# Supplementary material for: Artifacts in pulse transit time measurements using standard patient monitoring equipment
Source: PLoS One. 2019 Jun 21;14(6):e0218784. doi: 10.1371/journal.pone.0218784 (PMC6588249; doi:10.1371/journal.pone.0218784)
Supplement: S3 File — (ZIP) [file pone.0218784.s003.zip]

Archive with 1 entries (1 files):
- SimulatieVeldhoven_A05100BPM.DASC
