# Supplementary material for: Artifacts in pulse transit time measurements using standard patient monitoring equipment
Source: PLoS One. 2019 Jun 21;14(6):e0218784. doi: 10.1371/journal.pone.0218784 (PMC6588249; doi:10.1371/journal.pone.0218784)
Supplement: S5 File — (ZIP) [file pone.0218784.s005.zip › pleth.csv]

2018-09-28 11:15:20.465	0x0000000000000000000000000000000000000000000000000000000000000000000000000000000000000000000000000000000000000000000000000000000000000000000000000000000000000000000000000000000000000000000000000000000000000000000000000000000000000000000000000000000000000000000000000000000000000000000000000000000000000000000000000000000000000000000000000000000000000000000000000000000000000000000000000000000000000…	591398118656	0 608	0 608	NULL
2018-09-28 11:15:25.585	0x91082B09C509450AC60A1D0B740B9C0BC50BC30BC10B9E0B7B0B400B060BBC0A730A250AD7098F0947091009DA08BD08A0089B089708A108AC08B408BD08B508AD088E086F083C080A08D1079907670736071207EF06D706BF06AA0696067E06660649062C060F06F205DC05C705BC05B205B005AF05AD05AC05A3059B058C057E0576056E057F059005CA0504066D06D7066507F40790082D09BD094D0ABA0A280B680BA90BBC0BD00BBD0BAA0B7A0B4A0B060BC30A750A270AD9098C094B090A09E008B608A…	591398123776	NULL	NULL	NULL
2018-09-28 11:15:30.705	0x35071107EE06D606BF06AB0697067F06670649062C060E06F005D905C305B805AE05AD05AC05AB05AA05A2059A058C057E0575056D057D058D05C70501066906D2066007EE078B082809B809480AB60A240B650BA60BB90BCD0BBB0BA90B7A0B4C0B0A0BC80A7B0A2E0AE109940952091009E508BA08A90898089C08A108AC08B708B808BA08A608920868083E080608CF079807620737070C07EF06D306BF06AB069606820667064D062E061006F505DA05C905B905B305AD05AC05AC05A705A30597058C057…	591398128896	NULL	NULL	NULL
2018-09-28 11:15:35.825	0x1B0B5C0B9E0BB30BC90BB80BA80B7A0B4D0B0B0BCA0A7D0A300AE209950953091109E508BA08A90898089B089F08A908B408B508B708A408910867083E080708D0079A07640739070F07F206D506C006AC069706830669064F0631061406FA05E005D005C005BB05B605B505B505B105AE05A205960588057B057B057B059C05BD050B065A06D5065007E7077E081709B109330AB50A0F0B690B950BC10BC20BC30BA20B820B480B0F0BC60A7D0A2E0AE00997094E091609DF08C108A3089E089908A208AB08B…	591398134016	NULL	NULL	NULL
2018-09-28 11:15:40.945	0xAD06990686066C06530635061706FB05E005CF05BE05B705B105B005AF05AA05A6059A058E0580057205720573059405B50504065306CE064907E00777081009AA092D0AB00A0A0B650B910BBE0BC00BC30BA40B850B4D0B150BCD0A850A360AE7099D0954091B09E208C308A4089E089808A108AA08B208BB08B308AC088D086E083C080B08D3079B07690738071407F106D906C206AE069A0682066B064E0631061306F505DE05C805BD05B205B005AE05AD05AC05A4059C058D057F0575056B0579058705B…	591398139136	NULL	NULL	NULL
2018-09-28 11:15:46.065	0xAF0B960B7D0B4A0B170BD10A8C0A3E0AF009A5095B092109E708C608A5089D0896089E08A608AD08B408AC08A4088608680839080A08D507A1077407470726070507EF06D906C306AE0694067A06590639061806F805E005C905BF05B505B305B105AF05AD05A20597058505730566055A0566057305AA05E2054B06B4064307D20771081009A109330AA10A100B500B900BA40BB80BA60B950B690B3E0B000BC20A7A0A320AE909A00961092209F608CA08B708A408A508A608AF08B908BA08BC08AA0899087…	591398144256	NULL	NULL	NULL
2018-09-28 11:15:51.185	0x470624060206E605CA05BC05AF05AE05AD05B005B305AF05AC05A005940587057B0582058A05B705E5054306A2062A07B3075008ED088209180A8E0A040B4C0B940BAD0BC70BB80BAA0B7E0B530B130BD30A880A3D0AEF09A2095F091C09EE08C008AC0898089B089E08AA08B608BA08BE08AD089C0873084A081208DB07A2076A073D071107F306D506C006AC06970683066906500632061406F905DF05CF05BF05BB05B705B705B805B405B005A30596058505750572056F058E05AD05FA054706C2063D07D…	591398149376	NULL	NULL	NULL
2018-09-28 11:15:56.305	0x230AE309A40964092409EE08B908970875086A085F0865086B087708830887088C087F087208520833080808DD07B2078807660745072E0718070907FB06EC06DE06CB06B906A2068B0675065F06500642063E063A063B063C063C063C0629061606FE05E705DA05CE05DD05EC0524065D06C2062807AE073508C7085A09DD09600AC10A230B580B8E0B980BA20B870B6C0B350BFF0AB60A6D0A1E0ACF0986093D090809D408BC08A408A608A908BA08CB08D808E508DE08D708B608960863083008F907C2079…	591398154496	NULL	NULL	NULL
2018-09-28 11:16:01.425	0xC905C205BC05AD059F058F057F057D057B059905B80500064906B9062A07B3073D08CC085B09DA095A0ABC0A1E0B5A0B960BAB0BC10BAF0B9E0B6A0B370BE90A9C0A420AE909950942090509C908AC08900891089208A208B208BE08CB08C308BC089C087D084B081A08E407AE077F0751072F070E07F606DE06C806B20697067D065F06410624060806F405E005D605CD05CA05C805C305BE05B005A2058D0579056B055D0568057305A805DD054006A4062D07B6074F08E8087709070A780AE90A310B7A0B9…	591398159616	NULL	NULL	NULL
2018-09-28 11:16:06.545	0xA6089F089808A408B008BF08CE08CD08CD08B3089A0868083708FA07BE0785074C072107F706DC06C106AF069D068A06780662064C0633061B060806F505EB05E105DE05DC05D905D605CA05BE05A90594057F056B056B056C059405BD0517067206F90681071F08BD085709F1096D0AE90A390B890BAA0BCC0BC40BBC0B940B6C0B2C0BEC0A9C0A4D0AF909A6095B091109DD08AA0893087C087F0883089208A108A808B008A10892086A0842080908D1079907620738070E07F606DE06D006C206B306A5068…	591398164736	NULL	NULL	NULL
2018-09-28 11:16:11.665	0x6F05690563056E057905A605D4052B068206010780071608AD084409DC095C0ADD0A350B8E0BB60BDE0BD80BD30BA70B7C0B370BF20AA00A4F0AFF09B0096E092C090109D608C308B108B208B308BA08C208C208C208AF089C08760851081E08EC07B807840758072C070B07EB06D206B906A1068A066F06540637061A060006E605D605C605C005BA05B905B805B505B205A905A0059405890588058705A205BD0501064606B6062607B5074408DC087409FB09820AE50A480B7C0BB10BB80BC00BA10B830B4…	591398169856	NULL	NULL	NULL
2018-09-28 11:16:16.785	0xB608B508B408A1088E08670840080C08D807A3076E0742071707F906DB06C606B2069F068D0675065E06420626060B06F005DE05CD05C705C105C305C605C605C705BF05B705A70598058E0584059405A505E2051F068D06FC068F072208BF085D09E709720AD30A340B650B960B9B0BA00B860B6C0B3D0B0F0BD40A990A550A110ACC0988094C091109EA08C308B508A808B108BA08C908D808DA08DC08C408AC08790846080408C307850747071B07EF06D606BE06B106A4069606890673065D06400624060…	591398174976	NULL	NULL	NULL
2018-09-28 11:16:21.905	0x9405D50516068306F1067F070D08A7084109CE095B0AC60A310B6E0BAB0BB80BC60BAA0B8E0B530B190BCD0A820A340AE609A2095F0930090109EA08D408D208D008D708DE08DF08E108D108C2089E087A0847081508DF07AA077D0750072F070F07F906E306CE06BA06A10689066B064D062F061106FA05E405D805CC05C805C405BF05BA05AB059D05870571055C05480549054B0574059E05F9055506DB06620700089F083909D409520AD10A240B770B9C0BC10BBD0BB90B950B720B390B000BBA0A740A2…	591398180096	NULL	NULL	NULL
2018-09-28 11:16:27.025	0xA8087E0854081708DB079D0760072E07FD06DD06BD06A90695068506750660064C0634061C060406ED05DC05CB05C105B705AF05A8059D0592058205720566055A05610569059605C3051E067906FC0680071908B2084709DC09560AD00A210B730B990BBF0BBD0BBC0B9A0B780B3C0B010BB50A6A0A180AC6097C093209FC08C608AB0890088C08890891089A089E08A20895088808660845081508E507B307810756072C070D07EE06D606BE06A6068F0674065A063D0620060706EE05DD05CD05C805C305C…	591398185216	NULL	NULL	NULL
2018-09-28 11:16:32.145	0x91072708BD084B09DA094D0AC00A0C0B590B7D0BA20BA10BA00B800B600B260BED0AA10A560A040AB30969092009EB08B7089F0888088A088C089A08A908B208BC08B308AB088C086D083E080F08DC07A9077C0750072E070C07F106D606BA069F067F0660063E061D060006E405D305C205BE05BB05BF05C305C405C605BF05B805AA059D0595058D059E05AF05E70520068506EB067307FB0792082909B609440AB20A210B640BA80BBD0BD20BBB0BA50B6C0B330BE30A930A3B0AE409940944090909CF08B…	591398190336	NULL	NULL	NULL
2018-09-28 11:16:37.265	0x940761072F070807E106C506AA069606820670065F064D063B062A061A060B06FC05EF05E205D505C805B905AA05990588057C057005720575059205B005F10533069A06020787070D08A0083309BE09490AB90A290B6E0BB30BC80BDE0BC70BB10B790B410BF60AAB0A5C0A0E0AC709800949091309EF08CC08BB08AB08A808A608A808AA08A608A208910881085F083E081008E207B0077E07510725070207E006C606AD06970681066806500633061606F905DC05C505AF05A305970593058F058C058A058…	591398195456	NULL	NULL	NULL
2018-09-28 11:16:42.385	0x580AC30A2E0B690BA40BB10BBF0BA80B910B5F0B2E0BEA0AA70A590A0B0ABD096F092F09F008C908A3089A0891089C08A808B808C808C808C908B008970866083608FC07C2078D07580731070B07F206DA06C606B3069C06850668064C062F061206FC05E705DD05D305D005CE05CA05C605B805AB0593057C0567055305540556058005AA0504065E06E1066507FD0795082A09BF09390AB40A080B5C0B840BAC0BAB0BAB0B880B650B280BEB0A9D0A500AFF09AE0967092009EF08BE08A808920894089708A…	591398200576	NULL	NULL	NULL
2018-09-28 11:16:47.505	0xBC06AB069B068D067F066B0658063E0624060906EF05DA05C605BC05B205AD05A905A3059D059005840576056805680569058B05AD05FE054F06CF064F07EC078A082909C8094D0AD20A2B0B840BAB0BD30BCF0BCB0BA70B830B490B100BC90A820A370AEC09A60960092909F308D308B408AC08A408AB08B208B808BE08B308A908880867083208FE07C4078B07590727070407E206CD06B806A80698068406700656063C061F060306ED05D805CC05C105BD05BA05B605B205A8059E058E057F0576056E057…	591398205696	NULL	NULL	NULL
2018-09-28 11:16:52.625	0xCA0BD00BD70BB80B990B5E0B240BD90A8E0A3F0AF009A90963093009FD08E108C608C008BA08BD08C108BF08BD08AA08980871084B081708E407AF077B074F0724070507E606CF06B906A3068E0674065A063E0622060906F005E005D005C905C305C105BF05B905B305A5059805870576056F0568057C059105CE050C067406DC066407ED0782081809A3092E0A9C0A0A0B4F0B950BAF0BC90BBB0BAE0B7F0B500B0B0BC60A770A290ADD09920955091909F308CE08BF08B108B308B508BA08C008BC08B908A…	591398210816	NULL	NULL	NULL
2018-09-28 11:16:57.745	0x7106540638061906FB05E205CA05BB05AD05A705A1059B0596058A057E056C055A054F05440554056405A105DE054E06BE065507EC0790083409C7095B0AC60A310B6C0BA70BB50BC30BB00B9D0B730B490B0F0BD50A8F0A490AFF09B50970092C09FB08CB08B4089E08A008A208AE08BA08BE08C208AF089D08720847080C08D20798075F0733070707EC06D106BF06AE069D068C0674065D06410625060B06F205E205D205CA05C305BD05B805AC05A1058C05780563054F054C054A056D059005E5053A06B…	591398215936	NULL	NULL	NULL
2018-09-28 11:17:02.865	0x4E0A000AB3096E092A09FB08CD08BA08A708AB08AF08BB08C808CB08CE08B908A50877084A080C08CF07920755072407F406D506B606A2068F067E066E06590645062D0616060006EB05DD05D005CA05C405C005BC05B105A60592057E05680553054E054A056A058A05DC052F06B0063107CF076D080B09A9092D0AB10A090B610B890BB20BB00BAE0B8D0B6C0B350BFF0ABB0A780A2F0AE709A2095E092809F208D108B008A6089C08A108A608AD08B408AE08A9088F0876084A081F08EB07B807870756072…	591398221056	NULL	NULL	NULL
2018-09-28 11:17:07.985	0xB305B005AE05A705A105930585057405640561055E057B059805E2052D06A5061D07B4074B08E6088209080A8F0AED0A4C0B7D0BAE0BB40BBB0BA00B860B530B210BDE0A9C0A520A090AC2097C0942090909E708C608BC08B308BA08C208CA08D208CB08C508A608880855082208E707AC07780745072007FC06E606D006BE06AD0697068106610642061F06FD05E105C605B905AD05AE05AF05B405B905B605B305A605990589057A057E058305AF05DC053D069E062C07BA075D0800099809310AA50A190B5…	591398226176	NULL	NULL	NULL
2018-09-28 11:17:13.105	0xEC08C808A5089B0892089B08A408AF08BA08B608B2089508780845081208D6079A0764072F070907E406CE06B806A80698068506720657063C061E060106E905D205C705BD05BF05C105C605CC05CB05CB05C105B705AC05A205A905B005DB0506065F06B9063B07BD075508EE088109140A8A0A010B4C0B980BB60BD50BCA0BBF0B940B690B260BE30A930A440AF309A2095C091709E808BA08A708940896089908A408AF08B008B1089E088B08610838080208CD079A07670741071B070407ED06DE06CF06B…	591398231296	NULL	NULL	NULL
2018-09-28 11:17:18.225	0xB505A3059105820573057C058505B605E7054706A8062E07B5074C08E4087209010A720AE40A2C0B750B930BB10BA80B9F0B770B500B100BD00A830A360AE709980956091509EA08C008B208A408AA08B108BE08CB08CD08CF08BA08A6087A084E081508DC07A3076B073E071207F506D906C806B806AA069D068C067C06670653063D06280616060406F705EA05DD05D005BF05AF059905840570055C055805540571058F05D805220698060F07A3073708D1086C09F3097B0ADD0A3F0B740BA90BB20BBC0BA…	591398236416	NULL	NULL	NULL
2018-09-28 11:17:23.345	0x94089C08A408A808AC089E0890086B0847081308E007A907730747071C070007E406D406C406B606A806940680066306470628060906EF05D605C705B905B305AD05A905A6059D05950588057C057705720586059B05D90518068606F40686071908B8085809E709760ADE0A460B7B0BB00BB50BBA0B980B760B3B0B010BB90A710A270ADD09980954091E09E908C808A7089C08920896089B08A308AB08A908A70892087D0856082F08FE07CE079E076F07480722070407E706CE06B50699067E065F0641062…	591398241536	NULL	NULL	NULL
2018-09-28 11:17:28.465	0x620580059E05E5052C069D060F079E072E08C6085F09E6096E0AD30A390B720BAB0BB80BC60BAE0B970B640B320BED0AA80A5C0A110AC8097F0944090909E408BF08B108A308A608A908B008B808B508B2089C0887085E0835080008CB079507600732070507E206C006A6068C0675065F06490633061E060A06FA05EA05E005D705D305D005CB05C605BD05B405A50597058E0585058F059A05C805F6054E06A60622079F072F08BF084B09D8094C0AC00A0F0B5E0B840BAA0BA90BA90B870B660B2B0BF10AA…	591398246656	NULL	NULL	NULL
2018-09-28 11:17:33.585	0xBD089F08820851082108EA07B407830753072F070C07F306DB06C506B00696067D065F06410622060406EE05D905CF05C605C605C605C505C405B905AE059905840571055F05630568059805C9052D0692062007AF074F08EF088309180A890AFA0A3D0B810B980BB00BA60B9C0B790B570B220BEE0AAA0A670A1D0AD3098C0946091109DC08C208A808A808A908B608C308CA08D108C108B20888085F082508EB07B10778074E0724070D07F606E906DC06CC06BC069F0683065C0635060F06E905D005B705A…	591398251776	NULL	NULL	NULL
2018-09-28 11:17:38.705	0x9A073708D5086B09010A750AEA0A320B7B0B970BB30BAB0BA30B800B5D0B260BEF0AAA0A650A1A0ACF098A0946091509E408CE08B808BA08BD08C908D608D908DD08C808B408850856081808DA079E07620737070C07F406DD06D106C506B706AA0691067806550632060E06EA05D105B805AE05A505A505A605A405A2059505890574055F055205450557056905AD05F2056B06E50684072408CC087409060A990A000B670B9B0BCF0BD40BD90BBA0B9C0B650B2E0BE80AA20A550A080ABE0974093709FB08D…	591398256896	NULL	NULL	NULL
2018-09-28 11:17:43.825	0x9807650732070A07E306C806AD069A068706750663064E06390622060C06F805E405D605C805BE05B505AB05A105920584057505660562055F0578059105D5051A068B06FD068F072108BA085409DB09620AC10A210B530B860B8F0B990B830B6E0B420B170BDC0AA20A5D0A180AD1098B094E091209EA08C308B408A608AB08B108BA08C308BF08BB089E08820850081F08E507AC077C074C072D070F07FF06EF06E106D306BC06A50680065B0631060706E605C605B905AD05B205B805C305CE05CF05D005C…	591398262016	NULL	NULL	NULL
2018-09-28 11:17:48.945	0x620ABF0A1D0B4F0B820B8F0B9C0B8B0B7B0B510B280BEB0AAF0A640A190ACC097F093D09FB08D208A9089B088E0894089B08A508AF08AC08AA08900877084B082008EC07B9078C075F073E071E070807F206DE06CA06B00696067506550633061206F905E105D605CC05CD05CF05D205D605D105CD05BE05AF059E058D058C058C05AF05D20525067806F60675070C08A4083909CF094B0AC80A1A0B6C0B900BB50BB00BAB0B860B610B240BE80A9E0A540A060AB90973092D09F908C508AB0891088D0889089…	591398267136	NULL	NULL	NULL
2018-09-28 11:17:54.065	0xD206BD06A80693067E066206460627060906EE05D405C605B905B805B705BB05C005BE05BD05B105A5059405840582058005A105C20514066706E706670702089E083709D0094C0AC90A190B690B8A0BAC0BA50B9F0B7C0B590B230BEE0AAD0A6D0A270AE209A20962092E09FB08DC08BD08B108A508A508A608A608A6089B08910875085A0831080808D807A8077B074E0727070007E006C106A50689066F0656063D0625061106FD05EE05DF05D505CB05C005B505A605970582056E055C054A05470544056…	591398272256	NULL	NULL	NULL
2018-09-28 11:17:59.185	0xB20BAA0BA20B7E0B5A0B240BEE0AAC0A6A0A230ADC09980954091D09E608C508A5089B08920898089E08A308A8089E089408740854082308F307BE0789075D0732071607FA06EA06DA06CB06BC06A5068F066F064F062C060906ED05D205C305B505AF05AA05A505A0059305860572055E0550054305510560059D05DB054D06C0065B07F6079F084809DF09760AE20A4F0B870BBF0BC60BCE0BB00B930B5F0B2C0BEC0AAC0A670A220ADE099A095F092409F908CF08BA08A508A308A208AA08B208B508B908A…	591398277376	NULL	NULL	NULL
2018-09-28 11:18:04.305	0x0106EC05D805CD05C205BC05B605AE05A6059505850570055B054F05440556056905A805E8055806C9065D07F20792083309C409550AC10A2D0B6A0BA80BB80BC80BB10B9A0B670B340BED0AA70A580A090ABC0970093309F608D108AC08A3089A08A408AF08BD08CC08CD08CF08B808A208730845080A08D00797075F0734070907ED06D106BD06AA069606820668064F0631061406FB05E305D605CA05C905C805CB05CF05CD05CB05BF05B305A405960596059605B905DD052E067F06FC0679070D08A1083…	591398282496	NULL	NULL	NULL
2018-09-28 11:18:09.425	0x110AC7097D0943090A09E808C608BC08B308BA08C108CB08D508D208D008B7089F08700841080508CA078F0755072707FA06DD06C106B106A20696068B067C066E06590645062D061506FE05E805D605C505B705A9059C059005830576056F05680572057D05A805D30527067C06F7067207050899082D09C1093E0ABB0A100B660B8E0BB70BB60BB60B940B730B3B0B030BBC0A750A280ADC0993094B091209D908B808970890088A089508A008AC08B908B608B40898087D084A081808DB079F07680732070…	591398287616	NULL	NULL	NULL
2018-09-28 11:18:14.545	0xB205B305B505B305B105A7059D059005840586058805AB05CF051F066F06EA066607FA078F082309B809330AAF0A030B570B7F0BA80BAA0BAD0B910B750B420B0F0BCB0A870A3A0AED09A30959091F09E608C608A608A0089B08A508B008BA08C408BC08B5089508760843081108D807A0076F073E071B07F906E106CA06B506A00686066C064C062C060C06ED05D605BF05B405AA05A705A505A0059C058F0583056F055B054E05420550055F059B05D7054406B1064307D60775081409A509360AA40A120B5…	591398292736	NULL	NULL	NULL
2018-09-28 11:18:19.665	0xDB08B708940888087C087F088208890891088E088B087808650840081C08EE07C107930766073F071907F906DA06BF06A40689066E06520637061E060506F205E005D305C705BD05B305A6059905860573055E054905400538054B055F059D05DB054606B1063F07CD07680804099509270A980A0A0B510B980BB10BCB0BBC0BAE0B800B520B0F0BCC0A7E0A310AE50999095B091D09F408CC08BB08AB08AD08B008B708BE08BC08BB08A70893086C0845081208DF07AC0779074F0725070707EA06D406BE06A…	591398297856	NULL	NULL	NULL
2018-09-28 11:18:24.785	0x8C0575055F055305470558056905A605E4055106BF065007E20780081E09AF09400AB00A200B650BAB0BC50BE00BD50BCB0BA20B790B390BFA0AAB0A5D0A0B0ABA0972092A09F708C508AE08980898089908A408AF08B408B908AA089C08780854082008ED07B7078107520723070007DD06C206A806900679065F0645062B061106FB05E505D905CD05C905C505C405C305BC05B605A70599058705760572056F058B05A805F2053C06B3062A07BF075508EF088A09120A9A0AFB0A5C0B8F0BC30BC90BD00BB…	591398302976	NULL	NULL	NULL
2018-09-28 11:18:29.905	0xB108B608BB08B908B708A2088E08670840080C08D807A407700745071A07FD06E006CD06BA06A906980683066E0654063A061F060406EE05D805C905BA05B105A8059F0597058C0582057905710577057D05A105C50513066206DA065307E9077F081909B409390ABF0A1B0B780BA30BCF0BCD0BCB0BA70B830B480B0E0BC80A830A3A0AF109AD0969093209FB08D708B408A60899089C08A008A708AF08AC08A908910879084B081E08E307A8076F0736070A07DF06C506AB069D068F0683067706650653063…	591398308096	NULL	NULL	NULL
2018-09-28 11:18:35.025	0x70059005B005FF054E06C8064207D7076D0803099909170A960AEE0A470B750BA40BAC0BB50B9D0B860B540B220BDD0A980A490AFA09AF0964092C09F408D708BB08B808B508BF08CA08CE08D208C208B3088C0865082F08FA07C50791076907410728070F07FD06EC06D706C206A406860660063B061806F605E005CA05C305BC05BD05BF05BD05BC05AE05A005880571055F054D0555055D059105C6052B0690061B07A7074108DC086C09FD096F0AE10A2A0B740B940BB40BAE0BA90B840B5F0B200BE20A9…	591398313216	NULL	NULL	NULL
2018-09-28 11:18:40.145	0xB4089508770849081B08E707B4078607590736071407FC06E406CF06BA06A10689066A064B0629060806EB05CE05BB05A905A005980593058E0586057F05730568055F05560561056D059C05CC052B068B0615079F074108E30880091D0A9C0A1B0B6A0BBA0BD60BF20BE20BD30BA40B760B340BF20AA70A5C0A100AC509820940090F09DF08C708AF08AC08AA08B408BE08C208C708B908AB0883085B082108E707A8076A0737070407E206C106AF069D068E0680066C0658063B061F060006E205CB05B505A…	591398318336	NULL	NULL	NULL
2018-09-28 11:18:45.265	0xB4063507B6074A08DE086A09F709660AD50A1A0B5F0B7A0B960B8E0B860B640B420B0B0BD50A920A4F0A050ABC09780934090009CD08B108960891088D0894089B089E08A1089308850862083F080E08DD07A90776074C0722070407E706D106BB06A5068F0675065C063F0623060B06F305E505D805D405D105D105D105CB05C605B705A9059805880585058305A105BF0509065406C9063F07CD075C08ED087E09FA09760ACF0A290B5C0B8F0B9D0BAB0B990B870B590B2B0BE50AA00A4D0AFA09A60953091…	591398323456	NULL	NULL	NULL
2018-09-28 11:18:50.385	0xDD07A007630733070407E606C806B706A7069A068D067B066906500638061E060506F105DE05D305C905C305BE05B705B005A205950586057805740571058B05A605EB053006A2061407A5073608D0086B09F609810AEA0A530B8F0BCB0BD90BE80BCD0BB30B7A0B410BF20AA40A4E0AF909AA095C092109E708C708A808A2089C08A408AD08B308BA08B108A9088C086F0841081408E007AD077D074E0728070207E206C206A40687066706470626060606EA05CF05BE05AD05A705A105A105A1059F059D059…	591398328576	NULL	NULL	NULL
2018-09-28 11:18:55.505	0x7609F509750ACF0A2A0B5A0B8A0B950BA10B8E0B7C0B510B270BE90AAC0A610A160AC70978093509F208C7089D08910885088F089A08AA08BA08BB08BC08A208890856082308E607A90772073B071607F206DF06CC06C206B806AA069D0686066F06520635061906FE05EB05D805CD05C305B905B005A00591057C0567055805490551055A058C05BF05210684060D0797073108CB085C09ED095F0AD20A1D0B680B8B0BAE0BAF0BB00B920B750B3E0B080BBD0A730A1F0ACC097D092F09F608BD08A10886088…	591398333696	NULL	NULL	NULL
2018-09-28 11:19:00.625	0x1207FF06EC06DF06D306C006AE068E066F0647061F06F905D405BB05A3059B05930593059405930592058905810578056F0576057D05A805D3052D0687060B0790072908C2085409E609590ACC0A130B5B0B770B930B8C0B850B630B420B0E0BDA0A980A570A0F0AC809840941090E09DB08C108A708A408A208AC08B708BD08C308B508A70882085D082708F107B9078107540728070B07EF06DD06CB06BA06A90690067706560636061506F405DC05C405B905AF05AF05B005B005B005A905A205940587058…	591398338816	NULL	NULL	NULL
2018-09-28 11:19:05.745	0xC20BA10B800B440B090BBB0A6D0A190AC50979092E09F808C308A90890088F088E089708A108A408A8089A088D086B0849081A08EB07BA078A07610738071807F906DF06C506A9068E066E064F062E060D06F105D605C805BA05B805B605BB05C005BF05BF05B405AA05980587057E05750589059E05E005230697060B07A3073B08DB087B09060A920AF20A520B800BAE0BAF0BB00B910B730B410B0F0BD20A960A540A120AD0098E0953091809ED08C308AF089B089B089C08A508AE08B008B308A20891086…	591398343936	NULL	NULL	NULL
2018-09-28 11:19:10.865	0x1706F905DC05C605B105A6059C059A0599059805970591058B0582057A057A057A059405AE05F00532069E060B0797072408BA085009D809600AC60A2D0B6A0BA70BBA0BCE0BBE0BAE0B800B530B0F0BCB0A790A280AD50982093D09F908CF08A50899088E089908A408B408C408C608C808B008980868083808FC07C1078B0755072E070807F106DB06CA06B906A50691067306550633061106F305D505C205B005A805A0059B0597058D058305710560055005410546054C057905A60503066106E90671070…	591398349056	NULL	NULL	NULL
2018-09-28 11:19:15.985	0xA00A500A000AB30967092A09EE08CC08AB08A508A008AE08BD08CC08DB08D808D608B708990862082B08EA07AA0772073B071607F106DE06CC06C006B406A20691067406570634061206F405D605C605B605B305B005B105B305AD05A805980588057505630561055F058205A605FB055006D1065307EE0789082009B809340AB10A030B560B7D0BA50BA50BA50B870B6A0B340BFF0ABA0A760A290ADD0995094E091809E208C608AA08A708A508B108BD08C608D008C708BF089D087B0845081008D40798076…	591398354176	NULL	NULL	NULL
2018-09-28 11:19:21.105	0xC205BA05B205AF05AC05A5059E059005830574056505650566058905AC05FF055306D4065507F2078F082C09C9094A0ACB0A1F0B730B970BBB0BB50BAF0B8C0B690B310BF90AB40A700A250ADB0994094D091509DD08BE089F089A089508A108AE08BA08C608C108BC089D087E0849081508D8079B0765072F070807E206C906B1069D068A0673065C06400624060706EB05D705C305BB05B405B605B805BB05BE05BA05B605AC05A2059D059905AC05BF05F90534069A06000786070D089F083109B6093B0AA…	591398359296	NULL	NULL	NULL
2018-09-28 11:19:26.225	0x53092209F208D608BA08B108A808AB08AE08B008B308A908A008840869083D081108DE07AB077C074E072A070607EC06D206BC06A6068D067406560638061806F805DE05C405B505A705A2059E059D059D05990596058E058705830580059105A205D7050C066D06CE065507DC0775080F09A109340AA80A1D0B640BAC0BC30BDA0BC40BAF0B780B410BF40AA70A530AFF09B10963092909EF08CE08AE08A808A208AB08B408BE08C808C208BC08A008840853082308EB07B3077F074C0726070007E706CF06B…	591398364416	NULL	NULL	NULL
2018-09-28 11:19:31.345	0xAB05A20599058B057E0576056F0580059205CD0508067206DC066B07FB0799083809CA095C0ACA0A390B780BB70BC60BD50BBC0BA40B6F0B3B0BF60AB10A650A190AD00988094C091009E908C208B208A208A408A608AD08B508B308B2089E088A08600837080108CC079607610736070B07EE06D206C006AE069C068A0672065A063B061D06FE05DF05C705B005A305970593058F058C058A0583057D0574056C056E0571059005B005FB054606BF063907D10769080609A409290AAF0A090B630B8B0BB30BA…	591398369536	NULL	NULL	NULL
2018-09-28 11:19:36.465	0x95089C08A408B008BC08BD08BE08AB089908700848081308DE07A807720745071807F706D606BE06A70692067D0666064F0635061C060406ED05DA05C805BC05B105A805A00595058B057D05700566055C0563056A059205BB050E066206DF065C07F10787081E09B509350AB50A0D0B660B910BBC0BBD0BBF0B9F0B7F0B460B0E0BC60A7E0A300AE3099A0951091809E008C008A008990893089D08A708B208BE08BB08B9089F08850855082608EA07AF0776073D070F07E206C206A3068D067806640651063…	591398374656	NULL	NULL	NULL
2018-09-28 11:19:41.585	0x4D0554055B058405AD05FF055206CB064507D6076708FA088D090C0A8B0AE80A460B790BAD0BB80BC40BAA0B910B5A0B240BD90A8F0A3D0AEC09A10956092009EB08D108B708B708B708C308D008D808E108D608CB08A80885084F081908DD07A1076B0736070F07E806CC06B1069B0685066D0656063C0622060806EE05DA05C705BC05B205AD05A805A2059D05930589057C0570056D056B0583059B05DA0519068206EB067307FB078F082309AB09340A9F0A0B0B4F0B930BAE0BC90BBD0BB10B840B570B1…	591398379776	NULL	NULL	NULL
2018-09-28 11:19:46.705	0xC008B408A9088908690838080708D1079B076C073E071D07FC06E606D006BE06AC0695067F066106440622060106E305C605B1059C05920589058505820580057F057E057E0584058B05A405BE05F6052E068A06E7066307DF076B08F7087F09080A770AE70A320B7D0B9C0BBC0BB30BAA0B7E0B530B0E0BCA0A790A280AD809880946090409DB08B208A40896089C08A308AE08BA08BA08BB08A5088F0864083A080308CD079A07680743071F070907F406E606D906C806B8069D0682065E063A061506F005D…	591398384896	NULL	NULL	NULL
2018-09-28 11:19:51.825	0xFD055F06C2064807CF076608FE088D091D0A8E0A000B460B8D0BA50BBE0BAF0BA10B730B460B050BC50A7A0A2F0AE5099C095D091F09F608CD08BB08AA08AD08B108BC08C708CB08CF08BF08B008890863082D08F707BE078507550726070407E306CC06B506A0068C06720659063B061D060006E405CF05BB05B105A805A405A1059B05960589057D056E0560055E055D057C059B05E8053506AF062907C0075708F00889090B0A8E0AEA0A460B770BA80BB10BBB0BA40B8D0B5A0B280BE00A990A460AF309A…	591398390016	NULL	NULL	NULL
2018-09-28 11:19:56.945	0x4D081508DE07A8077207490720070707EF06DE06CE06BC06AA068E06730650062D060B06E905D105B905AE05A305A1059F059C059905900587057A056E056D056C058705A305EA053106A4061807AB073E08D8087309FC09850AE90A4E0B860BBF0BCC0BDA0BC30BAC0B780B440BFB0AB30A5F0A0B0AB90967092509E408BE089808900888089508A208B108C108C008C008A5088A0857082508E907AD07780744072007FD06EA06D706CA06BD06AB0699067B065E063B061806F705D705C105AC05A20598059…	591398395136	NULL	NULL	NULL
2018-09-28 11:20:02.065	0x2208B9085009DA09650ACF0A390B760BB40BC20BD00BB40B980B5C0B210BD50A890A390AE909A3095E092B09F808DD08C208BB08B508BB08C208C908D008CA08C508AB08920865083808FF07C6078E0756072707F906D906B906A2068C06780665064E0637061C060106E705CE05BD05AD05A805A305A605AA05AE05B205B205B305B105B005BA05C405EA0511066106B2062C07A6073A08CF086309F809730AEE0A3C0B8A0BA70BC50BB70BA90B7C0B4F0B0E0BCD0A820A380AED09A20960091F09F108C408B…	591398400256	NULL	NULL	NULL
2018-09-28 11:20:07.185	0xDA06CB06BD06AA0697067B065F063D061B06FC05DD05C905B505AC05A3059F059C0594058C057D056F05620555055D0565059505C6052A068E061D07AC074F08F3088B09240A980A0C0B4F0B930BA80BBE0BB00BA20B7C0B560B1F0BE80AA30A5F0A120AC50979092E09F308B80899087B087A087A088E08A208B408C608C308C1089F087E0843080908C60784074C071507F106CE06BC06AA069D0691067F066E06520636061606F705DC05C205B305A4059E059905950592058905810575056A05670564057…	591398405376	NULL	NULL	NULL
2018-09-28 11:20:12.305	0x960B8D0B840B620B410B0B0BD60A8F0A490AF909A9095D091209DB08A4088D0877087E0886089D08B408C208D108C608BB08900866082708E907A9076A073B070D07F306DA06CF06C406B906AF069C0689066C064F0630061206FB05E505DA05D005CB05C705C005BA05AB059D058B05790573056E058805A305EB053406AA062007B2074508DC087309F509780AD50A330B650B970BA10BAB0B930B7B0B480B150BCF0A890A3B0AED09A20958092009E808C908AB08A608A208AC08B608BE08C708BF08B7089…	591398410496	NULL	NULL	NULL
2018-09-28 11:20:17.425	0x7B06590638061306EE05D005B305A30594058F058B058A05890582057B0571056705650564057F059A05E00527069C061207A7073D08D8087409FB09820AE10A410B730BA50BAE0BB80BA20B8C0B5E0B310BF20AB30A6A0A210AD6098C094D090E09E508BC08AD089E08A208A708B008BA08B608B3089A08810852082408EC07B4077F074B072307FC06E106C606B2069E0686066F06510633061306F305D905BF05B105A305A105A005A405A805A805A805A1059B0594058E059705A005CA05F5054A06A0061…	591398415616	NULL	NULL	NULL
2018-09-28 11:20:22.545	0x1C0BD80A940A4B0A030ABD0977093C090209DA08B208A108910894089808A508B308B908C008B208A5087D0856081B08E0079E075C072407EC06C5069F068A0676066C0662065906500643063606250614060306F305E505D705CC05C205B705AD05A105960590058A0593059D05C605EF053F06900607077E070C089B082B09BC09360AB00A050B5B0B830BAC0BAB0BAA0B860B620B240BE70A9A0A4D0AFC09AC0963091B09E808B6089F0889088C088F089E08AE08B908C408BA08B1088F086D0838080308C…	591398420736	NULL	NULL	NULL
2018-09-28 11:20:27.665	0xFB05EB05DC05D405CD05C705C105B705AE059E058E057E056E056E056F059305B8050D066306E8066D070E08B0085109F209760AFA0A4E0BA30BC30BE30BD70BCB0B9F0B740B350BF70AAD0A640A160AC8097F093609FD08C408A30883087C08760881088D089908A608A308A10886086C083D080E08D807A2077207430722070107EB06D606C206AF0696067D065C063C061B06FA05E205CA05BF05B405B305B305B205B205AB05A40598058C05870583059905AF05F00531069E060C0799072708BC085209D…	591398425856	NULL	NULL	NULL
2018-09-28 11:20:32.785	0xC5098B0951092409F808DF08C708C208BD08C208C708C708C808B608A5087E0857082108EB07B4077D07520727070C07F106DF06CE06BC06AA068E06730650062D060B06EA05D405BF05B905B305B505B805B605B505A705990581056A055B054D055F057105B505FA057206EA0684071F08BD085C09E209690AC70A250B570B890B960BA40B950B870B620B3E0B050BCD0A840A3B0AEB099C0955090F09E008B1089F088E0894089B08A808B508B408B4089B08820851082008E507AA07760742071F07FC06E…	591398430976	NULL	NULL	NULL
2018-09-28 11:20:37.905	0xB305AF05AC059F05930580056E0565055D0572058705CB050F068106F40686071908B1084909CD09510AB00A0F0B440B7A0B880B970B850B740B490B1E0BDF0AA00A530A070ABA096D092C09EB08C4089D08910886088F089908A708B508B608B708A1088C08610837080308CF07A00771074E072C0717070207F006DF06C906B4069406750651062D060B06EA05D405BE05B405AB05A805A605A305A005990593058E05890593059E05C705F00541069206090780070E089D082D09BD09390AB60A0F0B680B9…	591398436096	NULL	NULL	NULL
2018-09-28 11:20:43.025	0xB908A3088D088E0890089A08A508A908AD089C088C0865083E080908D4079F076B0742071A070007E706D606C606B506A4068B067306540635061706F905E305CD05C205B705B305AF05AA05A6059D0595058E05870590059905C205EB053E0692060C0787071908AB083B09CC09430ABA0A080B570B790B9C0B970B930B700B4E0B160BDE0A980A530A070ABC0975092E09F608BF089F0880087A08740880088C089A08A808A908AA089508800856082C08F707C2078E075B0731070707E706C806AE0694067…	591398441216	NULL	NULL	NULL
2018-09-28 11:20:48.145	0x930584057605760577059805BA050A065B06D9065807F40790082D09CB094E0AD20A280B7E0BA20BC70BBE0BB50B8B0B610B210BE20A980A4F0A040AB909770936090609D708BF08A708A308A008A808B008B408B908AD08A2088108610832080308D0079D077107450724070407ED06D606C006AA06910678065A063D0621060506F005DC05D105C605C005BA05B205AB059D058F057F056F056A0566057D059505D50516068106ED067807030898082D09B4093C0AA40A0C0B4A0B890B9E0BB30BA20B920B6…	591398446336	NULL	NULL	NULL
2018-09-28 11:20:53.265	0x8C0895089E089808930878085D0831080508D307A1077407480726070407EB06D306BC06A6068D06740658063C0623060A06F805E705DD05D405CD05C605BA05AE05980583056A055205450539054E056305A705EB055F06D4066A070108A0084009CE095C0AC50A2E0B6A0BA70BB90BCC0BBA0BA90B7C0B4F0B0D0BCB0A7B0A2C0ADA0989094309FD08CF08A2089108800885088B089808A608A908AC08990887085E0836080208CE079B07690742071B070007E606D206BF06A906930678065E06410625060…	591398451456	NULL	NULL	NULL
2018-09-28 11:20:58.385	0x8705BA05EE055006B2063807BF075708EF087E090D0A7E0AEF0A350B7B0B950BB00BA30B970B6C0B420B020BC30A780A2E0AE30999095B091D09F508CD08BD08AE08AF08B108B708BD08B808B4089B08830857082C08F807C5079407640740071D070407EC06D806C506AD06960678065B063A061906FE05E405D505C705C305C005BF05BF05B905B305A305930582057205710571059405B8050A065C06DA065807F00788082009B809380AB90A110B6A0B960BC30BC60BC90BAA0B8C0B530B1B0BD10A880A3…	591398456576	NULL	NULL	NULL
2018-09-28 11:21:03.505	0x89085E083308FE07C907970765073F071907FF06E506D106BD06A706910676065B063D0620060706EF05DF05D005CA05C405C005BD05B505AE059F0590058205750577057A059E05C30512066206DB065407E50777080A099D091A0A980AF00A490B770BA50BAB0BB10B960B7B0B470B130BCF0A8B0A410AF709B2096D0939090509E708CA08C108B908BB08BD08BB08BA08A808970871084C081808E507B0077B07500726070A07EE06DC06CA06B906A90691067A065B063C061C06FC05E405CC05C005B405B…	591398461696	NULL	NULL	NULL
2018-09-28 11:21:08.625	0x9D09270AB10A110B710B9E0BCB0BC90BC80BA30B7E0B420B060BBE0A760A2C0AE309A0095D092B09FA08DE08C208BC08B608BC08C308C708CB08BF08B408920870083B080708CD07930760072E070A07E706D006B906A70695067F0669064C062F060F06EF05D605BD05AF05A1059D0599059805970591058C05800575056F05690579058905C105F9055F06C6065307E0077E081C09B109460ABA0A2F0B760BBE0BD50BED0BDB0BC90B960B640B1C0BD40A800A2D0ADB098A0948090609DD08B408A60898089…	591398466816	NULL	NULL	NULL
2018-09-28 11:21:13.745	0xF206DE06CA06BB06AD069A0688066E06540635061606FB05E105CF05BE05B605AE05A805A3059905900581057205690560056D057B05B005E6054A06AF063B07C707630800099109230A910A000B400B810B940BA80B960B850B5A0B2F0BF40AB90A730A2E0AE809A20963092509FA08CF08BC08A908AC08B008BC08C908CE08D408C308B20888085E082208E607A9076C073B070A07EB06CC06BA06A9069B068D06790666064B0630061306F705E205CD05C205B705B405B205AF05AC05A4059C05910586058…	591398471936	NULL	NULL	NULL
2018-09-28 11:21:18.865	0x8A0BA80BC60BBA0BAF0B830B570B150BD30A850A380AEB099E095C091B09ED08BF08A908930891088F0896089E08A108A5089A088F08710853082508F807C5079207620733070C07E606C806AA068F0675065A063F0624060906F205DB05CD05C005BC05B905BB05BE05BE05BE05B705B105A6059B0599059705B005C9050C064F06C0063107C3075508F0088B09130A9B0AFA0A5A0B870BB50BB40BB40B900B6C0B310BF60AB00A6B0A230ADB099A095A092809F608DA08BE08B708B108B908C108C908D108C…	591398477056	NULL	NULL	NULL
2018-09-28 11:21:23.985	0x91067206530632061206F905E005D605CC05CE05D005D505DB05D705D405C205B1059905810576056B0583059B05E5052F06A8062207B9075008E9088309060A8A0AE60A430B750BA80BB30BBF0BAA0B950B640B340BED0AA70A520AFE09AB0958091609D408AF088B08860881089108A208B308C508C608C708AD08940865083708FF07C707950764073F071A070107E806D206BD06A3068A066B064C062C060D06F405DC05CF05C205BD05B905B405B005A5059A05890579056C0560056A057405A405D4053…	591398482176	NULL	NULL	NULL
2018-09-28 11:21:29.105	0x5C0B2A0BF80AB90A7B0A360AF109AC0968092F09F608D208AE08A3089908A108AA08B608C208C008BE08A308880855082308E607A90772073B071407EE06D906C506B806AB069B068C067206580636061506F405D405BC05A50599058D05880584057F057A0573056C056805650575058505B705EA054706A4062607A8073D08D2086109F009630AD70A200B6A0B890BA80BA00B990B750B510B180BDF0A9A0A550A0C0AC409830943091309E308CA08B208AE08AA08AF08B508B608B708A608960871084D081…	591398487296	NULL	NULL	NULL
2018-09-28 11:21:34.225	0xFF05E505CC05BE05B005AA05A505A305A1059B0595058A057F05770570057D058B05BC05ED054906A5062407A3073408C6085209DE09520AC60A160B660B8F0BB90BBC0BBF0BA00B810B440B080BB70A670A0F0AB8096B091E09EA08B608A2088F0895089C08AC08BD08C408CB08BA08A9087D0852081708DC07A107660738070B07EF06D406C506B606A8069B0687067306560639061A06FC05E305CA05BD05B105AE05AB05AC05AD05AB05A905A505A205A605AA05C605E30524066606D0063B07C3074B08D…	591398492416	NULL	NULL	NULL
2018-09-28 11:21:39.345	0x450A000ABB097F0944091809ED08D408BC08B408AD08AE08AF08AB08A8089608850861083E080D08DD07AA0778074E0725070807EB06D806C506B206A00688067006510633061506F705E005CA05C105B905B905B905BA05BB05B505AF05A305980591058B059D05B005EC0528069306FE068D071D08BA085709E609750AE00A4B0B850BC00BCB0BD60BB80B9B0B610B270BDB0A8F0A3D0AEC09A10956091E09E608C808AA08A608A208AE08BA08C608D308CF08CC08B008940862083108F707BD07890755073…	591398497536	NULL	NULL	NULL
2018-09-28 11:21:44.465	0xBB05B905B805B505B205A405970583056F0565055C0573058A05D3051C0698061407B0074C08EC088C09110A970AF10A4B0B750BA00BA20BA40B880B6D0B3D0B0E0BCF0A910A4A0A040ABC0975093A09FF08D908B308A6089A089F08A508AE08B808B408B1089808800853082608F007BB078907580734071107FA06E406D306C306AF069C0680066406420621060006E005C805B005A10593058A0582057A05720568055E055905540561056F059E05CE0528068206020783071808AE084209D609510ACC0A1…	591398502656	NULL	NULL	NULL
2018-09-28 11:21:49.585	0xF608D908BD08B508AE08B208B608BA08BE08B508AC089008740848081C08E807B407830753072D070707EC06D106BC06A70691067C06620648062C061106FA05E305D405C505BE05B705B005AA059E05920580056E055E054F05540559058505B20510066F06F90684072608C9086609040A810AFF0A4C0B9A0BB40BCF0BBF0BAF0B810B530B130BD40A8B0A420AF909B0096E092C09FA08C908AE0894088F088B0893089C08A408AC08A5089F0884086A083E081308E207B1078507590738071707FD06E406C…	591398507776	NULL	NULL	NULL
2018-09-28 11:21:54.705	0x930582057105630555055B0561058C05B80510066906EB066D0706089F083709CF094D0ACC0A210B770B9D0BC30BBC0BB50B8A0B5F0B1B0BD70A870A370AE8099A0959091909F008C708B708A708AA08AD08B608BF08C008C108B108A1087E085C082D08FE07CD079D077207480727070607EA06CF06B5069B067F0664064A0630061A060506F905ED05E805E305E005DD05D305C905B705A50591057E05780572058B05A505EA053006A00610079C072908BA084B09CA094A0AA70A040B3A0B700B810B920B8…	591398512896	NULL	NULL	NULL
2018-09-28 11:21:59.825	0x9608A008AA08AD08B108A208930870084D081C08EC07BA0789075F0736071707F806E006C806B00699067D066206440626060B06F005DE05CC05C305BA05B705B405AE05A9059D059105820573056E0569057F059605D60517068506F30683071308AE084A09D709650ACD0A360B700BAA0BB60BC30BAA0B910B5D0B290BE30A9E0A500A030AB8096D092F09F108CB08A6089C0892089E08AA08BB08CD08D208D708C108AB087C084D080F08D2079907610738071007FA06E406D506C706B406A106820663063…	591398518016	NULL	NULL	NULL
2018-09-28 11:22:04.945	0x790588059705D00509067206DB066B07FC079B083A09CB095D0AC90A350B700BAC0BB80BC40BAA0B910B5D0B2A0BE60AA30A580A0D0AC5097D0941090609E108BD08B208A708B008B908C608D408D308D308B8089E0869083508F107AD076C072B07FB06CB06B10698068D0683067C06760669065C0645062F061306F805E005C805B605A50599058E05830578056C0561055A05540561056E059D05CD052906850609078D072808C3085A09F2096D0AE90A3A0B8B0BAE0BD10BCC0BC70BA40B810B490B110BC…	591398523136	NULL	NULL	NULL
2018-09-28 11:22:10.065	0x3808FB07BF07890753072E070907F606E306D506C806B3069F067C065A062F060506DE05B805A1058A0584057F05830588058A058D0586057F0573056705670568058805A905F8054706C3064007DA0775081309B109380AC00A1D0B7B0BA80BD50BD40BD40BAF0B8A0B4C0B0E0BC20A770A2A0ADD099A0957092609F608DE08C608C308C008C808D008D408D908CD08C208A0087E084A081708DB079F07680732070807DF06C306A706930680066E065C06480634061F060B06F905E705DC05D105CA05C305B…	591398528256	NULL	NULL	NULL
2018-09-28 11:22:15.185	0x8A082309BD093F0AC10A190B720B9B0BC50BC30BC20B9E0B7A0B3E0B020BB90A710A260ADB09990958092809F908E108C908C508C208C808CF08D008D108C108B1088B0865083008FB07C2078A075A072B070907E706D006B906A506910679066206440627060806EA05D105B805A9059B0594058E058A0587057F0577056D05630560055D0572058805C40500066906D2065F07EC0788082509B7094A0ABD0A300B750BBA0BCF0BE50BD10BBD0B890B560B0E0BC60A750A250AD70989094A090C09E508BE08B…	591398533376	NULL	NULL	NULL
2018-09-28 11:22:20.305	0xF706E206CD06BA06A80692067D06610646062A060F06FA05E505DA05CF05C905C405BE05B805AC05A005910582057A05730584059605CE0507066B06D0065707DE0774080B099909270A970A070B4C0B920BA90BC00BAD0B9B0B680B350BED0AA50A550A060ABB0971093709FE08DC08BA08B108A808AF08B708C208CE08CD08CC08B5089F08720845080B08D2079907610736070C07F206D906CB06BE06B106A4068E067806570637061306EF05D105B405A30593058E058905870585057F057A0572056B056…	591398538496	NULL	NULL	NULL
2018-09-28 11:22:25.425	0x7A0B930BAD0BA50B9E0B7D0B5C0B250BEE0AA70A600A110AC3097C0935090309D108BC08A808AC08B108BF08CE08D208D708C208AD087C084C080C08CC078E0750072207F506DB06C106B406A8069B068E0678066206420623060106E005C705AE05A105940590058D058A058805800578056E05650568056B058C05AE05FB054906C2063B07D107670801099B091F0AA30A000B5E0B8E0BBF0BC50BCC0BB00B940B5E0B280BDF0A970A460AF509A8095B092009E508C508A608A308A008AD08BB08C808D508C…	591398543616	NULL	NULL	NULL
2018-09-28 11:22:30.545	0x90067306570637061806FC05E005CC05B805AD05A3059D05980592058C0582057805700568056E0574059905BE050B065906CE064407D1075F08F0088109FE097C0AD70A330B660B990BA50BB20B9C0B860B530B210BD90A910A3F0AED099E094F091209D608B6089608930890089D08AA08B608C308BD08B8089A087C084A081908E107A9077807470724070107E906D206BE06AA0692067A065D06400623060606F105DC05D205C805C605C505C305C105B805B005A10593058A0581058E059B05CE0501065…	591398548736	NULL	NULL	NULL
2018-09-28 11:22:35.665	0x620B330B050BC60A880A420AFC09B70973093B090409E008BD08B008A408A608A908AE08B408AD08A6088C08720845081908E307AD077A0747071E07F506D806BB06A50690067C06680652063D06270612060006EF05E405DA05D505D005C905C205B605AA05980587057C0571057C058805BB05EE055006B3063E07C907670805099B09310AA60A1B0B600BA50BB80BCC0BB60BA00B6C0B390BF40AAF0A620A150ACA09800941090209D808AF089F088F0894089908A608B308B908BF08AF08A008780851081…	591398553856	NULL	NULL	NULL
2018-09-28 11:22:40.785	0x3B061C06FE05E705D005C205B505AD05A5059D0596058C0583057E057A0588059605C505F5054E06A7062507A4073608C9085909EA09610AD80A270B760B970BB90BB10BA90B7E0B540B130BD20A840A370AEA099D095D091D09F308CA08B908A908AD08B108BB08C608C808CA08B808A6087E0857082108EB07B4077D074F0722070207E206CC06B606A2068F0676065E06410625060806EB05D305BC05AD059E0595058C0584057D0574056C05660561056A0574059A05C1050F065E06D3064807D7076608F…	591398558976	NULL	NULL	NULL
2018-09-28 11:22:45.905	0x590A0B0ABE0977093009FD08CA08B0089608940893089D08A708AD08B408A8089D087C085C082C08FC07C90797076B073F071D07FB06DF06C306A60689066706460623060006E305C605B505A4059D0597059305900586057C05680555053F052A052605230545056705BC05120696061B07BB075B08FA089A091E0AA30AFE0A590B880BB80BC10BCB0BB70BA30B770B4C0B0D0BCF0A820A360AE609960950090B09DC08AE089C088B0890089608A208AF08B008B2089C08860859082D08F307B907810749071…	591398564096	NULL	NULL	NULL
2018-09-28 11:22:51.025	0xA10597058D0585057E0575056D0566055F0565056C058F05B305FE054A06BC062F07BC074A08DC086E09EE096F0ACC0A2A0B5F0B940BA00BAD0B980B830B530B240BE30AA20A580A0E0AC709800945090B09E608C208B408A708A908AC08B108B608B008AB0892087A0850082608F207BF078D075C0735070F07F306D806C206AC0695067F06630648062B060F06F705E005D305C705C505C405C505C705C205BD05AE05A0058E057C05790576059705B8050C066006E40668070A08AC084D09EF09730AF70A4…	591398569216	NULL	NULL	NULL
2018-09-28 11:22:56.145	0xE908C4089F089108830887088C089708A308A608AA089A088A0863083D080708D10798075F072F070007E006C006AB06970688067906670656063F0628060E06F505DF05C905B905A9059E0594058C0584057E05780579057A058D05A105D40508066406C0064007C1075708EE088209160A900A0A0B580BA60BC30BE10BD20BC30B910B600B180BD00A7F0A2E0ADE098E094B090809DA08AD08990885088608870892089E08A408AA089F089408720851082008F007BB07860759072C070B07EB06D506BF06A…	591398574336	NULL	NULL	NULL
2018-09-28 11:23:01.265	0xC005B405A9059A058C058E059005B705DF05380692061907A0074108E3087E091A0A940A0F0B560B9E0BB10BC40BAD0B970B660B360BF80ABA0A770A340AF109AF09720936090609D708BB089F089708900897089F08A608AD08A608A0088208650833080208C8078F075C072A070707E506D006BC06AC069D0688067406550637061406F205D405B705A7059705930590059205940592059005890582057F057D059205A705E50523069106000793072708C7086809F709860AEE0A560B8B0BC10BC80BCF0BB…	591398579456	NULL	NULL	NULL
2018-09-28 11:23:06.385	0x9508A608B708C108CC08BD08AE08810854081408D407940754072507F706DF06C706BF06B706B006A906980688066A064D062B060906EC05CF05BE05AE05A705A0059B0597058E0586057C057205720573059005AD05F2053706A6061507A1072D08C0085309D609590ABB0A1D0B570B910BA30BB60BA50B940B650B370BF10AAC0A590A070AB60965092309E208BC0896088D0884088E089908A708B508B508B5089D08850857082908F107B9078507510729070107E506CA06B4069E0685066C064E0630061…	591398584576	NULL	NULL	NULL
2018-09-28 11:23:11.505	0x75058A05A005E00520068E06FC068B071B08B5084F09D809610AC40A280B5E0B940BA00BAC0B970B830B560B2A0BEC0AAF0A660A1D0AD00963092109EA08A20895089408B008C408D108CF08B908940847080308C007810742071607EA06D206BB06AF06A30692068206650649062406FF05DE05BD05AB05990599059905A105AA05AE05B205A905A0058F057F057B0577059705B8050B065F06E40669070908A9084709E509640AE30A350B870BAA0BCD0BC80BC40BA20B810B490B120BCA0A830A320AE1099…	591398589696	NULL	NULL	NULL
2018-09-28 11:23:16.625	0x2908F307BD078B07590733070E07F306D806C106AA068D0671064F062E060C06EB05D305BC05B405AD05B205B805BF05C705C605C505B605A8059705870587058705AC05D20528067E06FF0680071708AF084209D5094C0AC30A110B5F0B810BA40BA10B9F0B7F0B5F0B280BF10AAB0A650A190ACE09890945091509E608D108BC08BE08C108CD08DA08DE08E308D108C00897086E083508FD07C4078B075D0730071107F206DC06C706B1069C0680066506440624060506E605D005BB05B005A505A0059C059…	591398594816	NULL	NULL	NULL
2018-09-28 11:23:21.745	0x9B083409CD094C0ACB0A200B760B9C0BC30BBF0BBB0B940B6D0B2D0BEE0AA00A530A040AB50972092F090209D608C308B108B308B608C008CB08CD08D008BE08AC0884085D082608F007B9078207550729070C07EF06DC06CA06B906A806900679065B063D061C06FC05E205C905B905AA05A4059E05990594058A058105750569056505610576058B05C90507067206DE066D07FC0798083509C409540AC10A2E0B6D0BAD0BBE0BD00BBA0BA40B700B3D0BF60AB00A5F0A0F0AC10973093309F408CE08A9089…	591398599936	NULL	NULL	NULL
2018-09-28 11:23:26.865	0x4D072507FE06DF06C106A7068E0675065C0643062A061306FC05EB05DB05D205C905C405C005BA05B405A8059D058F0581057A05740584059505CB0502066406C6064C07D3076C08060999092C0AA20A180B610BAA0BC20BDA0BC50BB10B7A0B440BFA0AB00A5E0A0D0AC20977093B090009DA08B508A608980899089B08A108A708A408A1088C0877084F082808F507C30790075E0736070E07F406DA06C906B806A80699068506710658063F0624060A06F505E105D405C805C105BB05B605B105AA05A3059…	591398605056	NULL	NULL	NULL
2018-09-28 11:23:31.985	0x220B5A0B920B9C0BA70B900B790B4A0B1B0BDF0AA30A5F0A1B0AD609910954091709EA08BE08A8089308920892089B08A408A708AB089C088D08680843080F08DC07A707720746071B07FD06DF06C906B406A0068D0674065B063F0624060B06F305E405D605D005CB05CA05CA05C405BF05B205A60598058A058B058C05AE05D0051F066E06E7066007F30787081B09B0092E0AAC0A030B5A0B830BAD0BAC0BAC0B880B650B270BEA0A9D0A500A000AB0096A092509F508C608B2089F08A308A708B608C508C…	591398610176	NULL	NULL	NULL
2018-09-28 11:23:37.105	0xBD06A5068D06720657063A061D060406EC05DE05D005CA05C505C305C205BC05B605A8059B058C057D057D057E059E05BF050B065806CF064707DA076E0805099D09200AA30A000B5D0B8D0BBD0BC10BC50BA40B840B480B0D0BC10A760A260AD6098E0947091209DE08C108A4089C08950899089E08A008A20897088D08710855082C080408D707AA0782075B073B071C070207E806CE06B40695067706550633061306F305DB05C305B505A805A2059C05980594058D0586057D057505740574058B05A305D…	591398615296	NULL	NULL	NULL
2018-09-28 11:23:42.225	0x8A0B690B490B150BE10AA10A610A1B0AD609950954092109EF08D308B808B208AC08B208B908BC08C008B308A7088608650835080608D407A3077B07530737071B070507EF06D606BE069D067C0655062F060D06EB05D605C105BB05B605B805BA05B805B705A9059B0584056D055D054D055B056905A505E1054F06BE065007E2077F081D09AA09370AA10A0C0B4B0B8B0BA00BB60BA70B980B6C0B400BFE0ABD0A6F0A210AD209840943090209D808AF08A108930898089D08A808B308B408B508A20890086…	591398620416	NULL	NULL	NULL
2018-09-28 11:23:47.345	0x410623060506E805CB05B605A1059405880581057B0575056F056905640567056A0582059A05D4050E066F06D1065307D6076908FC088809140A860AF80A420B8D0BAC0BCB0BC00BB60B8A0B5E0B190BD50A830A320AE0098F094B090709DB08AF089E088E0893089908A508B208B508B908A9089A0874084E081B08E907B6078307590730071107F206D906C106A6068C066C064D062C060B06F205D905CD05C205C405C605CC05D205D105D005C105B3059F058B0583057B059605B105FD054906C5064207D…	591398625536	NULL	NULL	NULL
2018-09-28 11:23:52.465	0xA50A550A060ABC09730939090009DB08B708A9089C08A008A408AD08B608B708B808A60894086D0847081208DE07A707710743071607F606D606C106AC069B068A067806670652063D06290615060406F305E705DC05D005C505B705AA05990588057C05700577057E05A605CE051F067106E9066107EF077E080E099F091B0A970AEF0A470B740BA20BA60BAB0B8B0B6C0B320BF80AAD0A620A130AC4097D0937090309D008B6089C0899089608A008AA08B408BE08B908B5089C08840859082E08F907C5079…	591398630656	NULL	NULL	NULL
2018-09-28 11:23:57.585	0xDC05D105C705BE05B605AA059F058E057D056E055F055F0560058205A505F2054006B8063107C4075708EF0887090B0A8F0AEE0A4E0B820BB60BC00BCA0BB10B990B650B320BED0AA80A5A0A0D0AC20977093909FB08D308AB089A088A088A088B0891089708930890087B08660840081A08EB07BC078E0761073B071507F706D906BC06A0067F065F063A061506F005CC05B2059905900587058D059405A005AC05B305BB05B705B405AD05A705AE05B505DD0505065906AE062B07A9073D08D2086309F5096…	591398635776	NULL	NULL	NULL
2018-09-28 11:24:02.705	0x77093909FC08D508AF08A4089A08A208AB08B708C408C108BF08A408890856082408E707AB0773073C071507EE06D706C106B206A40691067F0664064A0629060806EA05CD05BA05A7059F059805950592058B05850578056C0563055B0567057305A605DA053D06A0062B07B7075408F10885091A0A8E0A020B4A0B930BAE0BCA0BBF0BB50B8C0B640B250BE70A9A0A4D0AFC09AC0965091F09EF08BF08AB0897089B089F08AC08BA08BF08C408B408A4087D0856082108EC07B80784075A0731071507F906E…	591398640896	NULL	NULL	NULL
2018-09-28 11:24:07.825	0x90058D058A057E05730569055F0569057305A505D8053B069E062A07B6075308F0088209150A870AF90A3F0B860BA20BBF0BB80BB10B8D0B6A0B300BF60AAB0A610A100AC00977092F09FD08CB08B608A108A508AA08B708C508C908CE08BB08A9087D0851081608DC07A20769073D071207F706DC06CB06BA06A9069806800668064A062D061106F505E305D105CA05C305C205C105BC05B705AA059E058D057D05780573058D05A705EE053606AC062307B9075008ED088A09130A9C0AFB0A5B0B8A0BB90BB…	591398646016	NULL	NULL	NULL
2018-09-28 11:24:12.945	0xAA08AC08AE08B608BF08BE08BD08A808930869083F080808D1079B0766073C071307F906DF06CD06BB06A90698067E066506450626060706E905D405BF05B505AB05A905A6059B0591058705770579058B05E405310693064707D7076808F9088B09060A820AD80A2E0B5B0B890B920B9B0B860B710B440B170BD70A970A4B0A000AB7096E093409FA08DA08BB08B608B108BC08C708D108DC08D408CD08AD088D0859082608EC07B2077F074D0729070507ED06D606C306B0069A06840669064E06330618060…	591398651136	NULL	NULL	NULL
2018-09-28 11:24:18.065	0xA205E20522068F06FC068B071A08B4084E09DA09670AD20A3D0B7C0BBB0BCB0BDB0BC20BA90B700B380BEB0A9F0A4B0AF809AC0960092709EE08CF08B108AA08A308AA08B208B808BE08B608AF089208750847081A08E507B007800751072D070907F006D806C506B2069D0688066C06510632061406F805DD05C905B605AC05A2059D059905950591058B058505820580058D059B05C705F30546069A0613078C071D08AE083F09D1094C0AC70A190B6B0B8E0BB20BA80B9F0B730B470B060BC60A7D0A340AE…	591398656256	NULL	NULL	NULL
2018-09-28 11:24:23.185	0x750852082F080208D607A9077D0754072C070807E406C206A0067D065B0639061706FA05DE05CC05BA05B405AE05AD05AD05AA05A8059C0591057E056C055F0552055D0569059D05D205350698062107AB074508DF086F09000A710AE30A2B0B730B900BAD0BA60B9F0B7C0B5A0B220BEA0AA30A5D0A100AC3097C093509FF08CA08AF08940891088F089A08A608AE08B608AC08A2087F085D082A08F707C00789075B072E070F07F006DC06C806B406A00685066A06480626060406E305CC05B605AE05A705A…	591398661376	NULL	NULL	NULL
2018-09-28 11:24:28.305	0x76070B08A0083609CD094C0ACC0A230B7B0BA40BCE0BCC0BCA0BA40B7E0B3E0BFF0AB00A610A0D0AB9096E092309ED08B7089D088408830883088F089C08A308AB089F0893086F084B081708E307AE077907500727070D07F306E306D306C006AD06900673064D0628060406E105CB05B505B005AC05B305BA05C005C705C105BC05AD059E05930588059805A805E50522068F06FD068E071F08BA085509DE09670ACB0A300B670B9F0BAE0BBD0BA90B950B660B380BF40AB10A620A130AC50977093909FC08D…	591398666496	NULL	NULL	NULL
2018-09-28 11:24:33.425	0xA5077707490729070907F406E006CB06B7069A067E06590634060F06EA05D005B705AE05A505A705AA05AD05B005A905A2059205830577056C057B058B05C70504067306E20675070808A7084609D309600AC70A2F0B670BA00BAD0BBA0BA40B8E0B5D0B2D0BEA0AA80A5C0A100AC40979093C09FF08D908B408A9089F08A608AE08B908C408C108BE08A5088D085E083008F707BF07890753072807FD06DF06C206AD069806840671065D06490634061F060C06FA05EB05DC05CF05C205B205A3058F057C056…	591398671616	NULL	NULL	NULL
2018-09-28 11:24:38.545	0x530AB60A1A0B540B8E0B9F0BB10B9E0B8C0B5F0B320BF10AB00A660A1C0AD20988094A090D09E408BB08A90897089508940899089E089908950880086B0844081E08ED07BD078E0760073B071707FE06E606D306C106AC0698067D066206410621060406E705D305BF05B705B005AE05AD05A905A5059A05900585057A057D058105A605CC051F067206F10670070808A1083909D1094E0ACC0A1F0B730B980BBD0BBA0BB70B930B700B350BFB0AB00A660A150AC50979092E09F508BC089D087F087A0876088…	591398676736	NULL	NULL	NULL
2018-09-28 11:24:43.665	0xD706C406B1069C0687066C06520632061306F505D805C105AA059B058D05830579056F0566055B0551054D054A055B056C05A005D5053406930618079D073508CE086209F6096F0AE80A380B890BAD0BD10BCE0BCB0BA70B840B490B0E0BC40A7A0A2B0ADC0993094B091609E108C508A908A408A008A708AF08B108B408A30893086C0845080E08D707A00769073E071307FA06E206D606CB06C106B806A606940677065A0638061606F905DD05CD05BD05B905B505B405B405AF05AB059F0593058A0582058…	591398681856	NULL	NULL	NULL
2018-09-28 11:24:48.785	0xBE0BBB0BB90B9A0B7C0B4A0B180BD60A950A4A0A000AB5096B092E09F108CC08A8089F0896089E08A708AF08B808AE08A40880085C082208E907AB076D073B070907EC06D006C306B606AC06A2068D067906580637061106EC05D005B405AA05A005A605AC05B505BE05BC05BB05AC059E058E057F0586058D05C205F7056306CF066607FE07A4084B09E009750AE00A4B0B830BBB0BC40BCD0BB30B990B670B350BF30AB20A670A1C0AD109870949090B09E608C108B908B108BD08CA08D808E608E308E008B…	591398686976	NULL	NULL	NULL
2018-09-28 11:24:53.905	0x5B0637061406F305D205BD05A805A1059B059F05A405A905AE05AD05AC05A4059D059B059905AC05BF05F70530069306F6067B07010895082A09B609420AB00A1E0B620BA60BBD0BD50BC40BB30B820B510B0A0BC40A730A220AD309850945090609DF08B908AC089F08A508AB08B408BD08BB08B908A2088C0863083A080708D407A30773074C0725070807EB06D106B8069C0680065E063C061906F705DB05BF05AF05A0059A0595059205900589058205750568055D0553055B0563058F05BC0516067006F…	591398692096	NULL	NULL	NULL
2018-09-28 11:24:59.025	0x590B1B0BDE0A8D0A3D0AE60990094509FA08CA089A088C087E088A089708AB08BF08C508CB08B508A008700841080408C80792075C07370713070007ED06E106D506C406B3069506770651062C060906E605CF05B905B005A805A605A4059D0597058805790568055705560556057A059F05F5054B06CF065407F30793083109D009530AD70A2E0B860BAD0BD40BD00BCC0BA60B810B430B060BBB0A700A200AD1098A0944090F09DA08BE08A2089C0896089B08A108A408A7089B088F08710853082808FD07C…	591398697216	NULL	NULL	NULL
2018-09-28 11:25:04.145	0xCC05B105960588057B057705740571056E05670561055C05570562056D059905C5051C067406F50676070E08A6083A09CF09490AC30A140B650B8A0BAF0BAF0BAF0B920B760B430B100BCC0A880A380AE809980948090509C3089D08770870086A087B088D08A208B808BC08C108A90891085F082D08EE07B007790742071C07F606E006CB06BA06A90692067C065B063B061606F205D605BA05AE05A305A505A805AF05B605B405B305A7059C059105870593059F05D4050A067106D9066607F40790082C09B…	591398702336	NULL	NULL	NULL
2018-09-28 11:25:09.265	0xDA0994094E091709E008C108A2089A0892089B08A408AE08B908B508B20898087F0850082108E607AC0775073E071207E606C806AB06950680066D065A0644062E0617060006ED05DB05D005C505C005BB05B705B405AC05A40599058F058A0586059805AA05E10518067A06DC066007E50778080C099609210A8F0AFD0A430B890BA60BC40BBC0BB50B8F0B6A0B2C0BEE0AA00A520AFF09AC0963091A09E908B808A508930899089F08AE08BE08C208C608B1089D086E083F080108C40788074D072207F706D…	591398707456	NULL	NULL	NULL
2018-09-28 11:25:14.385	0x9B059B059C059E059D059D05A405B205D0053C069206FB06B7074C08E20876090B0A850A000B4F0B9E0BBB0BD90BCA0BBC0B8C0B5C0B170BD30A850A370AE9099B0958091509E508B5089D088608830881088A08930898089E08930889086A084B081C08EE07BA0787075A072E070C07EA06D006B6069D06850669064D062F061206F805DF05CF05C005BC05B805B805B805B405B105A5059A058C057E057D057D059C05BC0507065306CA064207D5076808FE089509160A970AF10A4C0B790BA70BAA0BAD0B8…	591398712576	NULL	NULL	NULL
2018-09-28 11:25:19.505	0xA108A808B008B108B208A20893086F084C081A08E807B1077A0749071907F306CD06B00693067A06610648062F061406FA05E405CE05BF05B005AA05A505A305A2059E059B05910587057B056F056F056F058C05AA05F3053D06B4062B07C0075508F0088B09100A950AF10A4D0B7A0BA70BAA0BAE0B920B760B450B150BD60A970A500A090AC10979093C090009DA08B408A9089E08A908B408C408D408D508D608BA089F0867083008EC07A8076A072C070407DC06CB06BB06B706B406AD06A70693067F065…	591398717696	NULL	NULL	NULL
2018-09-28 11:25:24.625	0x75058E05A805EA052C069D060F07A4073A08DB087C090B0A9B0A010B670B990BCB0BCD0BD00BAE0B8D0B550B1D0BD80A940A4B0A030ABD0977093C090109DA08B308A308940897089B08A608B108B208B408A2089008680840080A08D5079F0769073D071207F206D306B906A00685066A064A062A060906E805CE05B405A8059C059E05A005A605AD05AF05B105A905A10597058D0593059905C305ED0545069D061F07A1073808D0086209F409680ADC0A260B710B8F0BAD0BA70BA20B7F0B5D0B260BEF0AA…	591398722816	NULL	NULL	NULL
2018-09-28 11:25:29.745	0x8A086F0854082908FF07D007A10778075007330717070107EB06D406BE069F0681065C0638061506F205DB05C505BD05B605B905BD05C005C305BB05B305A0058E057D056D0573057905A905D905380698061F07A7074108DB086E09010A770AEE0A3C0B8A0BAB0BCD0BC60BBF0B950B6C0B290BE70A960A460AF609A70965092409FC08D408C608B908BE08C308CB08D408D108CE08B6089F08740849081408E007AE077D07560730071707FE06EB06D806C406B10696067B06590638061606F405D805BD05A…	591398727936	NULL	NULL	NULL
2018-09-28 11:25:34.865	0x9D061E07A0073608CC085E09F1096A0AE40A350B870BAB0BD00BCA0BC50B9A0B700B2A0BE50A910A3D0AEA09970954091109EA08C308B908AF08BA08C508D408E308E508E708CF08B80889085A081D08E007A5076A073C070F07F206D506C306B106A00690067906630647062B060E06F105DA05C405B605A905A1059A0592058B057F05740568055D055E055F057D059C05E5052E06A2061607A8073A08D2086B09F009760AD60A360B680B9B0BA20BAA0B8F0B740B400B0C0BC70A820A350AE9099F0955091…	591398733056	NULL	NULL	NULL
2018-09-28 11:25:39.985	0x1608E107AD077D074D0728070307E606C906AF06960679065D063D061E06FF05E005CA05B405A9059F059D059C059B059B0594058E058205760571056C0580059405D40514068506F70690072908CF087509090A9E0A070B700BA20BD50BD50BD50BAF0B8A0B4E0B130BCD0A870A3E0AF609B1096C093109F708D008A908990889088C0890089C08A808AC08B0089F088F08680841080B08D607A0076A073F071407F706DA06C406AE06970681066306460624060206E505C805B805A805A505A305A805AE05A…	591398738176	NULL	NULL	NULL
2018-09-28 11:25:45.105	0x4A09D3095C0AC10A260B5E0B960BA10BAD0B950B7D0B4A0B180BD40A910A450AF909AF0965092809EC08C708A30898088E0896089E08A908B408B108AF0896087D0850082308ED07B80788075907380717070307EF06DD06CC06B5069F067F065F063D061B060106E705DB05D005D005D005D005D105C705BD05A80593057E056A056D0570059F05CE05320697062507B4075308F2088209130A7E0AE90A260B640B790B8E0B830B790B570B360B020BCE0A8A0A470AF909AC0963091A09E308AD0895087D088…	591398743296	NULL	NULL	NULL
2018-09-28 11:25:50.225	0xFD06EB06D906CC06BF06AC069A067D0661063F061D06FE05DF05CC05B905B205AB05AA05A905A505A10597058E0585057C0583058B05B405DE0534068B060A0789072008B7084D09E3095F0ADC0A2E0B810BA50BC90BC20BBC0B940B6C0B2C0BEC0A9F0A530A030AB4096E092909F808C708B0089A089C089E08AC08BA08C208CB08C008B50890086B083208FA07BC077F074A071607F206CE06B806A306920682066E065B06410627060C06F105DB05C505B905AD05A805A3059D0598058C058005700561055…	591398748416	NULL	NULL	NULL
2018-09-28 11:25:55.345	0x690B8F0BB60BB40BB20B8F0B6D0B320BF70AAC0A620A130AC4097C0935090009CB08AF0894088F088A0892089A08A008A6089D08940877085A082F080508D507A6077C07520731071107F606DB06BF06A40684066506430621060306E605D305C005B905B305B105B005AA05A5059605870573055F0557054F0568058105C90511068A0603079C073608D5087509FE09870AE70A480B7A0BAC0BB30BBB0BA20B890B590B290BE80AA80A5E0A150ACA09800940090109D708AD089D088D0892089808A508B208B…	591398753536	NULL	NULL	NULL
2018-09-28 11:26:00.465	0x7F067106630650063D0626061006FA05E405D205C105B505A9059F0595058A057F0576056D056F0571058C05A705E80529069306FE0688071308A9083F09C809520ABB0A240B620BA00BB20BC40BB10B9F0B710B430B020BC10A770A2D0AE4099B095D091F09F408CA08B608A308A108A008A408A908A508A2088D08790852082C08FC07CC079E0770074B0727070C07F206DB06C506AB0692067206530631061006F505DB05CC05BE05BA05B705B705B705B005AA059A058B057B056B056C056D059305B9050…	591398758656	NULL	NULL	NULL
2018-09-28 11:26:05.585	0x950B660B380BF70AB70A6F0A270ADF0998095B091F09F608CD08BA08A808A708A708AE08B508B508B508A40894086F084B081A08EA07B80786075C0732071207F206DA06C206AA06920676065A063A061B06FD05E005CA05B505AA05A0059C059805960594058E05890584057F0586058E05B105D4051E066906DD065107E10772080909A109240AA70A030B600B8B0BB70BB50BB30B8D0B680B2C0BF10AAA0A640A1C0AD509930951091D09EA08C908A8089D08920897089C08A608B008B008B0089C0889085…	591398763776	NULL	NULL	NULL
2018-09-28 11:26:10.705	0x1706FF05E705D805C905C405C005C005C005BD05BA05B005A6059C05920597059C05C105E7053806890602077C070D089E082E09BE09360AAE0A000B530B7B0BA30BA40BA60B870B680B2F0BF70AAD0A630A120AC10977092D09F708C208A8088E088E088F089D08AB08B508BF08B508AB08880866083108FC07C2078907580727070507E406CE06B906A806970681066C064F0633061306F305D705BC05A90597058F058705830580057C05780573056E05720576058F05A905E70526068E06F60680070B08A…	591398768896	NULL	NULL	NULL
2018-09-28 11:26:15.825	0x2D0AD60987090409D608B708A108A708B108CA08D108CE08BC089A08780846081408DE07A8077807480724070007E506CB06B4069E0686066E06530638061C060106E905D205C105B005A4059905900587057F05770572056E0575057C059A05B905F80537069A06FD067C07FB07860811099409170A7F0AE80A2C0B700B8A0BA40B980B8C0B610B360BF40AB30A660A1A0ACE09820942090309DA08B108A0088F08910893089A08A1089F089E08890875084F082908F807C70799076B07460722070807EE06D…	591398774016	NULL	NULL	NULL
2018-09-28 11:26:20.945	0xA505A1059E0595058D058A0587059805AA05E10519067B06DE066407EA077F0814099D09270A900AFA0A390B780B8D0BA20B960B8A0B640B3E0B060BCE0A880A420AF609AB0964091E09EA08B7089D088408840885089208A008A908B208A7089C08780855081F08E907B007780749071B07FD06DF06CB06B806A60695067D066506460627060706E805D105BA05AF05A405A305A205A205A2059E059A0593058D0590059405B305D2051A066206D4064707D7076808FF0896091A0A9E0AFC0A5A0B8A0BBA0BB…	591398779136	NULL	NULL	NULL
2018-09-28 11:26:26.065	0xB108B308B608BF08C908C908CA08B508A10877084D081508DE07A707710746071C07FF06E306CF06BB06A60692067506590637061606F505D505BF05AA05A2059A059B059C059D059F059B0598059005880589058B05A605C20507064D06BE062F07C0075108EA0883090B0A930AF50A570B8A0BBD0BC10BC60BA40B820B440B070BB90A6C0A1B0ACA0983093D090C09DB08C708B408BA08C008D308E708F308FF08F408EA08C2089B085D082008DD079B0764072D070A07E806D706C606B906AD069A0687066…	591398784256	NULL	NULL	NULL
2018-09-28 11:26:31.185	0x920593059505B305D1051A066306D8064D07DF07710807099E09200AA20AFD0A590B880BB80BBF0BC60BAC0B920B5F0B2C0BE80AA40A560A090ABD0972093409F608D008AA089D08910896089B08A108A7089F08980879085A082808F607BD07840752072007FC06D906C306AE069E068E067B066906500637061C060206EB05D505C805BB05B405AD05A5059D058E0580056D055A054F05440554056505A005DC054806B4064307D2076D0809099509220A8C0AF60A350B740B8C0BA40B9C0B940B740B540B2…	591398789376	NULL	NULL	NULL
2018-09-28 11:26:36.305	0xCF08BE08AD0885085E082908F407BD0787075B0730071207F506E206CF06BC06AA0690067706560635061306F105D705BD05B005A405A1059F059E059D0594058B057B056C056105560564057205AC05E6055206BE065107E40785082709B809490AB30A1E0B580B930BA10BB00B9E0B8C0B640B3D0B050BCE0A8B0A490A000AB70970092A09F308BD08A008830880087D088A089808A408B008AB08A60888086A0839080908D2079C076D073E071B07F906E006C806B00699067D06610640061F060006E205C…	591398794496	NULL	NULL	NULL
2018-09-28 11:26:41.425	0x02065B06B5063807BB075508F00886091C0A940A0C0B540B9D0BB30BC90BB30B9E0B6A0B370BF20AAE0A640A1B0AD60992095C0926090309E108D308C608C608C708CA08CE08C708C108A8088F0865083B080808D507A507750750072B071107F706E106CC06B20699067906590635061106F305D505C305B105AD05AA05AC05AF05AD05AC05A105960587057805740571058C05A805F1053A06B0062707BB074F08E8088209070A8C0AEC0A4D0B800BB40BBE0BC80BAE0B940B5D0B270BDC0A910A3D0AEA099…	591398799616	NULL	NULL	NULL
2018-09-28 11:26:46.545	0x5D082308E907AE07740745071707F806D906C506B1069D068A067006560636061706F905DB05C605B105A8059F059C059A059505910585057A056E056205630564058505A705F5054406BE063907CF076508FE0898091B0A9F0AFC0A590B890BB90BBF0BC50BA70B8A0B530B1C0BD30A8B0A3C0AEE09A4095B092309EC08CC08AC08A4089D08A308A908AF08B608AE08A6088A086E0841081408DF07AB07790748072007F906DA06BC06A20688066C06510633061606F905DD05C805B405A9059F059D059C059…	591398804736	NULL	NULL	NULL
2018-09-28 11:26:51.665	0x3E08D7087109FB09850AEA0A500B850BBB0BC10BC70BA50B840B470B0B0BBF0A730A250AD70991094C091A09E808CF08B608B408B308BE08C908D108DA08D208CA08AB088D085C082B08F207BA07860752072A070207E406C606AC0692067506590639061A06FB05DD05C705B205A8059F059F059F05A005A1059D0599058E0584057C05750581058D05BC05EC054606A1062207A3073908CF086409F909740AF00A440B990BBE0BE30BDB0BD40BA80B7C0B360BF00A9D0A4B0AFA09A90965092209F508C908B…	591398809856	NULL	NULL	NULL
2018-09-28 11:26:56.785	0x5B073D0720070607ED06D106B606930671064B0625060406E305D005BE05BA05B705BD05C305C605C905C105BA05A805970589057C0586059105C505F9055B06BE064507CD076308F9088609130A810AF00A360B7D0B9A0BB70BB00BA90B830B5D0B200BE40A980A4D0AFD09AE0966091F09EC08BA08A2088A088A088A089708A408AF08BA08B508B00895087A084A081A08E007A6076D0734070507D606B40692067B06650654064406360628061B060F060306F705EB05DF05D105C405B205A1058C0578056…	591398814976	NULL	NULL	NULL
2018-09-28 11:27:01.905	0x6B0B910BB70BB80BB90B990B790B400B070BBC0A710A200AD009880941091009DF08C808B208B308B408BD08C608C708C808B508A3087C0855082108EE07BB0788075F0736071807FA06E106C806AD0693067306530632061206F805DE05D205C705C805C905CE05D405D205D105C105B2059B05850578056C057F059205D50519068C06000796072C08C9086709F2097D0AE20A470B7F0BB80BC40BD10BB90BA20B6E0B3A0BF20AAA0A580A060AB60967092709E808C408A108990892089F08AD08BD08CD08C…	591398820096	NULL	NULL	NULL
2018-09-28 11:27:07.025	0xA20687066D064A0628060606E405CD05B705AF05A705A905AB05AC05AE05A705A10595058A0589058805A305BE0504064B06BB062B07B6074208D1086109DE095C0AB90A160B4E0B870B9C0BB10BA50B9A0B700B470B030BC00A6B0A160ABF0969092209DC08B4088C0884087D088C089B08AA08BA08B808B7089A087D084A081808DE07A407720741071F07FD06E906D506C306B2069A0683066306440622060106E705CD05BF05B205AF05AD05AB05AA05A2059A058B057C057105670573057F05B305E7054…	591398825216	NULL	NULL	NULL
2018-09-28 11:27:12.145	0x6B0B3D0B0F0BD20A960A4F0A090AC2097B093D090009D808B108A40897089F08A808B608C508C708CA08B3089C086C083C08FE07C10788074F072607FD06E606D006C206B406A2069006720654062D060706E205BD05A6058F058805810585058A058D0591058D058A0584057E0585058D05B505DE0534068B060C078D072708C1085709EE09680AE30A320B820BA30BC50BBF0BB90B940B6F0B330BF70AAD0A630A140AC5097E0938090509D308BD08A708A908AC08B908C708CD08D308C208B20887085D082…	591398830336	NULL	NULL	NULL
2018-09-28 11:27:17.265	0x39061B06FE05E605CE05BF05B105A905A2059B0595058C0583057B0574057B058205A805CF0521067306EF066C0704089C083409CD094B0ACA0A1B0B6D0B8D0BAD0BA10B950B6B0B410B030BC60A7F0A390AEF09A60962091F09EA08B60898087B08760871087E088B089A08AA08AB08AC0894087D084E082008E407A90771073A070F07E506CA06B0069E068D067D066D0659064606320615060506F805E705E105DB05C705B905A80588057E058305A005DD051B068806F50684071308AD084709D1095C0AC…	591398835456	NULL	NULL	NULL
2018-09-28 11:27:22.385	0x53092309F308D808BD08B508AE08B208B708B808BA08AD08A0087E085C082A08F807C1078B075D072F070F07EF06DB06C806B806A906940680066306470627060706EC05D105C005B005A805A1059E059B0594058D0584057C057B057A059105A805E70526069106FD0689071608AF084809D2095D0AC50A2E0B6B0BA80BBA0BCD0BBB0BA90B7B0B4E0B0A0BC70A760A250AD30981093C09F708CB08A0089308870892089D08AF08C108C608CB08B608A208740846080B08D1079A0763073A071207F806DE06C…	591398840576	NULL	NULL	NULL
2018-09-28 11:27:27.505	0xB205AE05AA059B058D058105750580058C05C205F9056306CD065F07F10792083409C8095D0ACD0A3D0B7D0BBE0BCF0BE10BCA0BB40B800B4C0B030BBA0A670A150AC40974093309F308CB08A308960889088F089608A108AC08AC08AD08990886085E0837080508D307A107700747071F070007E106C806AF0695067B065E06420624060706EE05D505C405B405AB05A3059E05990593058D058305790573056D0576058005A905D30524067606EF066907FB078D082309B9093B0ABE0A1C0B7A0BAA0BDB0BD…	591398845696	NULL	NULL	NULL
2018-09-28 11:27:32.625	0xA408A508A608AE08B608B408B2089A08820854082708EE07B60784075207320713070507F706F006E906DA06CC06AD068F06630638060B06DF05BE059E058F05810580057F05800581057C05770570056A056F0574059A05C00512066506E4066307FC0796083009CA094A0ACA0A210B790BA20BCB0BC90BC80BA30B7F0B400B020BB20A620A0D0AB8096C092109ED08BA08A508910897089D08AE08C008C808D108C208B4088C0864082C08F407BD0787075D0733071807FE06EB06D806C106AB068B066C064…	591398850816	NULL	NULL	NULL
2018-09-28 11:27:37.745	0x8F0593059805BC05E0052D067A06F0066607F50785081809AB09290AA80A020B5C0B8A0BB90BBE0BC40BA40B850B4A0B100BC20A750A210ACD097F093209F908C008A208850882087F088A089608A008AA08A3089C087E08610831080108CB079607660736071107ED06D106B6069D06840668064C062D060E06F205D705C605B505B105AD05B105B505B605B805B005A805980588057C0571057D058A05C005F7055E06C5065407E30783082309B909500AC60A3C0B840BCD0BE40BFC0BEA0BD80BA60B740B2…	591398855936	NULL	NULL	NULL
2018-09-28 11:27:42.865	0xCB08BC08AD088D086D0840081308E007AE077E074F072707FF06DD06BB069C067D065F06420627060D06F905E505DA05D005CD05CB05CA05CA05C305BD05AD059D05890575056A05600571058205BE05FB056506CF065D07EB0786082109B0093F0AAD0A1B0B5D0B9F0BB30BC80BB70BA60B770B490B070BC60A7A0A2F0AE409990959091909ED08C208AE089A089A089A08A208AB08AD08AF08A00891086E084B081A08EA07B707840758072C070C07EC06D306BB06A3068C067006550636061806FB05DE05C…	591398861056	NULL	NULL	NULL
2018-09-28 11:27:47.985	0x0C067206D9066307EE0786081E09A809330A9C0A050B430B810B960BAC0B9F0B930B6A0B420B040BC60A770A290AD60984093B09F208C20893088408750880088C08A008B408BD08C608B408A208750848080C08D00797075F0735070C07F306DB06CB06BC06AA0698067D066206410621060206E405D005BD05B505AE05AC05AB05A705A30599058F0585057B057F058305A705CB0519066706DD065307E207710802099409120A900AEB0A460B770BA90BB20BBB0BA00B860B4F0B180BCF0A860A350AE5099…	591398866176	NULL	NULL	NULL
2018-09-28 11:27:53.105	0x46080F08D907A5077107490722070707ED06D806C406AE0699067C0660063F061F060006E205CD05B805AC05A0059805910587057E057005620557054D0556055F058C05B90513066D06EF0672070908A1083409C809400AB90A0A0B5B0B830BAC0BB10BB60B9F0B880B580B290BE50AA10A4F0AFD09A90955090F09C9089F0876086C0862086F087C088D089F08A108A3088A08710841081108D6079B07660731070C07E806D306BE06B006A206920682066A06520636061B060206EA05D905C905C005B805B…	591398871296	NULL	NULL	NULL
2018-09-28 11:27:58.225	0x5C08E8087409EE09690AC40A1F0B530B880B940BA00B870B6F0B390B030BBA0A710A200AD00987093E090809D208B508990893088D0894089C08A208A808A1089B088208690841081908EA07BB078F07640740071C070007E406CB06B30698067E066006430626060A06F405DE05D205C605C205BE05BC05BA05B305AD05A10595058B0581058B059505C205F0054C06A9062E07B3074F08EB088009160A8C0A030B4A0B920BA80BBE0BAB0B980B690B3B0BFB0ABC0A750A2F0AE809A10963092509F808CB08B…	591398876416	NULL	NULL	NULL
2018-09-28 11:28:03.345	0x5A07390719070107EA06D206BA069D06810660063F0622060506F205E005DB05D605D805DA05D805D705C905BB05A4058D057B05690572057B05B105E7054F06B8064707D70775081309A209310A9C0A080B460B850B990BAD0BA00B930B6E0B4A0B130BDD0A9B0A590A110AC909860944091109DE08C308A808A3089E08A408AB08AD08B008A0089008690842080B08D5079C07630735070707E906CB06BA06A9069A068C0677066206430625060206E005C205A40591057F057805710571057105710572057…	591398881536	NULL	NULL	NULL
2018-09-28 11:28:08.465	0xFB0A490B980BB80BD80BCC0BC10B920B630B1A0BD20A7F0A2C0ADB098A0949090809E008B808AB089F08A508AC08B908C608CA08CE08BE08AF088A08660833080108CC0798076A073D071907F606DB06C006A6068D067106560638061B060006E505D005BC05B005A4059B0593058A05820577056C0564055D0565056D059405BC050C065D06D4064C07DC076C08FE0890090D0A8A0AE30A3C0B6B0B9B0BA40BAE0B970B810B520B240BE10A9F0A500A020AB30964092209E108B908910888087F088C089A08A…	591398886656	NULL	NULL	NULL
2018-09-28 11:28:13.585	0x9C068C067D0666064F062F060F06ED05CC05B3059A0590058605870589058E059405950596059305910594059705B105CB050A064906B2061C07A7073208C8085F09E809720AD90A400B790BB30BBF0BCB0BB10B970B610B2C0BE50A9F0A510A040ABA0970093309F608CD08A508950885088708890892089C089E08A008900881085C0838080508D3079E0769073C071007EF06CF06B806A2068F067D06690655063E0628061206FD05EB05DA05CE05C305B905B005A40599058B057D0576056F057D058B05B…	591398891776	NULL	NULL	NULL
2018-09-28 11:28:18.705	0xB80B9C0B810B4E0B1B0BD60A910A410AF209A30954091509D608B2088F088B0888089B08AE08C208D708D808D908BB089D0864082B08E707A4076A0731070D07E906D806C706BE06B506A506950678065B0636061106EF05CE05BB05A805A505A205A605AB05AD05AF05A705A00596058D0592059705BE05E50539068E060C078B072108B8084D09E3095E0ADA0A2D0B800BA40BC90BC30BAA0B820B4D0BC60A780A290A91094E091609CA08B708AF08B208BB08C408C508C608B408A2087B0854081F08EB07B…	591398896896	NULL	NULL	NULL
2018-09-28 11:28:23.825	0xF605E605D605CE05C705C105BC05B405AC05A00595058E05870592059E05CB05F9055106A9062707A5073808CC085C09EC09620AD90A270B760B970BB90BB20BAB0B830B5B0B1C0BDE0A910A440AF409A5095E091709E508B4089C088508850886089308A008A808B008A6089D087C085C082B08FB07C6079207650739071907FA06E306CC06B606A00684066906490629060A06EC05D605C105B605AC05A805A4059E0598058B057E056E055E055A05570572058D05D4051C06910606079A072E08CA086609F…	591398902016	NULL	NULL	NULL
2018-09-28 11:28:28.945	0xB6097C0942091609EB08D108B708AD08A308A108A0089D089B088C087E085F0840081408E807B70787075B0730070F07EE06D506BD06A706910678065F06420626060A06EF05DB05C705BC05B205AE05AB05A705A30599058F0583057705750574058F05AA05EF053506A5061607A4073208C5085909DB095D0ABB0A1A0B510B890B9B0BAE0BA10B940B6C0B450B070BC90A7A0A2B0AD90987094109FB08CF08A40897088A0893089D08AA08B708B408B20896087B084A081908E007A8077807480727070707F…	591398907136	NULL	NULL	NULL
2018-09-28 11:28:34.065	0x94059A05A1059F059E059305890582057C058E05A105DE051C068906F70689071B08B8085609E309700AD70A3F0B770BAF0BB80BC20BA60B8B0B540B1D0BD40A8C0A3D0AEF09A6095D092409EC08CC08AD08A6089F08A708B008B708BF08B708B0089208740844081408DD07A6077507450722070007E906D206BE06AB0693067B065D063F061F06FF05E605CE05C305B805B805B805BC05C105BF05BE05B405AB05A1059805A005A805D305FE055506AD062B07AA073D08D1085E09EB095C0ACD0A140B5C0B7…	591398912256	NULL	NULL	NULL
2018-09-28 11:28:39.185	0xB808A508930897089B08A608B208B408B608A308900867083E080908D4079F076B0740071607F606D606BA069E0681066506450625060706EA05D505C005B805B005AF05AF05AF05AF05A7059F058F057F05720566056F057805A605D50531068D060E0790072508BB084D09DF09590AD30A270B7B0BA50BD00BD10BD20BB00B8F0B520B150BC60A780A240AD10987093D090709D108B6089C0899089708A108AB08B108B708AC08A20880085F082B08F807BD0782074D071807F106CA06B1069906880677066…	591398917376	NULL	NULL	NULL
2018-09-28 11:28:44.305	0x910582057305740576059C05C2051B067406FC0684072808CC086E09100A910A130B610BAF0BC70BDF0BCA0BB50B830B520B120BD30A900A4D0A0C0ACB09910958092B09FF08E308C708BB08AF08AE08AE08AD08AC08A008950879085D0833080908D907A9077C074F072A070507E706C906AC0690067106530631061006F105D305BC05A6059C05920590058E058D058D05880584057D057605750575058C05A305DD0518067D06E2066907F00787081E09AC093B0AAC0A1E0B640BAB0BC30BDC0BCA0BB80B8…	591398922496	NULL	NULL	NULL
2018-09-28 11:28:49.425	0xA708AF08B708AD08A30881085F082B08F807BF078707570728070707E606D006BA06A606920678065F063F061F060006E205CD05B905B305AD05AF05B205B305B405AC05A405940585057B05720584059605D50515068606F7068C072108C0086009EC09780ADC0A410B750BAA0BB30BBC0BA30B8A0B590B290BE80AA80A5D0A130AC6097A093809F708CA089E088D087D0884088B089C08AD08B508BE08B108A4087E0859082308EE07B6077E074F0721070007DF06C506AB0691067706580639061706F605D…	591398927616	NULL	NULL	NULL
2018-09-28 11:28:54.545	0x9F05D80512067B06E50674070308A1083F09CE095D0AC70A320B6C0BA70BB40BC10BAA0B930B630B330BF20AB10A670A1D0AD109850943090209D608AA08980887088C0891089F08AE08B308B808A60895086B0842080908D1079907620736070A07EC06CF06B906A4068C067406560638061706F605DC05C205B705AC05AF05B305BB05C305C405C605B905AD059A05880581057A059705B50505065606D9065C07FE07A1084509E909700AF70A4E0BA60BC70BE90BDC0BCF0BA00B720B2F0BED0AA00A540A0…	591398932736	NULL	NULL	NULL
2018-09-28 11:28:59.665	0x83085F083B080908D807A407700745071B07FD06E006CD06BA06A9069906850672065906410628060F06F905E405D405C505B705AA059B058C057A0568055A054D05520557058005A905FE055406D4065507EE0788082109BB093B0ABC0A120B690B900BB70BB50BB30B900B6E0B360BFF0ABB0A780A300AE909A60964093009FC08DD08BE08B408AB08AF08B308B608B908AD08A208820862083008FF07C8079207630734071307F306DE06CA06B806A7068E067606530631060906E205C0059E05890575057…	591398937856	NULL	NULL	NULL
2018-09-28 11:29:04.785	0x4707DE0776081509B4093E0AC80A280B880BB30BDF0BD90BD40BA80B7D0B3C0BFB0AB00A650A1C0AD309930953092309F308D608BA08B108A908AC08B008B408B908B008A8088C08710843081508DF07A907770745071F07FA06E006C706B306A0068906730656063A061B06FC05E205C905BA05AC05A805A405A305A305A0059D0596058F058E058D05A105B605F0052A068E06F3067907000893082709B009390AA20A0C0B4C0B8D0BA30BBA0BAC0B9F0B740B490B080BC70A780A2A0ADA098A0945090109D…	591398942976	NULL	NULL	NULL
2018-09-28 11:29:09.905	0xAD077B074A072A070B07F806E506D306C206A5068906600638060D06E205C105A1059305860589058D0595059E05A005A2059A0593058D0587059605A505DC0513067806DD066607EF0784081A09A2092A0A900AF70A350B740B8B0BA20B980B8F0B6A0B460B0A0BCF0A830A370AE50994094D090609D708A90899088A0893089D08AD08BE08C208C608B0089A086A083B08FF07C4078E07580732070C07F706E306D606C906B706A60689066D06490626060406E305CE05B905B205AB05AC05AD05AC05AC05A…	591398948096	NULL	NULL	NULL
2018-09-28 11:29:15.025	0x410AB00A1F0B620BA50BBC0BD30BC50BB80B8C0B600B1D0BDA0A890A380AE50993094F090B09E108B808AC08A008A808B108BC08C808C408C108A508890859082908F107B90789075907390719070607F306E206D206BB06A406820661063B061606F705D805C705B605B305B105B405B805B605B505AB05A1059405870587058705A605C60510065B06CF064407D4076508F9088E09100A920AF00A4F0B820BB50BBC0BC30BA50B870B4B0B0F0BC00A720A1D0AC9097E093309FD08C808AF08970897089808A…	591398953216	NULL	NULL	NULL
2018-09-28 11:29:20.145	0xE706DB06CF06BE06AD06900674064E0629060606E305CE05BA05B605B305B905C005C305C705BE05B505A2058F05840579058D05A105E6052B06A3061C07B7075308F30894091C0AA50A010B5D0B870BB20BB20BB20B930B750B410B0D0BCB0A650A1B0AD20948090C09DC08A008940892089E08A508A5089A087B085D082C08FC07C707920766073A071D070107EF06DD06CA06B7069A067E0656062F060706DF05C205A6059C05930598059E05A705B005AF05AF05A30597058A057E0586058E05BF05F1055…	591398958336	NULL	NULL	NULL
2018-09-28 11:29:25.265	0x810B440B080BBF0A760A290ADD09970951091B09E508C608A808A0089908A108AA08B208BA08B308AC088F08720842081208DB07A407730743072007FD06E606CF06BA06A6068C06720650062F060C06EA05CF05B505A9059D059D059D059F05A2059C0596058705780569055B0562056A059B05CC05300695062507B6075B0801099C09370AAE0A260B6C0BB30BC80BDD0BC90BB60B870B580B180BD80A900A480AFF09B709770938090909DB08C208AA08A4089F08A208A608A408A3089208820860083E081…	591398963456	NULL	NULL	NULL
2018-09-28 11:29:30.385	0x0C06F305DB05C905B805AD05A3059C0596058D0585057C05730570056E0581059505CC0503066506C7064C07D1076608FB088709140A830AF20A370B7D0B980BB30BA80B9E0B750B4D0B0E0BCF0A820A350AE50995094F090909DA08AB089908880890089808AA08BC08C508CE08BF08B00886085D082208E807AC07710744071707FA06DD06CB06BA06A606930677065B0636061206F005CE05B905A405A1059E05A705B005B905C305C205C105B805AF05AA05A605BC05D20513065506C6063807CB075E08F…	591398968576	NULL	NULL	NULL
2018-09-28 11:29:35.505	0x3B0AEB099B0956091209E108B1089B088508860887089308A008A708AE08A2089708730850081C08E807AF07770748071907F806D806C306AF069C068A0673065C063F0623060706EC05D905C605C005BA05BC05BE05BF05C005B705AF05A0059105890581059505A905EA052C069E061007A6073D08DD087D090A0A970AFC0A610B950BC90BCE0BD40BB50B960B5D0B250BDB0A920A420AF209A6095B092009E508C308A108980890089908A208AC08B708B308AF0895087B084D081F08E907B30781074F072…	591398973696	NULL	NULL	NULL
2018-09-28 11:29:40.625	0xBA05BC05BF05C005C205BA05B305A505980592058C05A205B905FB053E06AF062107B4074708E3087F09070A900AF20A550B880BBC0BC30BCB0BAF0B930B5E0B2A0BE40A9F0A540A090AC109790940090709E408C108B508A908AB08AE08B208B608AC08A30886086A083C080F08DB07A7077807490726070307EA06D106BB06A6068A066F064D062B060606E205C505A9059B058D058D058D059205980599059B0594058E0586057F0588059105BD05E90543069E062207A6074008DA086F09050A7D0AF50A4…	591398978816	NULL	NULL	NULL
2018-09-28 11:29:45.745	0xF808D308AE08A4089A08A208AA08B508C008BD08BA08A008870857082708ED07B4077C0745071A07F006D206B4069E06880673065F064A06350620060C06FD05EF05E605DE05D805D305C805BE05AB05990582056B055D0550055C0569059F05D6053A069E062607AE074508DC086A09F8096A0ADC0A260B710B930BB50BB20BAF0B8C0B690B2D0BF10AA30A550A010AAD0962091709E308AF0898088208850888089708A608AF08B808AC08A1087E085B082908F707C307900765073B071E070107EB06D606B…	591398983936	NULL	NULL	NULL
2018-09-28 11:29:50.865	0xAC05A805A4059F059B05A405AD05D605FF055206A60621079D073008C4085709EA09640ADE0A300B820BA50BC80BC10BBB0B920B6A0B2A0BEB0A9E0A520A040AB60971092D09FC08CB08B2089A0898089608A008AB08B208BA08B008A7088708680836080508CD079607640733070F07EB06D206BA06A60693067E066906500638061D060306EE05D905CC05BF05B805B105AB05A5059B059205850579057605730589059F05DD051C068606F10680070F08AC084909DA096C0ADA0A480B850BC30BCE0BDA0BB…	591398989056	NULL	NULL	NULL
2018-09-28 11:29:55.985	0x0306CC05950570054B05380525052605280542055C059705D305350697061F07A7074508E3087E091A0A930A0C0B4D0B8E0B8D0B8D0B550B1D0BC40A6B0A0A0AAA095409FF08BB08780841080A08D607A3076B073407F806BC06800644060F06DB05B2058A056F05550549053D0544054C056F059305DE0529069F061507AF074A08F10898092B0ABF0A1F0B800B9B0BB70B900B690B140BBF0A5A0AF5099A093F09FA08B508830851082408F807C507930755071707D3068F064E060E06DA05A60582055F054…	591398994176	NULL	NULL	NULL
2018-09-28 11:30:01.105	0x3F0ADF097F093509EC08B808840858082D08FA07C80786074407F706AA065F061506DA059F057C0559054B053E0541054405560569059205BB0507065306CB064307DF077C082409CD095D0AED0A420B970BA00BA90B700B370BD70A770A130AAF095D090B09D0089608660837080308CF078D074B070007B5066D062506EE05B80596057405640554054E0549054E0553056C058505C30502067006DE0678071208BF086D09090AA50A0C0B730B910BB00B8A0B640B100BBD0A5B0AFA09A4094E090C09CA089…	591398999296	NULL	NULL	NULL
2018-09-28 11:30:06.225	0x8B061607A1074D08F908A3094E0AD00A520B8D0BC90BB70BA60B570B090B9E0A330ACB0964091309C3088A0851082308F607C407930756071A07D50690064F060F06DC05A90589056A055C054E054D054D055A0567058B05AF05F5053B06AD062007B8075108FA08A3093A0AD10A340B980BB30BCF0BA60B7E0B270BD00A6A0A040AA8094C090509BF08870850081A08E507A60768072007D90692064C061406DC05B905960587057805760574057B0583059705AB05DA0509066206BB064207C9076E081409B…	591399004416	NULL	NULL	NULL
2018-09-28 11:30:11.345	0x6B062406DE05B00583056D05580553054E05530558056A057C05A705D30528067E06010785072A08D0087809200AA40A280B6A0BAD0BA60B9F0B5E0B1D0BC10A650A0C0AB3096F092B09FB08CB089F0874083D080708BE0775071F07CA0676062306E0059D05720548053505220522052205330545056D059605DF0529069B060D07A1073608DA087E09110AA40A060B690B880BA80B850B630B110BC00A5E0AFC09A3094A090509C1088D085A082B08FD07C60790074E070C07C3067B063906F705C30590057…	591399009536	NULL	NULL	NULL
2018-09-28 11:30:16.465	0xF60A900A2B0ACF0974093109EE08C008920867083D080508CD0782073807E40690064306F605BE05870568054A05400537053A053E054F0561058905B20500064F06CB064807EA078C083709E309720A010B510BA10BA60BAB0B6F0B340BD60A780A190ABA096F092409EF08BB089108670836080508C40784073707EB06A00656061A06DE05B80592057E056B0563055B055C055D0570058305B605EA054B06AD063C07CB0775081F09C009610AD30A460B710B9D0B7F0B610B0F0BBD0A580AF30999093F09F…	591399014656	NULL	NULL	NULL
2018-09-28 11:30:21.585	0xC805260684060C0795073C08E3088B09340AB80A3C0B7D0BBF0BB30BA70B5A0B0E0BA10A350ACD0965091909CD08A008740858083C081B08FB07C50790074507FB06A80655060A06C0058A055505380519051305190547057305B1056506DF066A07A8085009EC09C40A1B0B730B820B920B600B2F0BD60A7D0A1D0ABE096F092009E808B00885085A082D080008C7078E0748070307BC0676063906FC05CF05A20585056805570547054405410556056B05A405DE054706B1064607DB0787083309D309730AE…	591399019776	NULL	NULL	NULL
2018-09-28 11:30:26.705	0x1A06EA05BA05970575055D0546053B0531053B05450570059C05F4054D06D4065C070208A9085009F8097C0A010B480B900B900B910B580B1F0BC60A6D0A110AB60969091D09E308A90879084A081808E607AC0772073107F006AF066F0637060006D405A90589056A055605430541053F055A057505BA05FF057306E80683071E08C5086D09000A930AF30A530B710B900B710B530B0C0BC50A6F0A190AC70975092F09E908AC086F083208F607B50774072F07EB06A90668062F06F705CC05A105830565055…	591399024896	NULL	NULL	NULL
2018-09-28 11:30:31.825	0x1D0AC90975093709F908CB089D086F0842080708CD0783073A07EB069C0656061106DF05AE059105750567055905550552055B0564058705AA05F6054206BF063C07DE0781082D09DA096B0AFC0A500BA50BAF0BB90B820B4C0BEE0A900A2B0AC70972091D09DE089F086E083D080A08D8079A075D071507CD0685063D060306C905A4058005700561055F055E0565056D0582059705C805F9055406B0063C07C80774082009CA09740AF20A700BA30BD60BB70B990B3F0BE60A760A060AA2093F09FA08B5088…	591399030016	NULL	NULL	NULL
2018-09-28 11:30:36.945	0x96061B07A1074608EC089109360AB40A320B6C0BA70B970B880B3F0BF60A930A310AD20974092909DF08A7086F083E080D08D5079E075E071F07DD069B0662062A06FF05D505B7059A0583056D055B054A0544053F0556056D05B205F8057406F10697073E08F108A4093A0AD10A2B0B850B950BA60B770B490BF60AA40A4C0AF509AB0961092909F108BF088D0855081D08D60790074007F006A10653061406D605AB0581056A055305490540054405480560057905B405F0055706BF065107E4078D083609D…	591399035136	NULL	NULL	NULL
2018-09-28 11:30:42.065	0x9A064F060406CB0593057205520547053D05420547055A056D059505BD050A065706D1064C07EE0791084109F209890A210B780BD00BD50BDB0B960B510BE20A730A010A8F093609DE08A6086F084B0827080008D907A10769071E07D40686063806F705B6058D05650554054405430542054C05570571058B05C305FC056106C6065907EC079A084809EC09910A040B780B9F0BC60BA00B7B0B200BC60A5A0AEF0992093509F408B30887085B0833080B08D607A1075C071807CC0681063E06FC05CD059F058…	591399040256	NULL	NULL	NULL
2018-09-28 11:30:47.185	0xEB0A890A280ACB096E092609DF08AC0879084D082208EF07BD077C073B07F106A7065F061806DF05A60581055D054A053805340531053E054B0571059805E6053506B3063107D7077E083109E4097D0A170B710BCB0BD40BDD0B9C0B5C0BF10A860A160AA6094F09F808C0088808640841081B08F507BE0788073F07F606A70659061506D205A505790564054F054C05490552055B0574058D05C305F9055906BA064707D4077D082609C9096D0AE50A5D0B8D0BBE0BA50B8D0B3E0BF00A8D0A2B0AD10977093…	591399045376	NULL	NULL	NULL
2018-09-28 11:30:52.305	0xDD0536068F06130798073A08DD088209280AAD0A320B780BBF0BBC0BBA0B790B390BD60A730A0D0AA80955090309C9088F08620835080508D507970759070E07C30676062906E805A8057D0552053D052905260524053205400563058705CD0514068606F90695073108E0088F092E0ACD0A350B9E0BBA0BD60BA70B780B180BB80A4B0ADF0983092709E608A60878084B081D08F007B5077A073007E60699064D060E06D005A9058305720561055D055A055D0560056F057F05A905D4052C0684060E0799074…	591399050496	NULL	NULL	NULL
2018-09-28 11:30:57.425	0x0F07C30678063306EF05BC0589056C054F05430537053605360541054D056F059205DB052506A0061C07C3076A082009D709730A0F0B6B0BC80BD10BDA0B9B0B5C0BF40A8D0A230ABA096A091A09E808B6089308700847081E08DF07A1075007FF06AA0655060E06C8059B056E055905450540053C0543054A0561057905B005E8054E06B4064907DE078E083F09E5098B0AFF0A730B9B0BC40BA00B7C0B250BCE0A660AFF09A6094E091009D208A7087D0853082908F107B9076E072307D0067D063206E805B…	591399055616	NULL	NULL	NULL
2018-09-28 11:31:02.545	0x910B460BFC0A980A350AD60978093009E908B608840859082E08FB07C907890749070007B70671062B06F305BC05970573055D0548053F0537053C05420561058005C7050F068606FE069F074008F008A009380AD10A300B900BA40BB80B860B550BF70A9A0A330ACC0974091D09DE089F08700841081308E507AC0774072F07EB06A4065E062206E605BC0593057C0566055F0558055E0564057C059505CD0505066606C8065407E00784082909C709660AD90A4C0B7C0BAD0B960B800B340BE90A860A240AC…	591399060736	NULL	NULL	NULL
2018-09-28 11:31:07.665	0x58058B05BE051B06790603078E073908E4088E09390ABE0A430B830BC30BB50BA80B5D0B130BAB0A440AE0097D093309E908B808880863083E081108E507A70769071C07D00681063306EF05AB057C054D053305190512050C05190527054E057605C2050E068506FC0696073108D9088209170AAD0A0F0B710B8D0BAA0B840B5E0B0C0BBA0A5A0AFA09A60952091409D608A608770848081908DE07A3075A071207C7067C063D06FE05D405AB05980585057F057A057C057F058B059805BD05E205310681060…	591399065856	NULL	NULL	NULL
2018-09-28 11:31:12.785	0xD707940752070607BB0676063106FF05CD05B10595058A057F057D057C0587059205B305D5051E066806E0065807F40791083309D609580ADB0A1F0B630B5F0B5B0B1D0BE00A880A300ADA09850943090109D0089F08710843080B08D3078D074807FD06B306730633060706DB05C405AD05A305990593058D058B0589059605A305D10500065E06BC064807D5077A081F09B909540AC00A2D0B560B7F0B640B4A0B000BB70A5B0A000AAC0958091709D608A408730846081908E407B00771073307F106AF067…	591399070976	NULL	NULL	NULL
2018-09-28 11:31:17.905	0x950B930B920B570B1D0BC30A6A0A0F0AB40967091A09DE08A2086D0839080008C70785074407FF06BA067A063B060B06DB05BB059C05890577056D0564056605680581059B05DC051E06900602079E073A08E70894092C0AC40A240B850B9C0BB40B860B590BFF0AA60A400ADB0982092A09E608A2086D0839080508D20797075D071A07D706950653061C06E605C2059E058A057705700569056D05710585059A05CC05FE055906B4063A07C00761080309A0093E0AB50A2C0B610B970B850B740B2A0BE10A7…	591399076096	NULL	NULL	NULL
2018-09-28 11:31:23.025	0x50055E056C059305BA050A065B06DC065E070408AB085909080A950A230B6E0BBA0BB60BB20B6C0B260BBE0A570AF2098D093F09F208BF088D0865083E080E08DF079E075D070E07C00674062806EE05B405940574056A0560056305660572057E059905B505EF052A069006F70689071C08C5086F090B0AA70A100B7A0B9A0BBA0B920B6B0B130B870A200AC0093909F508B2087F0834080308CD0753070D07C6063F060306D00593057C0565055A0550054F054F055F056F059C05CA0523067D0606078F073…	591399081216	NULL	NULL	NULL
2018-09-28 11:31:28.145	0x2207D20683063C06F605C2058F05740559054F05460548054A05570564058505A705EC053206A6061A07B80756080409B2094A0AE20A400B9E0BAE0BBE0B860B4F0BED0A8B0A220ABA0965091109D908A2087C0856082E080608CE0796074D070507B7066A062706E505B7058A0573055C0555054F0555055B0572058A05C105F9055C06BF064F07E0078A083509D8097B0AEF0A640B8F0BBB0B9C0B7D0B290BD50A6E0A070AAC0952091109D008A408780850082908F507C2077D073907EA069C0652060806C…	591399086336	NULL	NULL	NULL
2018-09-28 11:31:33.265	0xC60B800B3B0BD70A730A100AAD095F091109D7089D086A083808FE07C4077D073607E9069C0656061006DC05A9058B056E055F0551054D054A0552055A0579059805DD05230698060E07AB074908F508A109360ACB0A290B870B9C0BB20B870B5C0B070BB30A540AF509A1094D090C09CC08960861082B08F607B60776072D07E5069C0653061606D905AE0583056B0553054A05420547054D0566058005B805F1055206B4063D07C70768080A09A509410AB50A2A0B600B960B880B7B0B390BF70A9C0A410AE…	591399091456	NULL	NULL	NULL
2018-09-28 11:31:38.385	0x7505A905DE0535068D060C078C072B08CA087009160A9F0A290B760BC30BC60BCA0B8C0B4E0BEA0A870A1E0AB60960090B09CD088F085F082F08FE07CE07920756071007CA06850640060606CD05A5057D0564054B053D0530052E052D05420558059505D3054406B6065707F807B1086B09130ABC0A2E0BA00BC30BE60BBE0B960B3C0BE30A7B0A130AB90960091E09DD08AC087B084B081B08DF07A3075A071207C7067C063D06FE05D105A5058B057105610552054B0545054C05530578059E05F2054706C…	591399096576	NULL	NULL	NULL
2018-09-28 11:31:43.505	0x3C07F306AA0661061906DF05A50582055F05520546054A054F05630577059D05C4050A065006BE062D07C3075A080309AC09460AE00A440BA90BC10BDA0BA70B740B0F0BAB0A3B0ACB096E091109D408970870084A0826080208CE079B0753070C07BC066C062306DA05A705740559053F05390534053E05490565058205BC05F6055906BC064A07D90783082D09D109760AF00A6A0B9C0BCF0BB50B9C0B480BF40A870A1A0AB4094F090309B808850853082B080408D507A7076A072D07E6069F065A061606E…	591399101696	NULL	NULL	NULL
2018-09-28 11:31:48.625	0xBD0B7C0B3B0BD80A750A100AAB0958090609CA088E085B082908F207BB0779073707EE06A50661061D06EA05B705980579056A055C05570553055A0561057E059C05DF05220694060707A3074008EC089909300AC80A280B890BA00BB70B8A0B5E0B080BB20A500AEF099B0948090809C9089708650832080008C30787074007FA06B2066A062C06EE05C105940578055D05500543054305440558056D05A105D505340694061F07AA075108F9089E09430AC20A420B800BBE0BB30BA90B630B1E0BBB0A580AF…	591399106816	NULL	NULL	NULL
2018-09-28 11:31:53.745	0x61058405A805F4054006BF063F07E70790084309F7098C0A210B730BC50BC60BC70B840B410BDA0A730A0D0AA70957090709D0089A086D0841080E08DB07980756070907BC0674062D06F805C305A50587057A056E056A05660569056C057F059305CA0501066A06D4066D070708B9086C09100AB40A210B8F0BB00BD10BA70B7D0B230BC90A5F0AF6099A093E09FA08B60882084F081D08EC07B10777073107EC06A5065F062206E505BA05900577055E05520547054705470558056A059905C80521067A06F…	591399111936	NULL	NULL	NULL
2018-09-28 11:31:58.865	0xCC078E0750070507BB0672062906EC05AF0584055A0542052A0523051C052905360561058C05DF053206B1063007D00770081909C309540AE50A410B9D0BB40BCC0BA30B7B0B270BD30A6E0A0A0AAB094D090009B40878083C080708D3079C0766072B07F106B40677063E060506D505A605830561054C053705340532054B056405A405E5055406C3065C07F507A2084F09EF098F0AFD0A6C0B940BBD0B9D0B7E0B2C0BDA0A750A100AB40959091409D0089F086F0842081608E107AC0769072607DD0694065…	591399117056	NULL	NULL	NULL
2018-09-28 11:32:03.985	0xAE0BAD0BAD0B710B350BD80A7B0A190AB80966091409D508960864083208FF07CD07930759071507D2068D0648060906CA05980566054505240517050A05150520054B057605C705190693060D07A6074008E3088609150AA40A020B610B7E0B9C0B7B0B5B0B0D0BC00A620A040AAC0955091109CD089808640834080508CE07970755071307CB0683063F06FB05C4058E056905450531051E051C051B05310547058005BA05200687061B07AF075F080F09BA09660AE70A690BA50BE10BD10BC10B770B2D0BC…	591399122176	NULL	NULL	NULL
2018-09-28 11:32:09.105	0x2E053D054C057705A205F5054906CA064C07F20798084609F509850A160B660BB60BB70BB90B750B320BCA0A620AF90991094209F308C1088F086C084A082108F807BA077D072C07DC0688063406F005AC0585055F0554054A0553055C056E0581059E05BB05ED0520067906D2065607DA077E082309C6096A0AE60A620B980BCE0BB70BA00B4E0BFD0A930A2A0AC90969092209DC08AB087B0850082608F107BC0776073107E30695064E060706D2059D057F0561055505490549054A05590569059205BB050…	591399127296	NULL	NULL	NULL
2018-09-28 11:32:14.225	0x2C080108D7079C0762071607CB067A062906E3059E0570054305320522052A0532054E056B059B05CB0516066206D0063E07CD075D08FE089F09330AC80A2F0B960BB70BD90BB30B8D0B340BDC0A700A050AA3094209F808AE08780842081108E107A90771072D07EA06A3065C061D06DE05B005830567054B053E053205330534054A0560059705CF05330698062807B80761080B09AA094A0ABD0A310B610B910B7D0B690B230BDE0A850A2C0AD70983093F09FC08C5088F0859082308E407A6075E071607C…	591399132416	NULL	NULL	NULL
2018-09-28 11:32:19.345	0x220B690BB00BA90BA20B5C0B170BB10A4C0AE80985093709EA08B3087D0850082408F207C10782074307FB06B3066D062806F005B80593056E055A05470543053F054C0559057E05A405EE053806AB061F07B5074B08ED088F091E0AAE0A0C0B6A0B860BA20B7F0B5C0B0F0BC20A650A090AB50962092109E008AC08790845081108D20793074607FA06A90659061106CA05980567054D0533052D05280530053905500567059705C7051D067306F40676071908BD0866090F0A990A230B6C0BB50BB20BAF0B6…	591399137536	NULL	NULL	NULL
2018-09-28 11:32:24.465	0x3F053A0536053D05440562058005C6050D068606FF06A3074808FD08B2094E0AEB0A4B0BAB0BBC0BCD0B960B5F0BFC0A990A2E0AC4096C091509D8089C08710846081B08F007B80781073B07F606AC0663062406E505B9058D057605600559055205590561057C059805D3050F067506DC066D07FE07A6084E09EC098B0AFB0A6B0B960BC10BA40B870B360BE60A810A1C0ABF0962091909D1089A0864083108FE07C4078A0745070007B90672063406F605CA059F0586056E0564055B055B055C056B057A05A…	591399142656	NULL	NULL	NULL
2018-09-28 11:32:29.585	0xB70777073707EF06A80666062506F305C205A50588057A056C056805640568056D058605A005DD051B068906F80692072D08DB088A09260AC20A270B8C0BA40BBC0B8D0B5F0B020BA60A3F0AD90982092C09EE08B108830856082908FD07C4078C0747070307BC0675063806FB05CE05A20586056B055C054D054C054B055E057205A905E1054706AE064207D70785083309D8097E0AF40A6B0B9A0BC90BAD0B910B3E0BEB0A800A150AB2094F090409BA08870855082D080508D807AC0772073807F406B0066…	591399147776	NULL	NULL	NULL
2018-09-28 11:32:34.705	0x900B940B990B600B270BCA0A6E0A0C0AAA0958090709CC089108640837080808D9079E0764071D07D6068C0643060406C50599056D0555053E05390534053E05490569058A05CA050B067506E00672070408AB085209ED09880AF30A5F0B840BA90B860B640B100BBC0A560AF10997093E09FE08BE08910865083B081208DD07A80764072007D406890646060306D205A10586056B056005560558055B056D058005AD05DB0530068606070789072908C9086A090C0A8B0A0A0B4A0B8B0B840B7E0B3F0B010BA…	591399152896	NULL	NULL	NULL
2018-09-28 11:32:39.825	0x5A05680577059A05BE0504064B06BC062E07C80763080D09B8094D0AE30A3F0B9B0BAA0BBA0B830B4C0BEB0A8A0A230ABD096B091909E008A8087D0853082308F307B20771072207D30685063706FA05BE059A05770569055B055A0559056105690580059805CE0505066906CD065D07EE0798084309E409850AF70A690B930BBD0B9F0B820B300BDF0A7B0A170ABB0960091C09D808A70876084B082008EC07B90779073907F006A70662061D06E505AD0586056005490533052C052605330540056C059905F…	591399158016	NULL	NULL	NULL
2018-09-28 11:32:44.945	0x49081208DB0795074F070207B6066F062806F405C005A10582057405670563056005690572059105B005F5053B06B0062607C70768081909CA09650A000B600BC00BD20BE40BAE0B790B170BB50A490ADD0982092809E708A608750844081108DF07A00761071507CA067E063306F705BB059605720564055605560556055E05660579058D05B905E6053B069106140797073B08DF088409290AAB0A2D0B6E0BB00BA90BA30B620B220BC30A650A050AA60956090609C60887084F081708DB079F075C071907D…	591399163136	NULL	NULL	NULL
2018-09-28 11:32:50.065	0x2A0B710BB90BB90BB90B7F0B460BEB0A900A310AD20981093009F008B008790842080908D1078F074E070807C306820641060F06DD05BC059C058A057805700569056C056F0586059D05D80513067C06E5067A071008BA086509020AA00A0B0B770B9B0BBF0B9C0B790B260BD30A6F0A0B0AB10958091209CC0895085F082A08F507B60777072D07E40698064D060B06CA059B056C055005350529051D051E05200536054C058005B5051506750600078B073308DB088009260AA60A270B670BA80BA20B9C0B5…	591399168256	NULL	NULL	NULL
2018-09-28 11:32:55.185	0x6A055E05530557055C057D059E05E7053106A9062107BD075A080209AA093A0ACA0A220B7A0B8A0B9A0B6A0B3B0BE40A8D0A2E0ACF097E092E09F308B808880859082608F407B30772072507D8068B063E06FF05C10598056F055B05480543053F0547054F0569058305BC05F6055B06C0065107E2078C083609D8097A0AEE0A630B920BC10BA70B8D0B3E0BF00A8B0A270ACA096D092409DC08A608710840081008D807A0075B071707CD0683063F06FB05C7059405740554054605390539053A054C055E058…	591399173376	NULL	NULL	NULL
2018-09-28 11:33:00.305	0x7F0854082908F707C60786074607FC06B2066C062606EF05B8059505730561054F0549054305490550056F058F05D5051B0691060807A7074608F408A209380ACF0A2C0B8A0B9E0BB20B830B550BFE0AA70A480AEA09990949090D09D208A10871083D080A08C90788073C07F106A5065A061C06DE05B4058B0575055F0556054E055005530567057B05AD05E0053E069C062607B1075708FE08A009430ABD0A380B710BAA0B9B0B8D0B470B020BA30A450AE9098D094409FC08C608910862083408FF07CB078…	591399178496	NULL	NULL	NULL
2018-09-28 11:33:05.425	0xE309730A030B560BA90BB00BB70B7B0B400BDF0A7E0A190AB50964091409DA08A108740847081408E207A0075E070F07C00673062706EA05AE058B0568055A054D054E0550055A05650580059B05D5050F067506DC066F070308AF085C09FE09A00A100B800BA50BCA0BA50B810B2A0BD30A6D0A070AAE0955091509D608A708780849081B08DE07A20757070C07BE0671062F06EE05C10595057C0563055505480543053E05470550057805A005F7054F06DB0668071808C9087B092D0AB50A3D0B7D0BBE0BA…	591399183616	NULL	NULL	NULL
2018-09-28 11:33:10.545	0x6E055E054E054A0546054F05590579059905E1052A06A3061C07C00764081709CB09660A020B600BBF0BCF0BDF0BA70B6F0B0C0BA90A3D0AD20978091F09DE089E086D083D080C08DB079F0763071D07D70691064B061206D905B4058F057C05690563055D056005630577058B05BC05EE054B06A9063207BC0761080709A709480AC00A390B6E0BA30B900B7D0B330BE90A860A240AC50967091D09D4089F086A083E081208E107B00773073707F206AE066C062A06F305BD05970572055C05470541053B054…	591399188736	NULL	NULL	NULL
2018-09-28 11:33:15.665	0x0E09D5089D086F0841080E08DB079A0759070F07C5067D063506FC05C3059D057805650552054B0544054A0550056A058505C40503067006DE0677071008BD086A09080AA60A100B7A0B9A0BBB0B930B6C0B150BBE0A590AF4099D0946090709C8089A086D083F081108D50799074C07FF06AD065B061406CD059D056E05570541053D053905400547055C0571059E05CC0522067906FE0684072D08D6088309300AB90A430B870BCB0BC10BB80B6F0B260BBF0A580AF3098F094109F408BD08860858082A08F…	591399193856	NULL	NULL	NULL
2018-09-28 11:33:20.785	0x9E084E09FE098E0A1E0B6F0BC00BC50BCB0B900B560BF70A990A360AD40980092D09EE08AF087B0847081008DA07990759071007C80682063C060306CB05A5057F056C055A05560552055C0567058605A605E50525068D06F60685071508B7085A09F109880AF00A590B7D0BA10B7F0B5E0B0C0BBA0A570AF5099E0947090709C8089B086F0843081708DE07A5075A070F07BE066E062706E105B20584056F055B0559055805600569057B058D05B305D90524067006E90663070308A3084B09F3097D0A080B5…	591399198976	NULL	NULL	NULL
2018-09-28 11:33:25.905	0xA70589056B055D0550054F054F055C0569058D05B205F9054106B3062507BA075008F3089609250AB50A130B720B8E0BAB0B870B640B150BC60A670A080AAF0957091009C908900857082208EE07B4077A073807F706B40671063706FD05D105A6058B05710563055605570558056B057F05B305E8054806A8063507C2076A081309B8095D0AD70A520B880BBF0BAB0B970B4B0B000B9C0A390ADC097F093809F108BC08880856082408E707AB075F071307C20672062C06E605B60587056F05580551054B054…	591399204096	NULL	NULL	NULL
2018-09-28 11:33:31.025	0xAD08810856082308F007AD076A071A07CB067C062D06EC05AC058205580543052F052C0529053705450569058D05D10516068306F10683071608BB086009F7098E0AF60A5F0B850BAB0B8D0B700B230BD60A770A190AC2096C092A09E908B608830852082108E407A7075C071107C10672062C06E605B405830568054D054205380539053B054C055D058A05B80511066A06F4067F072C08D9088709350ABA0A400B7D0BBB0BA80B950B440BF40A890A1E0ABC095A091309CD08A00873084E082908FA07CB078…	591399209216	NULL	NULL	NULL
2018-09-28 11:33:36.145	0xE909760A030B580BAD0BBB0BC90B950B610B020BA30A390ACF0973091809D6089408650837080B08E007AA0775073007EC06A10656061106CD059C056C0554053C053A0538054605550576059805D3050F066F06CF065507DC077D081E09BD095C0AD50A4F0B880BC10BB20BA30B5A0B110BAC0A470AE30980093009E008A30867083308FF07C6078E074B070907C2067C063C06FC05CB059B057D055F054F053F053B053705440551057B05A505FA054F06D4065A070208AA085709050A920A1F0B6C0BBA0BB…	591399214336	NULL	NULL	NULL
2018-09-28 11:33:41.265	0x770564055105490542054905500571059205DC052606A0061A07BB075C080909B6094B0AE10A3D0B9A0BAE0BC30B950B670B0F0BB80A530AEF0995093C09F608B1087B0845081208E007A90772073407F606B70678063D060306D405A50582055F05480532052C0527053B054F058905C4052C0695062807BB0764080E09AE094F0AC50A3B0B6F0BA40B940B840B400BFD0AA10A450AEA0990094709FE08C4088B0858082608EC07B3076F072C07E3069A0656061306DE05A90587056505520540053C0538054…	591399219456	NULL	NULL	NULL
2018-09-28 11:33:46.385	0x3309FA08C108900860082B08F707B50774072907DF0695064B060E06D105A6057B0563054C0544053D054705510573059505DA0520069006010797072D08D30879090D0AA20A030B650B810B9E0B770B500BFD0AAA0A4A0AEA09960943090509C70898086A083B080C08D10796074C070307B6066A062706E405B50587056D0554054A05410543054505570569059605C3051A067206F8067E072608CE087909240AAB0A330B770BBC0BB40BAC0B660B200BBB0A560AF30990094409F908C408900866083D080…	591399224576	NULL	NULL	NULL
2018-09-28 11:33:51.505	0x6F082809E2097E0A1A0B730BCC0BD20BD80B970B570BF20A8D0A280AC40976092809F208BC088F0862082B08F507AD0765071207BF0671062306E905B0058F056F056205550552054F05530558056B057F05B405E9054C06B0064207D4077E082909C809670AD50A430B6A0B910B710B520B030BB50A570AF909A60954091609D908AC087F0853082708F007B90775073107E7069E065C061A06E905B80599057B056D055F055E055E056E057F05A905D40525067706F2066E070A08A6084809EA09710AF80A4…	591399229696	NULL	NULL	NULL
2018-09-28 11:33:56.625	0x9D057C055C054C053D053805330538053E0559057505B705FA057006E60689072C08E1089709360AD50A380B9B0BAF0BC30B8F0B5C0BFD0A9F0A3A0AD50982092F09F408BA088D08600831080208C50789074207FB06B5066F063606FE05D805B3059D0587057A056E056905650571057D05AB05DA05380696062607B60763081009B7095F0ADA0A550B8A0BBF0BAA0B950B4A0BFF0A9E0A3D0AE3098A0946090309D208A20876084A081308DD07960750070007B00663061706DC05A1057B055605450535053…	591399234816	NULL	NULL	NULL
2018-09-28 11:34:01.745	0xAA0958090609CE0897086E0846081908ED07B10776072B07E006920645060306C10595056A05550541053F053E054C055A057C059F05DF051F068706F0067F070E08B3085909F4098F0AFD0A6C0B960BC00BA30B870B350BE40A7E0A180AB9095B091409CD089B086A083F081508E307B10771073107E7069D0656060F06D6059D05790556054605370539053C05510567059805C90520067806FA067C071D08BF0866090E0A950A1D0B660BAF0BAD0BAB0B680B250BBF0A590AF2098B093B09EC08B80884085…	591399239936	NULL	NULL	NULL
2018-09-28 11:34:06.865	0x2907C60763081009BE09570AF00A4F0BAF0BBF0BCF0B940B5A0BF10A890A190AA9095109F908C2088B086A08490826080308CD0798074D070307B10660061B06D705AD058405750567056B056F057B0587059C05B205DD0509065C06AF063007B1075508FA08A109480AC90A4A0B850BC10BAF0B9E0B500B030B9A0A320ACF096D092209D808A2086D083F081208DC07A60762071F07D5068B0648060506D305A205850569055D055105510551055F056D059405BB0509065806D4065007EF078F083609DD096…	591399245056	NULL	NULL	NULL
2018-09-28 11:34:11.985	0x1F06E705AF059105730567055C055805550557055A056D058005B905F2056006CF0671071308CC0886092D0AD40A3F0BAA0BC20BDA0BA60B720B100BAE0A430AD80980092909EC08B008840858082B08FE07C30788073F07F706AC0662062306E405B9058E0576055F0555054C054D054F0562057505A605D705330690061907A2074808EF089209360AB40A320B6F0BAC0BA20B990B570B160BB90A5D0A000AA30957090B09D008950861082E08F507BC077A073907F206AC066A062906F305BE05990574055…	591399250176	NULL	NULL	NULL
2018-09-28 11:34:17.105	0x610A020AA3095C091609EA08BE089A08760846081708CF0788072F07D7067E062506DF059905700548053B052E053305380549055A057A059A05D70515067D06E50678070C08B8086409050AA70A170B880BAF0BD70BB40B920B3C0BE70A7E0A150AB60957090D09C4088B0853081E08EA07AE0773072F07EB06A70664062A06F105C8059F0584056A055A054A0543053D05480553057F05AB0506066106EC0678072308CF087909230AA60A290B690BAA0BA10B990B560B140BB60A580AFB099E0954090B09D…	591399255296	NULL	NULL	NULL
2018-09-28 11:34:22.225	0x5206C8063F07D40769080609A309280AAE0A010B540B670B7A0B520B2A0BDB0A8D0A320AD80986093409F208B1087D0849081808E807B3077E0741070507C50686064A060E06DB05A905840560054B0537053805390557057505BA05FF056E06DE0672070608AA084F09E5097C0AE60A500B790BA20B880B6F0B240BDA0A7A0A1B0AC20969092509E108B108810857082E08FC07CB078A074A07FF06B5066D062506EC05B3058F056B055A05490547054505520560058605AD05F9054506BE063707D50773081…	591399260416	NULL	NULL	NULL
2018-09-28 11:34:27.345	0xB40667061B06DE05A1057C05570549053C0540054505560568058A05AD05EA0528068C06F1067C070808AC085109EE098B0AFC0A6E0B9A0BC60BA80B8A0B350BE00A750A0B0AA90948090009B908870856082A08FF07C8076D072507DA064006F905BD0565054D053F053D05470557057A05A905D8052C068106010781072208C3086A09110A970A1E0B650BAD0BAA0BA80B680B280BC70A670A060AA60958090B09D2089A086B083C080708D307920751070707BE0678063206FB05C405A0057C05680555054…	591399265536	NULL	NULL	NULL
2018-09-28 11:34:32.465	0xC4096F091B09DB089C08690837080408D20796075B071607D1068A0644060606C8059B056E0554053A0532052B053605410564058805CB050E067606DE066807F30790082D09C209570AC60A360B680B9B0B8B0B7C0B360BF00A8E0A2D0ACC096B091D09D0089908620837080C08DB07AB076C072D07E00694064706FB05BE05820560053F05380532054105510570059005C305F605460696060C0782071908B0085309F609810A0C0B5C0BAC0BB00BB40B750B360BD10A6C0A070AA20954090709D408A1087…	591399270656	NULL	NULL	NULL
2018-09-28 11:34:37.585	0x5007F20794083B09E3096D0AF80A480B980BA10BAB0B770B430BEB0A940A350AD70987093709FA08BE088D085D082A08F707BA077E073707F106AB0666062C06F205CB05A4058E0578056E0565056505660576058705B305E00537068F06130798073B08DF088309270AA70A270B650BA40B9A0B910B4C0B070BA40A420AE0097E092F09E108A7086D083D080E08DA07A7076A072D07EA06A70668062A06F905C805A8058805750562055A0553055A0562058405A705F2053E06BA063607D8077A082609D3096…	591399275776	NULL	NULL	NULL
2018-09-28 11:34:42.705	0x4B061506DF05BE059E058D057C0573056B056B056B057F059405CF050B067A06E90686072408D5088709240AC10A230B860B9B0BB00B7E0B4D0BF10A950A300ACC0979092609EB08B10885085A082C08FE07C30789074007F806AE0665062706EA05C005970580056A05600556055505540561056F059705C00513066706EA066D071308BA086509100A9B0A270B720BBD0BBD0BBD0B7C0B3C0BD70A730A0B0AA3094E09FA08BE08820854082608F607C60789074C070207B9066E062406E605A805800559054…	591399280896	NULL	NULL	NULL
2018-09-28 11:34:47.825	0x6F0A0D0AAB095B090B09D20899086C083F081008E207A8076F072C07EA06A70664062A06F105C5059A057C055E054C053A053705340549055E059A05D7054406B1064B07E60798084A09F2099A0A120B8A0BBA0BEA0BCE0BB30B600B0D0BA10A350ACF0969091A09CC0895085E0830080308D1079F0760072207DC06960652060F06DA05A505830562055305440543054305540565059005BC050F066306E30664070808AD085809030A8E0A1A0B650BB10BAF0BAD0B690B260BC00A5B0AF60992094409F708C…	591399286016	NULL	NULL	NULL
2018-09-28 11:34:52.945	0x3206A4061607AD074508EC089309270ABB0A1B0B7C0B960BB10B890B610B0E0BBB0A5A0AFA09A4094E090A09C70890085A082308EC07AC076C072407DC0694064C061006D505AB0582056A05520548053E05420546055E057605AF05E8054D06B2064207D2077A082309C309640AD90A4F0B810BB30B9E0B8A0B410BF90A980A380ADC0980093709EF08B808820850081F08E707AF0769072407D9068E0648060306CD059805760555054405340530052C053605410564058805D2051D0697061107B30756080…	591399291136	NULL	NULL	NULL
2018-09-28 11:34:58.065	0x0707D606A6067C065206350618060A06FC05FF05030616062A064A066A069106B906E506110747077D07C5070E086D08CD083909A609000A5B0A790A980A590A1B0A7C09DE0805082D075F0691051305960492048F04000572052A06E306A0075D08E9087609B509F409EB09E209A8096F092209D60892084F082908030808080E0846087F08E2084509BD09360AA20A0E0B4D0B8C0B8E0B910B5E0B2C0BDF0A920A4A0A020AD309A50990097B097009650950093B091209E908AF0875083508F607BB0781074…	591399296256	NULL	NULL	NULL
2018-09-28 11:35:03.185	0x9E0964092B09F008B50887085A083C081F080C08F907E407D007B107920760072E07EA06A60668062B06FE05D205BA05A2059C0596059E05A605BE05D605050634068306D3064507B7074008CA085209DA094E0AC20AFF0A3D0B340B2C0BE90AA70A480AEA098F093409F008AD087F0852082C080708D807AA076A072A07DD0690064406F905BD0581055B0535052305120511051005200530055B058605D8052A06AB062C07CF0772081D09C909540AE00A2C0B780B770B760B340BF30A900A2D0ACB0969091…	591399301376	NULL	NULL	NULL
2018-09-28 11:35:08.305	0x46069106DC064C07BC074D08DE087E091E0AB20A460BA20BFF0BFF0BFF0BFF0BFF0BBD0B7C0B1C0BBD0A650A0E0ACF0990096809410922090309DB08B30878083D08F507AD076A072707FC06D206C706BC06C706D206DD06E906E206DB06C006A50688066C066C066D06A106D6063D07A40721089F0806096E099B09C909B00998094B09FE08A0084208F507A9077B074D0735071D070607EF06C806A10667062E06EF05B0057D054A052E0512050C05070511051B052F05430566058905C80507066D06D3065…	591399306496	NULL	NULL	NULL
2018-09-28 11:35:13.425	0x58070F07C7067E063506F805BC0593056B05560541053B0535053C05440560057C05BB05FA056506D1066707FD07A9085509F409940A010B6F0B940BBA0B970B740B1F0BCA0A630AFD09A20948090509C2089208620835080808D007990753070D07C20677063406F105C0059005730557054B053F053F0540054F055F058905B40507065B06DC065E070208A6084F09F809820A0C0B570BA20BA30BA50B680B2B0BCC0A6D0A0C0AAB095C090E09D5089C086E0840080D08DB079C075D071407CB0683063C060…	591399311616	NULL	NULL	NULL
2018-09-28 11:35:18.545	0xC20B920B630B070BAC0A460AE1098A093409F508B608860856082508F507B8077C073307EA069F0654061406D505A9057E0566054F0546053E054305480560057805AF05E7054B06AF063F07D0077B082709CC09710AE90A620B940BC60BAE0B960B470BF80A920A2C0ACE0970092809E008AD087A084C081F08E907B3076E072907DD0691064B060506D0059B057B055C054E0540053F053E054C055B058205AA05F8054706C3063F07E00782082E09DA096B0AFD0A520BA80BB30BBE0B860B4F0BF10A930A2…	591399316736	NULL	NULL	NULL
2018-09-28 11:35:23.665	0x460565058405C7050A067B06EC0687072208D0087F091D0ABB0A250B8F0BAF0BCF0BA70B800B280BD10A6A0A030AA8094D090909C6089408630834080508CB0791074A070407B8066D062B06E905B90589056E05530548053D053F05420556056B059D05D0052D068B061707A3074D08F708A009490ACA0A4C0B880BC50BB50BA50B5A0B0F0BA80A420AE10980093609EC08B80885085A082F08FB07C70783074007F206A5065B061206D905A1057E055C054C053C053A05380543054F0571059405DB0522069…	591399321856	NULL	NULL	NULL
2018-09-28 11:35:28.785	0xE707A9076C072207D8068D0642060306C5059A057005590542053A05330539053F0559057405B005ED055606BF065407EA0797084509E8098C0A000B740BA00BBD0BA00B680BED0A860A200AC20965091F09D908A6085C082E08FB0785073F07F50660061A06DD058F05700551054205340534053405450557058505B3050B066306E90670071808C0086C09180AA20A2C0B740BBD0BBA0BB70B740B320BCF0A6C0A080AA50955090609CE08960869083C080A08D807980758070D07C30679063006F505BA059…	591399326976	NULL	NULL	NULL
2018-09-28 11:35:33.905	0x640B050BA70A3F0AD7097F092809E908AB087C084D081E08F007B40779073107E9069D0652061106D105A40578055F0547053E0536053A053F0555056C05A105D605360697062407B2075D080909B109590AD80A570B910BCB0BBA0BA90B5E0B130BAD0A480AE60985093909EE08B708810852082408EE07B80774073107E5069A0654060E06D705A10580055F054F053F053D053C05490557057E05A605F5054406C2064007E30786083309E109730A050B5A0BAF0BB70BC00B860B4C0BEB0A8B0A250ABF096…	591399332096	NULL	NULL	NULL
2018-09-28 11:35:39.025	0x8F05D10513068306F3068D072708D5088309200ABE0A270B900BAE0BCD0BA30B7A0B210BC80A600AF9099F0946090409C3089308640835080708CD0793074B070307B6066A062706E505B50586056B055005440539053A053B054C055E058C05BA0513066D06F5067E072708D1087C09270AAE0A360B7B0BC00BB90BB30B6E0B2A0BC60A630A000A9D094E090009C7088F0860083208FE07CA0789074807FE06B4066C062506EB05B2058D0569055605440540053C054705520575059905E2052B06A1061807B…	591399337216	NULL	NULL	NULL
2018-09-28 11:35:44.145	0x76072B07E106950649060A06CB05A00575055E054705400539053F05460560057B05B605F2055A06C2065607EA0796084209E509880AFC0A700B9D0BCA0BAD0B910B3F0BED0A860A200AC20965091E09D808A508720844081608DE07A70761071C07CF0683063D06F805C40591057205540548053C053E054005510563058E05BA050C065F06DE065E070008A3084D09F809850A120B610BB10BB50BBA0B7D0B410BE00A7F0A1A0AB50963091109D7089D086F0842081108E107A20763071807CD0681063506F…	591399342336	NULL	NULL	NULL
2018-09-28 11:35:49.265	0xCC0B9F0B730B170BBC0A540AEC0992093909F808B808880859082B08FE07C4078B074407FD06B10666062306E105B20584056A05500547053E05420547055E057605AC05E2054306A5063307C1076B081609BC09620ADD0A590B8E0BC40BAE0B990B4B0BFE0A980A330AD40976092E09E708B408820855082908F307BE077A073607E9069D0656060F06D805A20580055E054E053E053A05370543054F0573059805E4053106AC062707C8076A081709C509590AEE0A480BA20BB10BC10B8D0B590BFC0AA00A3…	591399347456	NULL	NULL	NULL
2018-09-28 11:35:54.385	0x480565058205C20502066F06DD0674070C08B9086609050AA40A120B800BA60BCC0BAA0B890B350BE20A7C0A170ABB095F091909D3089F086C083C080D08D4079B0755070F07C40679063506F205BF058C056D054E05400533053405350548055C058E05C0051B06770600078A073208DA0883092D0AB20A370B7A0BBE0BB60BAF0B6A0B250BC00A5C0AF80995094609F708BF0888085B082E08FC07CA0789074907FE06B30669062006E505AB0585055F054C053A05370534053F054A056B058D05D20517068…	591399352576	NULL	NULL	NULL
2018-09-28 11:35:59.505	0xE907AB076E072507DC06920648060906CB05A00575055D0545053C05330538053D0556056F05A905E3054A06B1064307D60782082E09D209770AEF0A670B990BCB0BB30B9C0B4D0BFF0A990A330AD40975092C09E408B0087C084E082108EB07B50770072C07E00694064D060606D0059A05790559054B053D053D053D054D055E058805B30505065706D7065707FB079F084B09F809860A150B650BB60BBA0BBE0B810B440BE20A810A1C0AB70965091309D9089F08700842080F08DD079C075C071007C5067…	591399357696	NULL	NULL	NULL
2018-09-28 11:36:04.625	0x9B0BB20BC90B9A0B6C0B110BB60A4F0AE90991093A09FA08BB088B085C082C08FD07C20787073E07F506A9065E061C06DB05AD057F0565054C05420538053A053D05510565059705C905260684060E0799074308ED0895093E0AC00A430B820BC10BB50BAA0B620B1B0BB60A510AEE098B093D09EF08B6087E084F082108EC07B80777073607EC06A2065B061506DD05A605830560054F053F053D053C054A0559058005A805F4054106BA063407D30773081E09CA095D0AF10A4B0BA50BB40BC30B8F0B5B0BF…	591399362816	NULL	NULL	NULL
2018-09-28 11:36:09.745	0x38053F05470565058305C30504067106DF0677071008BD086A09090AA80A140B810BA40BC80BA30B7F0B290BD40A6E0A080AAE0955091309D108A108710842081408D9079F0756070D07BF0671062C06E705B60585056A05500546053D0540054305550567059305BF0513066806EB066F071508BB086709130A9E0A2A0B740BBF0BBD0BBB0B780B360BD10A6D0A080AA40954090509CD08960869083C080A08D807970756070907BC0671062606EA05AE058805620550053E053A05370541054C056D058F05D…	591399367936	NULL	NULL	NULL
2018-09-28 11:36:14.865	0x3B081708F407C50797075B072007DC0699065A061B06EA05B9059A057B056D055F05620566057F059805D1050A066C06CF065A07E50786082709BE09550ABE0A280B4D0B720B510B310BE10A910A310AD20981093109FA08C408A20880085F083F080E08DE07980753070307B30667061C06E405AD058D056E056205560557055805670577059E05C50512065F06D9065307F10790083809E1096E0AFB0A4C0B9D0BA30BA90B6D0B320BD10A710A0C0AA80958090909D4089F087908530829080008C6078C074…	591399373056	NULL	NULL	NULL
2018-09-28 11:36:19.985	0xA90A180B880BAE0BD50BB00B8B0B2F0BD30A630AF40991092E09E808A308760849082408FF07D007A1075F071D07CF0681063606EC05B3053E05380532053F054D056C058C05C405FC055606B0062F07AF074908E4087F091B0A950A100B4D0B8B0B810B780B340BF10A910A320AD50979093209EB08BB088B08620839080708D607930750070307B6066C062306EC05B5059405740567055A05570555055D05650581059D05DE05200691060307A1073F08ED089C09350ACF0A2D0B8B0B9D0BAF0B7C0B490BE…	591399378176	NULL	NULL	NULL
2018-09-28 11:36:25.105	0x54055505570569057B05AC05DE053C069B062907B70763080F09B7095F0ADC0A590B8E0BC40BAC0B950B420BF00A840A180AB2094D090109B50881084E082508FC07CD079F0762072607E0069B0659061706E405B20596057A0572056B0575057F059905B305E50517066A06BD063507AE074108D5086C09040A7E0AF90A3B0B7E0B7D0B7D0B440B0C0BB30A5B0AFF09A40956090809CA088D0857082108E707AD0769072607DE06970656061606E505B50597057A056B055D05590555055D05650581059E05D…	591399383296	NULL	NULL	NULL
2018-09-28 11:36:30.225	0x41081308E607AF0778073307EF06A70660062206E405B9058E05770560055905520558055E0575058D05C205F7055606B5063F07C9076F081609B9095D0AD80A540B8B0BC30BB00B9E0B520B070BA20A3D0ADD097D093509ED08BA0888085E0834080008CD0789074507F506A60659060C06CE0591056B05460535052505270529053D0551057F05AD0500065406D4065407F60798084209330AC00A2F0BA80BAB0B8D0BFD0A990A340A72092209DF088E0866083E081108E507A8076B072107D7068C0641060…	591399388416	NULL	NULL	NULL
2018-09-28 11:36:35.345	0x8F0B6B0B470BF50AA30A430AE30990093E090409CA08A10878084D082308E907B00763071707C2066E062406DA05A805770561054C054D054F055F056F058D05AB05DD050F066106B3062A07A1073408C7085C09F109670ADE0A1B0B590B540B500B150BDB0A860A310ADD09890947090609D708A80881085A082C08FE07C30788074307FE06BA0676063D060506DC05B4059A058005720565056605680582059D05DD051E068D06FC0693072A08D3087D09150AAD0A120B770B940BB10B870B5D0B020BA70A3…	591399393536	NULL	NULL	NULL
2018-09-28 11:36:40.465	0x16053C056205AF05FC057206E8067F071708BB086009F5098B0AF40A5E0B890BB40B9F0B8B0B460B020BA60A4B0AEF0994094509F608B50874083808FD07BF0781073D07FA06B70674063906FE05D205A6058B057005630557055705570568057A05A605D30527067B06F90678071708B7085C09010A890A110B5D0BA90BAD0BB10B760B3B0BDB0A7C0A170AB30960090E09D208960868083B080A08DA079D0761071807D00686063D06FF05C20598056F055705400536052D05300533054B0563059F05DB054…	591399398656	NULL	NULL	NULL
2018-09-28 11:36:45.585	0x2208DF079D074D07FE06AC065A061506D005A005710558053F0536052E0534053B0553056B05A105D705360696062007AB075108F70899093C0AB70A330B6D0BA70B990B8B0B450BFF0A9E0A3E0AE00983093909F008BB0887085B082F08FD07CC078D074F070807C1067C063706FE05C6059F05780562054C0544053C054605500574059905E5053206AB062507C30761080A09B309430AD40A2B0B820B900B9E0B690B340BD60A780A110AAB0956090209C8088E0866083F081908F307C10790074F070E07C…	591399403776	NULL	NULL	NULL
2018-09-28 11:36:50.705	0x030B230B430B220B010BB20A630A040AA5094F09FA08BA087B084C081E08F307C907940760072007E1069E065B062106E805C1059B05880575056E0568056A056D057C058C05B605E00533068606060787072708C7086709070A810AFB0A340B6D0B5E0B500B0B0BC60A680A0B0AB2095A091609D308A208720847081D08EB07BA077C073E07F906B506750635060306D205B10591057F056E056705610568056F058C05A905EB052D069A06070799072C08CE087009000A910AEF0A4D0B690B850B5F0B3A0BE…	591399408896	NULL	NULL	NULL
2018-09-28 11:36:55.825	0x3F05480551056F058D05CA0507066E06D5066407F30798083D09D809730AE10A500B7B0BA60B8D0B740B2A0BE10A850A290AD509820943090409D408A408750846080B08D10789074107F306A5065F061A06E505B1059105710560054F054B054705530560058A05B5050A066006E5066B071308BC086909160AA10A2D0B770BC10BBE0BBB0B770B340BCD0A660AFE0996094309F108BA0883085A0832080808DF07A7076F072807E106940647060206BD058905560538051B051105070511051C053F056305A…	591399414016	NULL	NULL	NULL
2018-09-28 11:37:00.945	0x760843081008CC0789073707E506930642060106C005980570055D054B0545053F0540054205510560058D05BB0517067406030793074308F408A1094F0ACF0A500B880BC00BAA0B940B460BF80A930A2E0AD10974092D09E708B2087D084C081C08E107A70760071A07D006860646060706D905AC059105770568055A0553054C055105560577059805E5053306B6063A07E70795084C09040A9A0A310B830BD60BD50BD50B900B4C0BE30A7A0A120AAB095C090D09D908A5087D0855082508F507B1076D071…	591399419136	NULL	NULL	NULL
2018-09-28 11:37:06.065	0xB50A1D0B850BA80BCB0BA40B7E0B220BC70A570AE80984092109DA089308650838081108EA07B907880744070107B50669062506E105B4058805760564056605680573057E059005A205C505E9052F067606EB0661070008A0084D09FB098D0A200B710BC30BC40BC50B800B3C0BD20A690A000A98094A09FC08CB089A08760853082808FE07C00782073207E30691064006FC05B8058A055D0545052D05260520052805310552057305BA0501067806F00693073608EA089F093E0ADD0A410BA60BBC0BD30BA…	591399424256	NULL	NULL	NULL
2018-09-28 11:37:11.185	0x5F055D055C0564056D0582059705C705F8055306AF063907C4076D081709BD09630ADD0A570B870BB80B9A0B7C0B250BCE0A620AF60998093A09FA08BB08950870084F082E08FF07D0078A074407F0069D064E06FF05C6058D056E0550054805400544054905580568058D05B205FD054806C5064307ED0797084E09060AA00A3B0B8F0BE40BE20BE00B940B490BD70A660AF8098B093C09ED08BF089108730855082E080808CD0793074607FA06AD0661062406E705C1059C05880574056A0560055D055B056…	591399429376	NULL	NULL	NULL
2018-09-28 11:37:16.305	0xC3088F085C082B08FA07C007870744070207BF067C0642060906DE05B40597057B05670554054A0541054B0555058405B405150677060B07A00752080409B1095E0ADD0A5D0B940BCC0BB60BA00B500B000B960A2C0AC80964091709CA08960862083A081208E707BC0784074C070907C70681063C06FF05C30596056A055105390535053105440557058605B60508065A06D0064607D7076908000998091A0A9D0AF10A460B5F0B780B580B390BF40AAF0A5B0A080AB9096A092709E408A9086F083308F707B…	591399434496	NULL	NULL	NULL
2018-09-28 11:37:21.425	0x4909E3097D0AEC0A5B0B880BB50B9C0B840B370BEA0A850A210AC00960091309C6088B0851081F08ED07B607800740070107BD0679063A06FB05CA0599057A055B054C053E054005420557056D05A005D3052D0688060B078E072B08C9086709050A800AFB0A3A0B790B720B6C0B2E0BF10A970A3D0AE3098A094209FA08C608930867083B080908D707960755070907BE0673062906ED05B105890562054F053D053A053805470556057D05A405EF053A06B0062607C1075C080309AB093D0ACF0A2A0B850B9…	591399439616	NULL	NULL	NULL
2018-09-28 11:37:26.545	0x57053B052005190513051E052A054D057005B305F7056306D0066107F30798083D09D609700ADE0A4D0B7B0BAA0B960B830B3E0BF90A9E0A440AEC0994094C090509CB0892085D082808EC07B0076C072807E2069D0660062306F405C605A605870571055B054D053F054005410561058105D1052106A7062E07DB0789083E09F309850A170B660BB50BB50BB60B760B360BD40A730A110AAF095F091009D6089C086B083A080308CD078B0749070007B80674063106FF05CD05AF05920585057905750572057…	591399444736	NULL	NULL	NULL
2018-09-28 11:37:31.665	0x2709E608A6087B0850082B080608D807AA076B072D07E4069C0656061006D805A1057D05590548053805380539054E0564059805CC052B068A061507A0074908F2089909410AC20A440B820BC00BB40BA80B600B180BB40A500AEE098D094109F608C0088A085E083208FF07CD078D074E070507BD0676063006F705BF059905740560054D05480544054F055B058005A505EF053A06B10677071308B608FE09910A080B9A0BAC0B9D0B260BCC0A6C0AD60981092C09EE08B0087F084F081D08EC07AC076D072…	591399449856	NULL	NULL	NULL
2018-09-28 11:37:36.785	0x770AE70A580B820BAC0B8F0B730B250BD80A770A170ABE0966092009DB08A60871083E080C08D107970751070C07C4067C063D06FF05D405AA0593057C0573056B056B056C0579058605AC05D20521067006EF066E071208B70863090F0A9B0A270B710BBC0BB90BB60B720B2F0BCA0A650AFF099A094A09FA08C10889085B082D08FA07C70785074407F806AD0665061D06E405AC058A0569055B054D054E0550055E056D058E05B005EF052F069606FD0688071308B1084F09E209760ADF0A490B730B9E0B8…	591399454976	NULL	NULL	NULL
2018-09-28 11:37:41.905	0x6D0556053F053805320546055A059705D4054106AE064707E0078D083B09DA097A0AE90A580B7F0BA70B860B660B110BBC0A510AE60983092109D7088D085C082C080808E407BE07980767073607FB06C006810642060A06D205A7057C056205480540053805460555058105AD0500065306CF064C07E80785082A09CF095D0AEB0A430B9B0BAE0BC10B930B660B0D0BB50A500AEC0993093A09F608B2087E084B081908E807AD0772072A07E30697064C060906C705970567054D0534052F052B053A0549056…	591399460096	NULL	NULL	NULL
2018-09-28 11:37:47.025	0xC4089508660839080C08D4079D075B071907D4068F0651061406E405B5059505750561054D05460540054F055E059005C205210681060E079B074308EB088E09320AAD0A290B630B9D0B910B850B430B010BA40A470AEC09920949090109CA08930862083208FC07C60783074007F606AC0665061F06E805B1058E056C055D054E054E054E055D056D059105B505F9053E06AA061707A8073A08DD088109160AAC0A120B790B9A0BBC0B970B730B1C0BC60A5C0AF20992093309EC08A508730842081608EA07B…	591399465216	NULL	NULL	NULL
2018-09-28 11:37:52.145	0x4409E8098D0A040B7B0BAA0BDA0BC00BA60B550B040B9D0A360AD70978093009E808B3087F0850082108E807B0076A072407D60689064106FA05C4058F057005520546053B05400545055B057105A205D3052A068106040787072B08CF087709200AA70A2F0B760BBE0BB80BB30B6D0B280BC00A590AF2098C093D09EF08BC08890863083D081108E607A9076C071F07D30686063906FC05BF059A05760569055D055F0562056F057C059705B305EB0523068306E4066F07FB079E084109DC09770AE40A510B7…	591399470336	NULL	NULL	NULL
2018-09-28 11:37:57.265	0x9D058B05790570056805650563056F057B05A405CE0525067D0603078A073108D9088109290AAB0A2E0B6E0BAF0BA50B9B0B550B0F0BAA0A450AE1097D092D09DD08A4086C0840081508E707BA07810749070607C30680063E060506CD05A6057F05680552054B05450550055B058105A705F3054006BA063407D30772081D09C9095A0AEC0A420B990BA30BAE0B750B3C0BDB0A7A0A140AAE095C090B09D3089C0873084A081D08F107B40777072C07E106940647060806CA05A1057905660553054E054A054…	591399475456	NULL	NULL	NULL
2018-09-28 11:38:02.385	0x56091209CE089A0866083208FF07C10784073B07F306A9065F061F06E005B205850568054C053E0530052F052F05430557058B05C0051F067F06080791073408D7087609160A910A0D0B4D0B8D0B8C0B8B0B540B1D0BC70A720A150AB80967091609D508940860082C08FA07C90792075B071C07DD069B0659061B06DE05AD057D055F0542053B053405450556058305B005FD054B06BD062F07C0075208F2089209240AB70A1C0B820BA30BC50BA00B7C0B220BC80A5A0AEC0988092509DD089508660837080…	591399480576	NULL	NULL	NULL
2018-09-28 11:38:07.505	0x0308A6084909DF09750ADE0A470B6D0B930B750B580B0A0BBD0A5D0AFD09A6094F090D09CB089C086D0843081908E607B40774073407EC06A4065F061B06E405AE058A0566055405420540053E05500562059005BE0512066606E3066007FB0796083609D7095C0AE10A2E0B7C0B860B900B5C0B290BD00A780A160AB40960090C09CC088C085A082908F807C7078D0754071107CE068A0647060D06D305AB0584056F055B05560552055D0568058805A905EA052B069606020796072A08D4087F091D0ABB0A2…	591399485696	NULL	NULL	NULL
2018-09-28 11:38:12.625	0xD705B005890577056605640563056D0578059205AC05E00515066E06C8064807C9076308FD089609300AA90A220B600B9F0B9A0B950B580B1B0BBD0A600AFE099C094A09F808BB087F084F082008F007C10787074D070807C4067C063406F505B7058A055E054705310530052F05420556058205AE05FA054706BA062D07C2075708F9089C092D0ABE0A1D0B7C0B940BAD0B800B540BF90A9E0A340ACB096F091409D2089008610833080808DD07A70771072C07E7069D0654061306D305A8057D05690555055…	591399490816	NULL	NULL	NULL
2018-09-28 11:38:17.745	0xEF0996093E090009C30897086C0841081708DE07A5075E071707CC06810642060306D805AD0594057C056E056005590553055B0564058C05B5050D066606F2067E072C08DA088709340AB80A3C0B7B0BBA0BAE0BA30B5F0B1B0BBC0A5E0A020AA7095D091409DB08A30870083E080608CF078D074C070607C1067F063E060906D505AE0588056D055305410530052D052A05410559059A05DC054E06C1065E07FC07AB085B09F909980A020B6D0B900BB40B930B720B230BD40A740A140ABD0966092209DF08A…	591399495936	NULL	NULL	NULL
2018-09-28 11:38:22.865	0xB8063807B9075008E8087D09120A850AF90A330B6D0B660B5F0B200BE10A840A280AC80969091C09CF089808610837080E08E107B5077C074307FC06B6066E062706EC05B1058D056A055F0555055F05690583059D05C905F6053D068506F1065D07EB077A081909B909470AD60A320B8E0BA20BB60B860B560BF90A9C0A360AD0097D092A09F208BB0893086B083F081308D20792073D07E8068D063206E6059B056D0540053305260531053C0555056F059405B905F2052B068506E0066107E30780081D09B…	591399501056	NULL	NULL	NULL
2018-09-28 11:38:27.985	0x71062D06EA05B70584056405450537052A052C052F0547055F059505CC052A068906110799073C08E0088409290AAC0A300B760BBC0BBA0BB80B770B360BD10A6C0A030A9A094409EF08B40879084F082508FA07CF0796075E071607CE0682063606F605B6058E056605560547054B055005630577059C05C10502064406AE061807AB073E08E70890092C0AC80A300B990BB60BD30BA60B7A0B1C0BBF0A530AE8098C093009EC08A908760843081008DD079D075E071407CA0682063A060206CA05A80586057…	591399506176	NULL	NULL	NULL
2018-09-28 11:38:33.105	0xF60A8F0A280ACA096D092709E208B208830859083008FD07CB0787074307F406A50658060C06D005950572054F0544053C05440554059305C5050706C2063D07C8070209A409390A050B510B9E0BA10BA50B670B290BC70A650A000A9B094A09FA08C2088A085E0832080008CF078E074E070107B5066D062506EF05B9059C057F0575056B056A056A056F05740588059D05D30509067106DA0674070E08C1087509180ABB0A240B8E0BA70BC00B8E0B5D0BFE0A9F0A390AD30980092E09F508BD08910865083…	591399511296	NULL	NULL	NULL
2018-09-28 11:38:38.225	0xEF079B084809EC09900A040B780BA20BCD0BA90B860B2B0BD00A600AF0098E092C09E808A5087D08560837081908EF07C60787074807F806A90658060806C805880561053B052F0523052C05360553057005A305D60528067A06F1066807FF0796083709D809650AF20A490BA10BB10BC20B8E0B5B0BFA0A990A2A0ABB095B09FB08B5086F083F080F08E407BA07860753071207D2068C0647060A06CE05A5057C056A05580558055905670576059405B305EC0526068806EA0677070408AD085709FC09A10A1…	591399516416	NULL	NULL	NULL
2018-09-28 11:38:43.345	0xFD05CA05980577055605450535053605380550056805A005D805370696061C07A3074208E1087F091E0A9A0A170B5A0B9D0B9D0B9D0B640B2C0BD30A7A0A1C0ABE096E091E09E108A508730841080D08D907990759070E07C30676062906E705A6057A054E053A05260528052A05400556058105AD05F7054206B1062107B2074408E50887091A0AAD0A100B730B900BAE0B860B5F0B080BB10A4A0AE40989092F09EB08A708750843081308E407AA0771072D07EA06A60662062A06F305CF05AB05980586057…	591399521536	NULL	NULL	NULL
2018-09-28 11:38:48.465	0x2F0AD30978092F09E708AE0875083E080708C70788073E07F506AA065F061F06DF05B30587056D05540549053E053D053C054A0559058505B10508066006E80670071908C3086F091B0AA20A290B6D0BB10BA80B9F0B590B130BAF0A4C0AEC098D094409FB08C90897086D0844081208E1079E075B070D07C00676062C06F505BF05A105830579056F056F05700577057F059305A805DA050D066D06CD065B07E90792083B09DC097D0AEF0A620B8E0BBA0B9D0B810B310BE20A7E0A1A0ABD0961091609CC089…	591399526656	NULL	NULL	NULL
2018-09-28 11:38:53.585	0x94062507B60766081609BD09650ADC0A530B7E0BAA0B8C0B6E0B1E0BCF0A710A140AC30973093909FF08D308A70879084B080E08D10786073B07EE06A10660061F06F305C805AF0597058A057E057905740579057F059E05BE0507065006C9064207E0077E082509CC09580AE40A350B870B910B9C0B690B360BDE0A860A270AC90977092509E608A70872083E080708D0078D074B07FF06B30668061D06E005A3057D0557054A053D05420548055C0570059105B305EC0526068206DE066107E50784082409C…	591399531776	NULL	NULL	NULL
2018-09-28 11:38:58.705	0x55061006CC059E05710557053D053105260524052305330544057405A50504066406F20681072D08DA0882092B0AAA0A2A0B650BA10B940B880B440B000BA30A460AEB0991094A090309CF089C08700844081008DC07990757070907BC066F062206E205A30578054E053905250523052205330544056D059605E2052E06A3061907B4074F08FB08A809430ADE0A450BAC0BC90BE70BBB0B900B320BD50A680AFB099C093E09FB08B9088B085E0834080B08D4079D0754070C07BB066A062106D805A40570055…	591399536896	NULL	NULL	NULL
2018-09-28 11:39:03.825	0xEE0A840A1A0AC00967092809EA08BF0895086A0840080608CC077F073207DD0689063F06F505C2058F0574055A05510549054905490553055E057F05A005EA053506B3063107DA0784083909EE09840A1A0B6C0BBF0BBE0BBE0B790B340BCC0A640AFF099A094F090509D608A808860865083A081008D20794074507F706A80659061806D705AD0583056D055805500548054C05500566057D05B505EE055506BD065107E50791083E09DE097F0AEE0A5E0B850BAD0B8C0B6C0B1A0BC80A640A010AA80950090…	591399542016	NULL	NULL	NULL
2018-09-28 11:39:08.945	0xBF0525068B062007B50763081109B7095D0AD70A520B890BC10BB10BA20B5C0B170BB60A560AF60996094609F608B70878083F080608C9078D0747070107B80670062F06EE05BF05910577055E0556054E0551055405620571059205B305F7053B06AB061C07B5074E08F808A209380ACE0A2C0B8A0B9E0BB30B830B530BFA0AA10A420AE309950948091109DB08AE0882084D081808D00789073307DD0689063606F505B4058E0569055A054B054A054905500558056D058305B605EA054B06AD063C07CC077…	591399547136	NULL	NULL	NULL
2018-09-28 11:39:14.065	0x2B07D4067D063106E605B3058005680551054B0546054C05530566057905A705D5052D0685060D0796074108EC089709430AC50A480B840BC00BAD0B9B0B4F0B030B9E0A390ADB097E093709F108BC08880855082308E507A8075D071207C50679063B06FE05D905B405A405950590058C05870583057F057C0588059505C805FC056406CD0668070308B3086409010A9F0A040B690B820B9C0B710B470BF40AA10A460AEC09A00955091C09E308B208810849081208CD0788073A07ED06A4065C062406EC05C…	591399552256	NULL	NULL	NULL
2018-09-28 11:39:19.185	0x9F0B4B0BF70A8A0A1E0AB90955090B09C10890085F0838081208E307B50775073607EB06A00658061106DB05A505860568055F0556055B05610574058805B205DC0529067706F1066C070C08AD085909060A970A280B7A0BCD0BD00BD40B910B4F0BE50A7B0A0F0AA3094E09F908C1088A0862083A080E08E307A50768071907CB0678062606E1059D056F0542052E051A051805160522052F054D056C05A905E6054E06B6064B07E10792084309ED09970A120B8D0BBC0BEC0BCB0BAB0B500BF60A850A150AB…	591399557376	NULL	NULL	NULL
2018-09-28 11:39:24.305	0x7705B205EE054C06AA062C07AF074C08EA088A092B0AAC0A2E0B730BB80BB40BB00B6A0B250BBA0A500AE10972091809BF08820846081C08F207C907A0076A073507F206AF0669062406EB05B3059105700567055E056705700586059C05C205E80529066B06D3063C07CB075B080109A7093F0AD80A3D0BA20BBA0BD20B9E0B6A0B030B9D0A2A0AB8095A09FD08C20887086408410820080008CC0799074E070407AD0657060A06BD058905550540052B052E0531054405570579059C05D60510066E06CD065…	591399562496	NULL	NULL	NULL
2018-09-28 11:39:29.425	0xB2076B072507D9068E0649060406CF059A0577055505420530052D052B053E0551058305B50511066D06F30679071C08C0086409080A8D0A120B5C0BA70BAD0BB30B7E0B490BF10A990A3A0ADB0988093609F608B70883084F081808E207A0075E071007C30673062406E0059D05710545053305210526052C0544055D058B05BA0503064C06B8062507B3074108E0088009140AA90A100B780B9B0BBF0B9B0B770B1E0BC50A590AED098B092A09E4089E08700842081B08F407C30792074F070C07BD066F062…	591399567616	NULL	NULL	NULL
2018-09-28 11:39:34.545	0x4A0B9D0A370AD4094709FF08B808850853082808FE07CE079E0761072507E1069E065D061C06E905B6059405720560054F054B054805540560058605AC05F9054606BF063907D70776081E09C709560AE50A380B8C0B950B9E0B650B2D0BCE0A700A0D0AAA095B090C09D4089D08710846081408E207A10760071207C5067B063206FB05C505A9058D0584057C057E05800586058D05A005B405E50517067806D9066A07FC07A9085709F809990A060B740B950BB60B8E0B670B120BBD0A5F0A010AB30966093…	591399572736	NULL	NULL	NULL
2018-09-28 11:39:39.665	0xBF051F067F060E079E074D08FC08A909570ADB0A600B9D0BDB0BC80BB50B630B110BA00A2F0AC40959090809B808850853082E080908DF07B50779073E07F506AC0663061B06E205AA05890569055D05520554055705650573059305B405F5053706A5061307AC074508F1089E09380AD30A360B990BB00BC80B970B660B080BAB0A440ADD0988093309F708BC089008650836080708C9078C073F07F306A40655061206CF05A105730559053F053305280529052A05400556058F05C80532069C063607D0078…	591399577856	NULL	NULL	NULL
2018-09-28 11:39:44.785	0x1F07D80691064E060B06D505A0057C05580546053505360537054E0565059A05CF052A068506060788072208BD085809F409710AEE0A320B770B780B790B3F0B050BA80A4B0AE80986093409E308AA0872084B0825080108DD07AC077C073C07FD06B6066F062E06ED05BC058C05710556054D0545054E05580576059505D40513067D06E7067B071008BD086A090C0AAE0A1E0B8E0BB20BD60BAC0B830B240BC50A550AE60987092909E908A9087F08560830080A08D707A40760071D07D4068B064B060B06D…	591399582976	NULL	NULL	NULL
2018-09-28 11:39:49.905	0x7F0B2D0BDB0A700A060AA3094109FA08B3088508580833080F08E107B40776073807EF06A70663061F06EB05B705970578056805590553054E0554055B0579059805E0052806A4062007C7076F082409D909720A0C0B650BBE0BC60BCF0B910B530BEE0A890A220ABB096B091B09E708B3088D0868083E081408D7079B074C07FE06A90655060B06C2058F055C054205280523051E052D053C0561058605CA050E067806E30672070108A2084409DA09700AD90A430B6B0B940B780B5D0B100BC40A630A030AA…	591399588096	NULL	NULL	NULL
2018-09-28 11:39:55.025	0x6C059E05D00529068206050788072708C6086409020A7D0AF90A370B760B700B6A0B2C0BEF0A950A3B0ADF0984093909EE08B4087A0849081908E607B30778073D07FC06BB067D0640060D06DA05B60592057C0566055D0555055D0566058805AB05F3053B06AE062207B8074E08F0089209200AAE0A090B640B7C0B940B6C0B450BF10A9E0A3C0ADA0980092709E0089A0863082D08FC07CB07950760072407E906AB066E0638060306DA05B20597057D056F0562056105600572058505B805EB054806A5062…	591399593216	NULL	NULL	NULL
2018-09-28 11:40:00.145	0xA70762071E07CE067E063106E505AD057505560537053005290532053B0553056C059A05C9051B066D06E80664070208A0084609ED09780A030B520BA10BA60BAC0B710B370BD90A7B0A190AB80969091A09E008A708780849081508E107A10761071907D1068E064B061806E605C605A605930581057405680562055D056A057805AC05E1054B06B5065107EE07A3085909FE09A40A120B810BA20BC30B9B0B740B1D0BC60A610AFD09A3094A090609C2088B0855082008EC07AF0773073007EE06AD066D063…	591399598336	NULL	NULL	NULL
2018-09-28 11:40:05.265	0xBF0BAA0B950B4A0BFF0A9D0A3B0AE00985093E09F708C2088E085D082C08F207B90773072E07E4069B065A061906E905BA059C057E056C055B05500546054605470560057A05BF0505067F06FA06A1074808FE08B409500AEC0A490BA60BB40BC30B8B0B530BF30A940A2F0ACB097A092A09F108B9088E08630832080208C10780073107E206920642060006BF0595056B055805460545054505530561058105A205DF051C068006E5066F07FA079A083B09D209690AD60A440B700B9D0B870B710B280BDF0A7…	591399603456	NULL	NULL	NULL
2018-09-28 11:40:10.385	0x5E056D057C05A005C4050F065A06D90659070408AF0865091C0AB10A460B930BE00BD60BCD0B7E0B2F0BBE0A4E0AE30978092809D908A4086F0843081708E207AE0769072507D9068E064A060606D705A8058F0576056B0561055D055A056005660581059C05DF05230698060D07AC074B08F808A5093A0ACF0A290B830B940BA60B760B470BF10A9B0A3E0AE209940947090E09D508A9087E0850082208E707AD0765071E07D20686064006FA05C2058B0565053F052B05180518051905350552059405D7054…	591399608576	NULL	NULL	NULL
2018-09-28 11:40:15.505	0x1C08EB07BA0779073907ED06A20659061006D7059E057A0557054705370538053A054D0560058D05BA050C065F06DC065A07F90799084109E909770A050B580BAC0BB50BBE0B840B4B0BE70A840A180AAC095009F408B1086F083E080E08E007B2077B0745070407C30680063D060406CB05A4057E056B055805540551055B0566058305A105DD0519067C06E0066C07F9079C083F09D909740AE30A530B7F0BAB0B900B760B280BDA0A760A120AB50959091209CC08990867083B080F08DC07AA076A072A07E…	591399613696	NULL	NULL	NULL
2018-09-28 11:40:20.625	0x410B7A0BB40BA80B9C0B590B160BB90A5C0AFF09A20954090709C9088C0855081F08E607AD076E072F07ED06AB066E0632060106D005AE058C05770562055B055505620570059A05C50518066B06E90668070608A4084809EC09740AFC0A4B0B9A0BA10BA90B710B3A0BDC0A7F0A1C0AB90966091409DA08A00876084C082208F807C1078A0746070207B90671063306F505C8059B058005660558054B054905480559056A059C05CF05300691062207B40762081109B909620ADC0A570B8A0BBD0BA40B8C0B3…	591399618816	NULL	NULL	NULL
2018-09-28 11:40:25.745	0x550558055C056C057D05A405CC051C066C06EB066B071108B8086809180AA80A390B850BD20BCD0BC90B7F0B360BC80A5B0AEE0982092E09DB08A3086C0844081C08F107C6078D0755071007CC06880645060E06D805B5059305820571056C0568056F0576059105AC05E80525068D06F60687071808BD086209F8098F0AF50A5B0B7B0B9B0B760B520BFC0AA70A410ADB097F092309DE089A08690838080D08E307B0077E073E07FF06B7066F062A06E605AF057805540531052105120517051C05390556059…	591399623936	NULL	NULL	NULL
2018-09-28 11:40:30.865	0x840856082908F007B80772072D07E3069A065B061C06F005C505AE0597058E05850582057F0584058A05A405BE0500064206B6062A07CA076A081909C909600AF80A510BAB0BB60BC10B850B490BE30A7E0A110AA5094B09F108B108710841081108E107B20779074007FE06BC067B063B060706D305B1058F057C05690561055A055C055E0574058A05C105F8055C06C1065007DF0783082709BF09570AC10A2B0B520B7A0B600B470B010BBB0A650A0F0AC10973093609FA08C908980866083408F707BA077…	591399629056	NULL	NULL	NULL
2018-09-28 11:40:35.985	0xCF0A4B0B800BA90B910B5F0BBA0A580AFD095F092209EE08AC087D084E080D08CD0779072507CD0676062D06E405B7058A05770565056205600561056305690570058905A205E205230698060E07B20756080A09BF095A0AF60A520BAF0BBC0BCA0B910B580BF80A980A340AD109830935090109CD08A608800853082708E807AA0759070907B3065D061206C70592055D05400524051C0514051E05280548056905AA05EB055506C0065307E70791083C09DC097D0AF20A670B970BC80BB10B9B0B4F0B040BA…	591399634176	NULL	NULL	NULL
2018-09-28 11:40:41.105	0x610575058905B105DA0528067706F60676071C08C3087309230AB20A420B8F0BDC0BD80BD40B8D0B470BDF0A770A120AAD0961091509E208B00887085F082C08FA07B3076C071707C30670061E06E005A2057F055C054F0543054105400546054D0561057505A905DE054306A8064007D9078D084209ED09980A0C0B810BA70BCD0BA40B7B0B1E0BC20A580AEE0995093D090009C30899086F0844081A08E107A8075E071507C8067B063906F705C9059C058105670559054C0548054405520561059005C0052…	591399639296	NULL	NULL	NULL
2018-09-28 11:40:46.225	0x3A08FC07BE0774072B07DE06920650060F06E005B20596057A056A055B0553054B054E0552056F058D05D5051E069A061707BC0762081409C6095B0AF10A490BA10BAC0BB70B800B490BEC0A900A2F0ACE097F093009F708BF08900861082D08F907B50772072307D50689063D060306CA05A805860579056D056D056D0575057E059505AC05E00514067206D0065907E20784082709C1095B0AC80A360B600B8A0B700B560B0C0BC30A690A100ABF096F093209F508C508950864083308F507B8076D072307D…	591399644416	NULL	NULL	NULL
2018-09-28 11:40:51.345	0x510B920BD40BC60BB80B6B0B1E0BB30A490AE40980093509EA08B80887085F0837080508D3078E074A07F806A60657060906CE059305730554054D0546054E055605670579059A05BC05FC053C06A8061407AA074008EC089809330ACF0A340B990BB00BC70B940B620B020BA30A3B0AD40980092D09F508BD0894086C083E081008CF078E073C07EB06990648060806C805A2057D056E055F0559055405530552055A0563058A05B10509066206F30685073B08F208A7095C0AE00A650B9B0BD10BB30B960B3…	591399649536	NULL	NULL	NULL
2018-09-28 11:40:56.465	0x4A0549054905560563058805AE05FD054D06CF065107FB07A60859090D0A9F0A310B7D0BC90BC20BBC0B700B250BB80A4B0AE10978092B09DF08B0088208610841081808F007B30777072707D70683063006EA05A50579054D053B052A052E05330549055F058905B305F9053F06AA061507A1072E08CD086C09000A940AFE0A680B900BB90B9E0B830B340BE50A7E0A180AB60955090809BB08820849081908E907B2077B073807F506AA065F061906D3059F056B054F0533052C05260530053A0554056F05A…	591399654656	NULL	NULL	NULL
2018-09-28 11:41:01.585	0xFE07C707910753071507D50695065D062606FC05D305B7059C058B057A0571056905700577059A05BD050A065706D1064C07E90786082A09CE09580AE30A360B8A0B9B0BAC0B800B550B030BB20A540AF709A2094E090A09C708900859082208EC07AD076F072707DF0696064E060E06CF05A20575055C0544053D05370540054A0568058705C30500066506CB065907E80790083809D9097B0AF10A670B970BC80BAD0B920B3D0BE90A7C0A0F0AA8094209F408A7086F0838080A08DD07AA0778073B07FF06B…	591399659776	NULL	NULL	NULL
2018-09-28 11:41:06.705	0x450B7F0BBA0BA60B930B460BFA0A970A340ADA0981093F09FD08CE089F08720845080C08D3078C074507FA06AF066F062F060406D905C105A9059D0592058A058205810581059505A905E4051F068C06FA0694072F08DC088A09250AC00A240B880BA20BBC0B900B650B0D0BB50A4F0AEA0992093B09F908B808870856082508F407B7077B073107E8069C0651061106D105A7057D056905550550054C05510557056A057E05AD05DD05380693061E07A90756080309B0095D0AE00A640B9F0BDA0BC50BB10B5…	591399664896	NULL	NULL	NULL
2018-09-28 11:41:11.825	0x2305290530054A0564059605C9051E067306EF066C070808A4084809ED09750AFE0A4B0B990B9C0BA00B630B260BC40A620AFF099D094F090209CF089D08770852082608FB07BC077D072D07DE068B063906F405B0058405580543052F052C052A053705440565058705CB050F068006F1068B072508D1087E09180AB20A140B760B8E0BA60B780B4A0BF10A980A370AD609860937090109CB08A4087D0853082908F007B8076F072607D9068C0648060506D505A60589056D056005530550054E055C056A059…	591399670016	NULL	NULL	NULL
2018-09-28 11:41:16.945	0x6D083E081008DE07AC076C072D07E206980650060906D3059E058205670562055D056705710585059905BD05E10522066406CF063B07D00765080E09B7094E0AE60A470BA80BBB0BCE0B980B630BFE0A9A0A2C0ABF0963090809C9088B085E0832080608DA07A00766071D07D5068A063F060006C10597056D05580543053D0537053D0544055B057305AA05E1054406A8063807C90774082009C5096A0AE10A590B8B0BBD0BA50B8D0B3F0BF20A8E0A2B0ACF0974092E09E808B508820852082308EA07B2076…	591399675136	NULL	NULL	NULL
2018-09-28 11:41:22.065	0x080A8F0A160B5B0BA00B9A0B950B530B120BB50A590A000AA70961091C09E608B1087D084A080A08CA077E073207E306950654061406EB05C205AE059B059205890584057F057F0580059605AC05EA0529069B060D07AA074708F2089D092F0AC20A190B710B7F0B8D0B5A0B280BD00A780A190ABB096C091D09E408AB08800856082B080008CB07960754071307CD06870646060606D305A10580055F054E053E053F05400557056F05A605DD053C069C062307AB074B08EC088909270A9F0A170B500B890B7…	591399680256	NULL	NULL	NULL
2018-09-28 11:41:27.185	0x6E05670560056305660573058005A005C10506064B06BF063407D20771081F09CD09620AF80A510BAA0BB50BC10B880B4F0BF10A940A330AD20986093A090509D008A408790844080F08C90783073007DE068F0640060206C4059D05760561054C0543053B053E0541055B057605B705F8056B06DE067A071708C4087109070A9D0AFA0A570B6B0B800B540B290BD80A880A320ADC0995094E091909E508B8088C0859082608E407A20755070907BE0674063806FD05D505AD0595057E056F05600557054E055…	591399685376	NULL	NULL	NULL
2018-09-28 11:41:32.305	0xF808C3088F085F083008F807C0077C073907F006A70664062106ED05B905960573055D0548053D05330537053C055B057B05C5050F0689060407A7074A08F908A909410ADA0A390B990BAF0BC60B970B690B0F0BB50A4D0AE6098A092F09EA08A50872083F081008E107AC0777073807F906B70676063B060006D305A7058B056F0562055505550556056C058205B805EE055006B3064107CF0778082209C409670ADE0A560B870BB90BA10B890B3A0BEB0A880A250ACB0972093209F208C50899086E0843080…	591399690496	NULL	NULL	NULL
2018-09-28 11:41:37.425	0x1509C509630A570B9C0BB90B840B3A0BE00A120AB0095B09EF08C10893086D0848081808E807A50762071207C30678062E06F705C105A40587057F0578057B057F058A059605B005CB0505063F06A406090799072908CF0875090D0AA50A0B0B710B900BAF0B890B630B0F0BBC0A5B0AFA09A50950091109D208A0086F083C080A08CB078C074007F406A60659061806D705AB057F05680552054B05440548054C0560057405A605D805360694062007AC0757080309AB09530AD10A4F0B860BBE0BAA0B960B4…	591399695616	NULL	NULL	NULL
2018-09-28 11:41:42.545	0x6905670566056E0576059505B405FC054506BF063A07DB077D082809D3095F0AEC0A390B860B890B8C0B510B160BB90A5C0AFD099E094F090109C7088D085E082F08FE07CE0794075A071807D706960656061E06E705BE0595057B056205550549054D0551056B058605C30500066706CE065C07EA078D083009CA09650AD50A460B750BA40B8D0B770B2C0BE10A7E0A1C0ABF0963091D09D808A70876084A081F08EA07B5076F072907DC068F064A060506D605A80592057C05770572057505780582058D05A…	591399700736	NULL	NULL	NULL
2018-09-28 11:41:47.665	0x83084A081108DA07A4076A073107F306B6067A063E060806D305A8057E05610545053A052F053A05450570059B05EE054106BE063C07D90776081B09C0094C0AD90A2F0B860B970BA80B790B4B0BF20A990A340ACF0975091C09D808940860082C08FA07C9078F0755071007CC0684063D060006C30598056E055905440541053F054B05570574059205CA0502065E06BA063D07C1075F08FE089E093F0ABE0A3E0B810BC50BC10BBD0B7D0B3D0BDB0A790A130AAD0957090209C10881084C081808E207AD076…	591399705856	NULL	NULL	NULL
2018-09-28 11:41:52.785	0xE109770A0D0B650BBE0BC70BD10B930B560BF00A8A0A1D0AB10959090109C308850856082808F907CA07900757071507D306920651061B06E505BE0597057C0561054F053E053B05390551056A05AD05F1056906E20684072708D9088C09270AC30A260B890BA10BBA0B8F0B640B0D0BB70A540AF10999094109FD08B90884084F081D08EC07B3077A073907F906B50672063606FB05CD05A005830566055705490549054A055E057305A505D80532068C060E0791072F08CD086C090C0A8C0A0C0B530B9A0B9…	591399710976	NULL	NULL	NULL
2018-09-28 11:41:57.905	0x57053B051F0516050E051E052E055E058E05E7054006C1064307E20781082309C6094D0AD50A250B760B850B940B660B390BE60A930A350AD70983092F09ED08AC08770843081008DE07A4076B072807E506A0065B061E06E105B305850569054D0543053A0544054E0571059405D9051E068B06F80689071A08BB085D09F109860AED0A540B790B9F0B820B660B1A0BCF0A730A170AC50973093609FA08CE08A20876084B081008D60789073C07E60691064406F805C00589056C054F0545053B053E0541054…	591399716096	NULL	NULL	NULL
2018-09-28 11:42:03.025	0xF608BB08800851082208F007BF0782074507FE06B80671062B06F005B6058E05660551053C05360531053B05460568058B05D10518068906FB0694072D08D8088409200ABC0A240B8D0BAE0BD00BA90B830B2B0BD40A6C0A040AA7094B090709C4089408640838080C08D607A1075D071907CF0685064206FF05CD059B057C055D054E053F053D053B054C055D058F05C105220684061707AA075E081209C309740AF80A7D0BB40BEC0BD30BBA0B630B0D0B9E0A2F0ACA0966091D09D508A40874084A082108E…	591399721216	NULL	NULL	NULL
2018-09-28 11:42:08.145	0xAB085509FF09870A0F0B550B9B0B930B8B0B430BFC0A960A310AD0096F092609DD08AE087F08590833080508D707950754070407B50665061606D60597057005490539052A052C052E053F05500574059905DD0522069006FE0693072908D1087A09160AB20A1E0B8A0BB00BD60BB40B920B3D0BE90A800A170AB60956090B09C1088A0854082508F607C2078E074F071007CC0689064A060B06DB05AB058C056D055E054F054F054F0563057805AB05DE053B0699062107A9074C08EF088F092F0AA90A240B5…	591399726336	NULL	NULL	NULL
2018-09-28 11:42:13.265	0xC105AB0596058A057F0577056F056F056F0586059E05E10524069C061507B8075B080C09BE09550AEC0A470BA20BB30BC40B930B620B080BAE0A4B0AE90993093D09FB08B908850851081E08EB07B00775073107EE06A90665062B06F105C7059D0585056E0564055B05600565057D059505CC0503066406C6065207DE0784082A09CB096D0AE40A5C0B900BC40BAF0B9A0B4E0B020B9D0A390ADA097C093209E808B1087A0848081608DC07A2075D071807D00689064A060B06DC05AE058F0570055B0547053…	591399731456	NULL	NULL	NULL
2018-09-28 11:42:18.385	0xA2095009FF08C00882084E081B08E507AF076F072F07E806A1065C061706DD05A3057A05510537051E0514050B0514051E0544056B05BA050A0688060707AA074D08FD08AD09460ADF0A420BA60BC10BDD0BB60B900B3C0BE90A860A240AC9096E092509DD08A10866082D08F407B40775072F07E906A2065B061F06E305B8058E0576055E0555054D05520557056D058305B405E5053A068F060C0789072308BD085C09FC09800A040B520BA00BA90BB30B7F0B4C0BF00A950A2E0AC8096D091209CB0885084…	591399736576	NULL	NULL	NULL
2018-09-28 11:42:23.505	0x3007D6077D082C09DC096E0A000B510BA30BA90BAF0B740B390BD90A7A0A150AB1095E090B09CF08930866083A080E08E207AD0778073807F906B50672063406F605C50595057505560549053C0544054C0570059505DD05250697060A079E073308D7087C09100AA40A090B6E0B900BB20B8F0B6D0B190BC60A600AFA099C093E09F708B0087D084B081F08F407C0078D074C070B07C10677063206EE05BA05860568054A05400537053D0544055C057405A505D6052C068306030784072308C30868090D0A9…	591399741696	NULL	NULL	NULL
2018-09-28 11:42:28.625	0xF605C9059C0584056C05620558055505530558055E0578059305D40516068A06FE069F074008F208A4093E0AD80A340B910B9F0BAD0B760B3F0BE20A860A270AC90981093A090A09DA08B2088A0854081F08D10784072507C7066B061006CD058A056A054B054805450552055F05700582059B05B405E30512066C06C6065007DA0786083209DB09840AFF0A7B0BAA0BDA0BB90B990B3F0BE60A7A0A0F0AB40959091E09E308BF089B08790857082108EB079C074D07F10695064106ED05B4057B0562054A054…	591399746816	NULL	NULL	NULL
2018-09-28 11:42:33.745	0x3C0AD20969091C09CF08A1087308520831080808E007A10762071207C2066F061C06DA05990572054C05410537053F0548055D0573059705BC05FC053C06A206090797072608C9086D09050A9E0A050B6D0B8C0BAB0B7F0B540BF60A990A2C0AC00965090B09CF08940870084C082B080B08DA07AA0764071E07CD067D063306E905B60583056C05550555055505640574059205B005E6051C067806D4065B07E20788082F09D5097B0AF90A780BAF0BE70BD00BB90B640B100BA10A320ACA0962091609CB089…	591399751936	NULL	NULL	NULL
2018-09-28 11:42:38.865	0x93083309D409570ADA0A230B6C0B6F0B720B390B010BA70A4E0AF20997094D090309CE0899086C0840080D08DA07970754070607B9066F062506ED05B605960577056C056205630564056D0576058F05A805E00518067D06E30675070808B1085B09F909970A020B6E0B920BB70B960B750B270BD90A7D0A220AD209820944090709D408A2086B083408F007AC075C070D07BF0672063206F305C8059E0584056B055C054D0545053D0544054C0574059C05F5054F06DD066B071C08CE087F09310AB80A400B8…	591399757056	NULL	NULL	NULL
2018-09-28 11:42:43.985	0xB205940576056605570552054E0555055D057C059B05E00526069D061407B50756080709B809530AEE0A4E0BAF0BC30BD70BA50B730B150BB70A4E0AE5098A093009ED08AA08760843081208E107A7076D072907E5069F065A061D06E105B40588056D05520546053A053E0542055B057405AF05EB055106B7064707D7077E082609C609660ADC0A520B850BB90BA40B900B450BFA0A950A300ACE096D092009D4089D08660839080C08DB07AA076C072E07E6069F0659061306D905A005790553053F052C052…	591399762176	NULL	NULL	NULL
2018-09-28 11:42:49.105	0x96094A09FE08C708910867083D080F08E107A5076A072107D8068C064006FF05BE05910565054F0539053805370548055A058205AB05F3053C06AC061C07B0074408E8088D09220AB80A1C0B810B9F0BBE0B980B720B1B0BC50A5D0AF60999093D09F508AE08770840080A08D507950756070D07C5067D063606FD05C505A405830575056805650562056305650570057B05A005C60518066B06F10678072308CF087D092C0AB10A370B750BB40BA40B940B490BFE0A9A0A370ADD0983094109FF08D108A4087…	591399767296	NULL	NULL	NULL
2018-09-28 11:42:54.225	0x1607B9075D081009C3095D0AF80A530BAE0BB90BC40B880B4C0BE90A860A1F0AB80967091609DD08A408760849081408E0079B0757070807BA0671062906F505C205A8058E0585057C05780575057205700579058205AC05D705370698063007C90783083D09ED099E0A170B910BB80BE00BB60B8C0B2C0BCD0A5F0AF20995093909FA08BB08910867083E081608E007AA0764071F07D406890647060606D705A9058F05750569055D055B055A05660572059905C00510066006DF065E070008A3084D09F8098…	591399772416	NULL	NULL	NULL
2018-09-28 11:42:59.345	0x3A06F905B90590056805540541053B0536053E05470566058505CA0510068606FC069D073E08F008A2093F0ADC0A3E0BA00BB40BC80B940B610B010BA20A380ACF0977092009E108A208750848081B08EE07B6077F073B07F806B3066E063306F805CD05A30587056C055B054B0544053E054C055B058D05C00525068A061F07B50766081709BE09660ADD0A540B820BB10B970B7D0B2F0BE20A810A210AC7096D092709E108A90872083E080A08D007960756071607D60696065F062906FF05D505B70599058…	591399777536	NULL	NULL	NULL
2018-09-28 11:43:04.465	0x520AED0989093B09EE08BA08870861083B081208E907B10779073207EC06A10656061306D105A0056F05520536052C0522052C05360559057D05C4050B067B06EC0681071708BC086209F8098E0AF40A5A0B7E0BA20B840B660B1B0BD00A730A160ABF0969092209DB08A00865082A08F007AE076D072607DF069D065C062906F605D705B905A80598058E0584057E0578057D058305A605C9051D067206FB0685073508E5089709490AD40A5F0BA20BE50BD90BCE0B850B3C0BD70A720A100AAF0963091709D…	591399782656	NULL	NULL	NULL
2018-09-28 11:43:09.585	0x190698061707C00769082009D709730A100B6D0BCB0BD70BE30BA70B6C0B040B9D0A2E0ABF0964090909CA088B08600835080D08E607B407820744070607C2067F0642060506D605A7058805690558054805470547055E057505B005EB055206BA064C07DE0786082E09CC096A0ADC0A4E0B7E0BAE0B990B840B3B0BF20A910A300AD20975092909DE08A6086E083E080E08DA07A70769072B07E606A2065F061D06E605AF058905640550053D053A05370548055A058605B30506065A06D8065607F50795083…	591399787776	NULL	NULL	NULL
2018-09-28 11:43:14.705	0xD5068E0647060E06D505B2058F057E056E056B05690572057B059805B605F5053506A2060F07A5073B08E3088C09210AB70A160B750B8A0BA00B710B430BEA0A920A310AD10981093209FB08C40899086E083E080F08CE078D073C07EB0697064306FD05B80589055A0543052C0525051F0525052B05410558058C05C105210681060F079D074808F4089C09440AC20A410B7A0BB40BA40B940B4D0B070BA90A4C0AF4099D0959091609E308B0087E084D081008D30786073A07E80697064F060706D3059F058…	591399792896	NULL	NULL	NULL
2018-09-28 11:43:19.825	0x440BF00A9D0A420AE70998094A090A09CB0894085D082108E5079D0756070607B60669061C06DE05A1057B055605470538053B053F05510563058605AA05EA052A069006F70683070F08B2085509EF09890AF80A670B910BBB0B9D0B800B2C0BD80A6D0A030AA0093E09F408AA08750840081208E407AD0777073407F106A80660062006E105B5058A05750561055C0557055B055F056D057C05A105C70515066306E30664070D08B60869091C0AAC0A3D0B880BD40BCB0BC30B770B2C0BBF0A530AED0987093…	591399798016	NULL	NULL	NULL
2018-09-28 11:43:24.945	0x9205E4053706B7063707D80779082009C809550AE20A370B8C0B9D0BAE0B800B530BFD0AA70A450AE3098A093209EC08A70871083B080908D7079F0768072707E706A30660062206E505B60588056B054F0544053A054105480565058305C005FE056306C9065607E30786082A09C609630AD50A480B770BA60B8E0B770B2B0BDF0A7E0A1E0AC70970093209F408C8089C08710847080C08D10781073207D90680063106E305AE05790563054D054C054C055805640577058B05AF05D30517065C06CD063E07D…	591399803136	NULL	NULL	NULL
2018-09-28 11:43:30.065	0x75073107ED06A20657061406D1059F056E05520537052F05270533053F0564058A05D2051A068A06FB068F072408C7086A09FC098F0AF00A510B6F0B8E0B6B0B490BFB0AAE0A530AF909AA095C092109E708B808890855082208DF079C074A07F806A40650060A06C4059605680552053C05370532053905400556056C059F05D2052F068D061807A4074E08F808A009490ACA0A4B0B890BC70BBD0BB40B730B320BD70A7D0A240ACB0982093909FE08C4088B0853081108D00782073507E40693064C060606D…	591399808256	NULL	NULL	NULL
2018-09-28 11:43:35.185	0xE70BB30B7F0B190BB40A400ACC0966090009B5086A0835080008D307A707760745070B07D206950658062206EC05C3059A05800566055A054E055205560570058B05C80506066E06D7066807F9079E084409DE09790AE50A520B7C0BA60B8A0B6F0B210BD40A720A100AB5095B091509CF089B0868083A080C08D707A30762072207DC06960655061506E305B10590056F055E054E054B05480559056B059A05CA0524067F0606078E073508DC088209290AAB0A2E0B6E0BAF0BA50B9B0B550B0F0BAB0A470AE…	591399813376	NULL	NULL	NULL
2018-09-28 11:43:40.305	0x6206CD063807C8075808FD08A3093B0AD40A3A0BA10BBD0BDA0BAC0B7F0B1E0BBE0A4F0AE10982092409E208A108740848081D08F307BB0784073C07F506A8065B061906D805AC0581056C05570552054E0554055A056F058405B505E7054306A0062C07B80762080D09B6095F0ADD0A5B0B910BC80BB00B980B450BF30A870A1C0AB90957091009CA089E08720850082E080208D707970758070807B80665061306CE058A055E053205210511051A052305430564059E05D905340690060D078B072308BC085…	591399818496	NULL	NULL	NULL
2018-09-28 11:43:45.425	0xD8068F0646060306C1058E055C053C051D0512050805140521054C057705C805190695061207B1075008FC08A8093E0AD40A340B950BAC0BC40B970B6A0B100BB60A4F0AE8098F093709F808B9088B085E0832080708CD0794074A070107B20663061E06D905A9057A0564054E054A0546054F0558056F058605B505E5053B069106140798073B08DF0885092B0AAD0A2F0B6F0BB00BA50B9B0B560B120BB20A530AF7099C0955090E09D908A408720840080408C8077D073307E30694064E060906D705A5058…	591399823616	NULL	NULL	NULL
2018-09-28 11:43:50.545	0x0F0BBB0A670A100ABA0973092C09F608C108910862082A08F207AD0769071D07D1068C0647061306E005C205A4059505870581057C057F0582059805AE05E70521068906F10684071708BD086409FA09910AF50A590B770B960B720B4F0B000BB10A540AF709A30950090F09CE089A08670834080208C8078E074A070707C1067C063E060106D105A20583056405540544054405440559056E05A105D5052F068A060B078D072808C4086109FE097D0AFD0A460B900B980BA10B710B410BEC0A980A3A0ADD098…	591399828736	NULL	NULL	NULL
2018-09-28 11:43:55.665	0xBF0504064906B8062707BC075208F8089F09330AC80A280B890BA20BBB0B910B670B130BBF0A600A020AB10960092209E408B0087C0842080908C2077C072B07DA068E0642060706CC05A8058405720561055A055305520551055F056D059A05C805260685061507A50755080609B1095D0ADB0A5A0B8E0BC30BA90B900B3B0BE70A7A0A0E0AAA094609FC08B3088208510829080208D107A1075E071B07CA067A062B06DC059F0562054205230520051D053005440568058D05C305FA054A069B060C077E070…	591399833856	NULL	NULL	NULL
2018-09-28 11:44:00.785	0x58070F07C6067E063606FB05C1059A05730560054D054B054A05590569058E05B305F6053A06A2060A0795072108BD085909E9097A0ADF0A450B6A0B900B730B560B080BBA0A560AF20994093709EE08A50870083C080F08E307B1077F0741070407C0067C063C06FC05CC059C05800565055D0555055E05670582059E05D30509066306BE063E07BF075A08F60892092E0AA80A220B5E0B9B0B900B850B3F0BFA0A970A350AD40973092909DF08AC087A0852082A08FB07CC078C074C07FD06AF0662061506D…	591399838976	NULL	NULL	NULL
2018-09-28 11:44:05.905	0x740B380BFD0AA20A480AED0993094B090409D308A2087B0855082808FC07BF0783073707EC069C064C060606C0058D055A053D052105190511051D052A054E057305B90500066E06DC066E070108A6084B09E5097F0AED0A5B0B870BB30B9A0B810B340BE80A850A220AC6096A092409DF08AF087F0856082E08FC07CB0788074507F606A8065A060D06CF0591056A054305340526052C0533054E056A05A105D80533068F06120795073508D60879091D0AA00A230B670BAC0BA70BA30B5E0B1A0BB40A4E0AE…	591399844096	NULL	NULL	NULL
2018-09-28 11:44:11.025	0x78059605B505F5053506A2060F07A4073A08E10889091D0AB20A110B700B870B9E0B720B470BF20A9D0A3E0ADF098E093D090009C30890085E082908F507B50775072D07E5069F0659062006E705BF059805800569055C0550054F054E0561057505AB05E1054306A6063507C4076A081109AF094E0AC10A340B660B980B850B720B2C0BE60A890A2C0AD3097B093409EE08B908850855082608F007BA0777073507ED06A50663062206F205C305A8058E0586057E05810584059205A105C305E50529066D06D…	591399849216	NULL	NULL	NULL
2018-09-28 11:44:16.145	0xD3079A0761072107E106A10662062906F005C40598057A055C054F0543054C0555057C05A405F2054006B7062E07C3075908F7089609200AAA0A050B610B7E0B9B0B7D0B600B170BCE0A730A190AC1096A092109D8089D0862082C08F707BE07850745070607C506840649060F06E205B6059A057F05720566056605660575058405AB05D2051D066906DE065307EA0781082209C3094C0AD50A270B790B840B900B5B0B260BC80A6A0A020A9B094109E708A3085F082A08F507C207900755071B07D90698065…	591399854336	NULL	NULL	NULL
2018-09-28 11:44:21.265	0x9F0BAC0BB90B820B4C0BEC0A8D0A240ABB0962090A09CA088A085C082F080308D807A2076C072807E5069D0656061606D705A9057B05600546053C05330538053E0557057105AA05E3054906AF064107D40784083409DE09890A080B880BBE0BF40BDB0BC30B6E0B190BAA0A3C0AD5096E092009D3089D0868083B080E08D807A2075D071907CC067F063A06F605C60596057F0569056505610568056F057F059005B405D8051F066606DB065007EC0789083109DA09670AF50A440B940B960B980B580B180BB…	591399859456	NULL	NULL	NULL
2018-09-28 11:44:26.385	0x4C05600575059C05C40509064E06B9062507B5074508E60887091A0AAD0A0F0B720B8D0BA90B7E0B530BF80A9D0A330AC90970091709DB089F08790853082E080A08D607A20759071107C0066F062706E005B00581056B05560552054E0554055A056C057E05AA05D6052D0684060D0796074108ED089709420AC10A410B770BAE0B990B840B380BED0A8F0A320ADF098C0950091509E708B908880858081608D40782073107DC0687063F06F805C605950579055E055105450541053E054705510575059905E…	591399864576	NULL	NULL	NULL
2018-09-28 11:44:31.505	0x36081408F307BE078A074207FA06AA065B061406CE059C056B0553053B05380535054305510573059505D30512067606DB066707F30796083909D609730AE60A590B890BB90B9F0B860B340BE30A790A0F0AAC094909FF08B6088608560830080A08DB07AD076C072C07DF0692064506F905BE05840562054105380530053B05470564058105B405E8053D0692060F078C072808C50868090C0A910A170B5E0BA60BA10B9D0B580B130BAC0A460AE2097E093409EA08BC088E086C084A081D08F107AE076C071…	591399869696	NULL	NULL	NULL
2018-09-28 11:44:36.625	0xE40A3E0B980BAC0BC10B960B6B0B150BC00A5D0AFA099F094409FB08B20877083D080808D307990760072007E1069F065E062306E905BB058D056F055105430535053A053F055C057905B905FA056406CF066107F4079B084209DF097D0AEC0A5C0B870BB20B930B750B210BCD0A630AFA099A093B09F608B20886085A0837081408E707BB077C073D07F206A7065D061306DA05A1057E055C054F05430547054C0561057705A505D30526067906F60674071308B3085909000A880A110B5C0BA70BA60BA60B6…	591399874816	NULL	NULL	NULL
2018-09-28 11:44:41.745	0x4A0574059E05EB053906AF062607BE075708FC08A109310AC20A200B7F0B980BB20B8A0B620B0D0BB90A550AF20998093F09FA08B60881084D081B08EA07B00776073307F006AA0665062806EC05C00595057A055F05500542053E053B05470554057F05AB0505065F06EC0679072A08DB088F09430AD00A5E0BA50BEC0BE10BD70B8A0B3E0BCF0A600AF20985092E09D8089C08610835080A08DE07B3077D0747070707C806870646060F06D805B005890572055B0553054C05580564058C05B40503065306C…	591399879936	NULL	NULL	NULL
2018-09-28 11:44:46.865	0xE407A40765071A07D00686063C060006C505A2057F05720565056705690573057E059705B005E30516067306D1065D07E90792083C09E009850AFB0A720B9D0BC80BA30B7F0B220BC60A570AE8098A092C09EF08B2088F086D084F0832080408D70793075007FF06AE0662061606DF05A9058B056E05630559055B055E056B0579059F05C60514066306E30664070B08B3086309130AA10A300B7B0BC60BBF0BB90B6F0B260BBA0A4F0AE6097D092D09DD08A90875084E082708FB07CF07930758071007C8068…	591399885056	NULL	NULL	NULL
2018-09-28 11:44:51.985	0x750B8D0BA50B760B480BEF0A970A350AD40983093309F908C0089208650833080208C20782073607EB06A2065A062106E905C805A70597058705800579057705750582058F05BC05EA054906A8063907CA0778082609C9096D0AE00A530B7B0BA30B820B620B0F0BBC0A590AF709A00949090909CA089C086E0842081608E007AB0769072707E006990659061906E905B9059A057C056B055B05570554055F056B059005B60501064D06C4063B07D5076F081509BB094A0AD90A330B8E0BA20BB70B890B5C0B0…	591399890176	NULL	NULL	NULL
2018-09-28 11:44:57.105	0x9C05A005A505B105BE05E80512066E06CA065B07ED079E084F09F6099D0A0D0B7D0B9C0BBC0B8E0B600B010BA30A3B0AD30980092E09F808C2089C0877084D082308E707AC0760071507C7067A063A06FA05CF05A40589056F055E054E0545053D05460550057D05AB050C066D06FF0692073F08ED089109350AA90A1E0B4D0B7D0B690B560B130BD10A7D0A2A0ADC098E094E090F09D908A3086D083708F907BB0776073207ED06A8066B062F06FF05CF05AC058A0572055A054F0544054D0556057F05A905F…	591399895296	NULL	NULL	NULL
2018-09-28 11:45:02.225	0x5B082608F207A90760070807B1065C060806C705870563053F0534052A052E05330540054E0569058405BB05F2055406B6064607D60783083009D909830A000B7D0BB20BE70BCD0BB30B5D0B070B960A260ABD0954090609B808850853082E080908DF07B5077C074307FD06B80670062906EF05B5058F056905590549054A054C0560057405A105CE0521067406F20671071408B8086609140AA60A380B8A0BDC0BDD0BDE0B960B4E0BDD0A6D0AFA0988093009D908A2086B0848082508FD07D6079B0761071…	591399900416	NULL	NULL	NULL
2018-09-28 11:45:07.345	0xD00A2C0B880B960BA50B6B0B320BCD0A680AFF0997094809F908CB089D088208670846082608ED07B50765071507BE0667061E06D605A9057C056B055B05590558055C0560056C0578059C05C00511066306EB0673072408D6088C09430AD00A5D0B9D0BDE0BC80BB30B5D0B080B980A280AC3095F091909D408AA0880085D083A080C08DE079A0757070607B60669061C06E205A805870567055C055105540558056A057C05A305CA0514065E06D3064807E1077B081F09C3094F0ADB0A2E0B810B8D0B990B6…	591399905536	NULL	NULL	NULL
2018-09-28 11:45:12.465	0x710562055305530553056D058805CA050C067E06F00688072108CA0874090C0AA50A0C0B730B950BB80B980B780B270BD60A720A0E0AB10954090B09C3088E0859082B08FD07C907960756071707D006890646060306CF059B057D055F0555054C0554055D0576058F05C005F2054406970610078A072208BB085B09FC09810A070B520B9E0B9E0B9F0B5D0B1C0BB20A490ADB096D091409BC08820848082308FE07DC07BA078B075C071D07DF06970650060E06CD059C056B054F0533052C052505320540056…	591399910656	NULL	NULL	NULL
2018-09-28 11:45:17.585	0xA708730840080F08DE07A80773073807FE06C4068A06590628060206DC05BF05A3058D0578056D0562056D057905AB05DE054406AA063E07D2077C082709C2095E0AC60A2F0B500B710B4F0B2D0BE00A940A3C0AE40998094D091409DC08AD087F084C081A08D90798074D070207B906710638060006DC05B905A605940588057D0575056D056F0571059105B10501065106D8065F070C08B9086A091C0AA50A2F0B720BB60BAA0B9E0B550B0D0BAA0A470AEB0990094D090A09DD08B008880860082B08F607A…	591399915776	NULL	NULL	NULL
2018-09-28 11:45:22.705	0x9D09380AD40A380B9C0BB40BCC0B9A0B680B070BA70A3B0AD00977091E09E108A5087D08560830080B08D707A4075F071B07CF0684063F06FB05C905980579055B054C053E053B053805470556058505B50514067406060799074D080209B209630AE40A660B9A0BCF0BB20B950B3D0BE50A790A0E0AB10955091709DA08B4088F086D084C081A08E907A2075C070907B7066A061E06E405AB05870563054D0538052D05220526052A054D057005C4051906A5063107E5079A0853090D0A9F0A320B7D0BC90BC…	591399920896	NULL	NULL	NULL
2018-09-28 11:45:27.825	0x7E05680552054B0544054B0553056E058A05C50501066606CC065B07EA0790083609D309700AE00A510B7E0BAB0B920B790B2D0BE20A810A210AC7096E092809E208AB08750840080C08CF0793074D070707C1067C0643060B06E505C005AA05950587057A05710568056A056D058D05AE0500065206DC0666071708C9087D09310ABC0A480B8A0BCD0BBF0BB10B650B1A0BB50A500AF10993094D090809D708A7087B0850081808E10797074E07FB06A8065C061006D805A1058205630556054A05490549055…	591399926016	NULL	NULL	NULL
2018-09-28 11:45:32.945	0x1409DD08A6087C0853082708FB07C00786073E07F706AB0660061F06DF05B305870570055A0555055005590562057B059505CA0500065C06B9064107C9076D081209B509590AD60A530B8D0BC80BB80BA80B5D0B130BAC0A460AE30981093309E608AE08770847081808E207AC0769072607DC0693064F060C06DA05A80589056B055C054E054A0546054F0559057B059D05E9053506B2062F07D40779082809D709680AFA0A4B0B9D0BA20BA70B6A0B2E0BCE0A6F0A0E0AAD0960091409DF08AA087F0855082…	591399931136	NULL	NULL	NULL
2018-09-28 11:45:38.065	0x7509090A9E0A060B6E0B910BB50B920B700B1A0BC50A5D0AF50998093B09F608B20880084F082008F107B5077A072E07E30691063F06F705B0057F054F05370520051C05190523052D05470561059605CB052906880613079F074908F3089B09430AC00A3D0B740BAB0B950B7F0B310BE40A810A1F0AC70970093309F708CF08A70880085A082308EC079E075007F6069C064906F705BD0583056605490543053D0544054C055E0570059405B90501064A06C1063907DC077F083309E709850A230B820BE20BE…	591399936256	NULL	NULL	NULL
2018-09-28 11:45:43.185	0x28053605440567058B05CE0512068006EF0686071D08C9087609140AB30A1E0B8A0BAA0BCB0BA30B7B0B220BC90A620AFC09A3094B090D09D008A6087D0856082F08FD07CB078B074B070407BD067C063B060A06D905B9059905860573056C0565056E0577059D05C30513066306E20661070008A0084509EA096F0AF50A3E0B870B890B8B0B510B170BBB0A600A010AA20952090309C6088A0857082408EF07BB077E074107FF06BD06800644061606E805CA05AC059A0589057F057505750576058C05A205D…	591399941376	NULL	NULL	NULL
2018-09-28 11:45:48.305	0x2B08F607C207890750071007D106920653061D06E705BF0598057F05660559054D054E05500569058305C105FF056A06D6066C070208AD085909F809970A060B750B9E0BC80BAA0B8D0B3C0BEC0A880A240AC7096A092309DC08A808740847081B08E807B60779073C07F906B706780639060406D005A905820566054B053C052D05310535055A058005D4052906AF063607E1078C083B09EB097A0A090B590BAA0BB00BB60B7E0B470BEC0A910A310AD1097F092D09ED08AD0876083F080608CE078E074E070…	591399946496	NULL	NULL	NULL
2018-09-28 11:45:53.425	0x950AF10A4E0B650B7D0B560B2F0BE10A940A3C0AE5099A094F091709E008B408880859082A08EE07B30769072007D30687064206FD05CB0599057B055E05530549054F0555056F058A05C105F9055606B4063707BA075608F3088C09250A9B0A110B4A0B830B780B6D0B2A0BE80A890A2A0ACB096D092209D808A3086F0847081F08F307C80791075A071907D806970657062206ED05CA05A8059705860582057E0587059105AF05CD050C064B06B4061D07AC073C08DE088009120AA40A050B660B800B9B0B7…	591399951616	NULL	NULL	NULL
2018-09-28 11:45:58.545	0x8905790569056505610573058505BB05F2055406B7064307CF0770081109A8093F0AAC0A190B470B760B640B520B110BD00A7A0A250AD30981093D09FA08C4088E0859082508E807AB0764071D07D3068A0648060706D705A70589056B055C054E054D054D0560057305A405D60531068D06110796073508D40870090C0A840AFC0A370B730B6C0B660B2B0BF00A990A420AE7098D093F09F208B508780845081208E007AE07770740070507CA068F0655062006EC05C3059A057D056005530546054D0554057…	591399956736	NULL	NULL	NULL
2018-09-28 11:46:03.665	0x9D086F0842081A08F307C207910750071007C6067C063706F205BD0589056C054F05470540054A05550573059105CA0504066206C0064607CD076E080F09AE094D0AC60A3F0B770BB00B9F0B8F0B460BFE0A9C0A3A0ADD0981093A09F408C1088F0860083208F807BF0775072B07DB068C064506FF05CF059F0587056F0568056205630564056E0578059605B505FA054006B7062E07CF0771082009CF09630AF70A4C0BA20BAB0BB40B7A0B400BE20A840A230AC20973092509EB08B208830854081F08EB07A…	591399961856	NULL	NULL	NULL
2018-09-28 11:46:08.785	0x7D09100AA40A080B6D0B8F0BB10B910B710B210BD20A6F0A0D0AB00954090909BF08830848081108DB079F0764072107DF069C0659061F06E505B9058D05710555054505350532052F053F0550058305B70519067C060D079F074D08FB08A4094D0ACA0A480B800BB80BA60B950B4D0B060BA80A4A0AF4099E095C091B09EB08BC088E0861082608EC07A00755070207AF0664061906E205AB058B056B055D054F054B0548054F05570574059205D6051A068F060507A6074808F908AB09460AE20A410BA10BB…	591399966976	NULL	NULL	NULL
2018-09-28 11:46:13.905	0x6F056005510556055C056F058205A305C505FC0534068F06EB066E07F10791083109D109710AEC0A670B9F0BD70BC30BB00B5F0B0E0BA00A330AC90960090E09BD0884084C081F08F207C107900753071607D1068C064A060806D3059F057C055A05490538053605350548055C058E05C1051D067A06010789072C08D0087309160A960A160B5A0B9E0B9F0BA10B6C0B370BE30A900A370ADE098F094009FD08BB087E0842080408C60783074007FC06B9067C063F060D06DB05B505900573055705440531052…	591399972096	NULL	NULL	NULL
2018-09-28 11:46:19.025	0x3409F308B208810850081E08EC07AF0772072A07E2069C0657062106EB05CB05AB059D0590058C0588058705870591059B05C005E60538068B060F0794073C08E4088C09350AB60A370B730BAF0BA00B910B470BFE0A9A0A360AD60976092B09E008A808700841081208DC07A70767072807E3069F0660062106F105C105A3058505740564055F055A05610569058905AA05F0053706AC062107BC0757080009A9093B0ACD0A280B840B970BAA0B7B0B4C0BF30A9A0A370AD50980092B09ED08B008820854082…	591399977216	NULL	NULL	NULL
2018-09-28 11:46:24.145	0xE70793084009E109830AF20A620B880BAE0B8D0B6C0B1B0BCB0A6B0A0C0AB70962092009DF08A90874083D080608C60786073D07F506AF066A063206FA05D305AC0594057D056E0560055A05550561056D059905C60522067E06090794073F08EA089109390AB90A390B730BAE0B9E0B8F0B450BFB0A970A330AD50977093209EE08C2089608730851082508F907BA077B072B07DC068B063A06F805B7058F0567055605460547054805560564058305A305E0051E068606EE0680071308BC086609040AA20A0…	591399982336	NULL	NULL	NULL
2018-09-28 11:46:29.265	0xCE05A905850573056205590550054E054D055C056C059F05D20537069D063407CC077F083309DE098A0A050B800BB20BE40BC90BAF0B5D0B0B0BA10A370AD40971092409D7089F08680839080A08D607A20761072007D80690064C060806D405A0058005610553054605470549055A056B059405BD050B065A06D4064E07EB0788082D09D2095B0AE40A300B7C0B7D0B7E0B3E0BFE0A9C0A3A0AD80976092B09E108B10881085E083B081208E907AD0772072607DB068D0640060006C10599057205610551055…	591399987456	NULL	NULL	NULL
2018-09-28 11:46:34.385	0xD2097F092C09F708C2089E087A0851082908EB07AD075A070807B00658060E06C50597056A0558054605450544054C05550566057805A205CC051E067106F6067B072408CE087D092C0AB50A3F0B830BC70BBC0BB20B690B200BB90A530AF10990094509FA08C508910863083508FD07C5077D073507E40693064806FE05C805930577055B0553054B0550055505650576059A05BE0507065006C7063E07DF0781083209E3097D0A170B730BD00BDB0BE70BA90B6C0B030B9A0A2B0ABC0964090C09D20898087…	591399992576	NULL	NULL	NULL
2018-09-28 11:46:39.505	0xC5065A07EF079D084B09EE09910A040B780BA00BC90BA50B820B280BCE0A620AF60996093709F408B20887085C0838081408E407B50775073507EA06A0065A061506E105AD058F05710565055A055C055F056E057E05A505CC0517066306DA065207EF078C083509DE096E0AFE0A530BA80BB10BBA0B7C0B3F0BD50A6C0AF90986092609C608850845081C08F307D207B10786075C072207E806A3065F061D06DC05A905760559053D0537053105410552057A05A305EB053406A2061007A1073308D6087A091…	591399997696	NULL	NULL	NULL
2018-09-28 11:46:44.625	0xA50597058A0584057F05810583059605AA05DD0511067206D3066007EE0795083C09D909770AE70A580B820BAC0B8F0B730B220BD20A6F0A0D0AB4095B091A09DA08AD08800856082C08F507BE0775072C07D80684063506E705AC057105520533052D0528053605450565058605BD05F5054B06A2061C0796072B08C0085A09F509760AF70A420B8D0B940B9B0B650B2F0BD20A760A110AAC0956090109C30886085A082F080708E007AE077D073D07FE06B5066D062706E205A90570054C0529051C050F051…	591400002816	NULL	NULL	NULL
2018-09-28 11:46:49.745	0x3209F808BE089208670839080B08D00796074E070707BE0675063706F905CD05A20588056F0564055A055C055F0575058C05C205F9055A06BB064507CF076F081009A7093F0AAC0A1A0B490B790B6A0B5B0B1F0BE30A940A460AFA09AE096E092F09F708BF08840849080308BD076D071E07CF0681064006FF05D205A6058E0577056D056305620562056C0577059905BB0502064906BE063307CD0768080F09B709480AD90A320B8C0B9D0BAE0B7C0B4B0BEE0A920A2B0AC5096D091509D5089508650836080…	591400007936	NULL	NULL	NULL
2018-09-28 11:46:54.865	0x0108AE085C09FC099C0A060B710B900BB00B880B600B090BB30A4F0AEB0994093D09FC08BC088A0858082408F107B20774072A07E00696064C060E06D105A8057F056705500547053E053F054005520565059505C60522067F06080791073708DE088309280AA90A2B0B6D0BB00BAE0BAC0B700B350BDA0A7F0A200AC1096E091C09DA08990862082B08F407BD077F074207FE06BB067A0639060106C905A00578056005490542053C05480555057A05A005E7052F069E060E079F073008D1087209040A970AF…	591400013056	NULL	NULL	NULL
2018-09-28 11:46:59.985	0xE405BF059B058005660550053A052D0520052905330565059705FF05680603079F0757080F09BE096E0AED0A6D0BA30BDA0BC40BAF0B610B130BAB0A430AE0097D092F09E108A808700841081208DF07AD076F073107EB06A50660061B06E205A90582055C054805340532053105440558058905BB0514066E06F30679072008C8087409210AAF0A3E0B8D0BDC0BDD0BDE0B9B0B590BF10A8A0A1F0AB40960090C09D20899086E0844081408E407A30763071407C50676062706E805A90583055E054E053F053…	591400018176	NULL	NULL	NULL
2018-09-28 11:47:05.105	0xF50993093109E8089F086B0837080A08DE07AA0777073607F606AF0668062606E505B3058205650548053C05310536053C0554056C05A105D60532068E06130799073A08DB087C091D0A9B0A1A0B5B0B9D0B9A0B970B5C0B210BC70A6D0A0F0AB20960090F09CC088A084F081508DB07A10763072607EA06AF067B0648062106FA05DE05C205AD05980589057B05790578059205AD05F2053706AB062007B9075308F5089809210AAB0AFE0A510B620B730B480B1D0BCE0A800A270ACF0980093209F308B5088…	591400023296	NULL	NULL	NULL
2018-09-28 11:47:10.225	0x5C07AB07FB077508F0086509DB09210A680A6E0A750A490A1E0ADF09A009690933090F09EC08D508BF08A70890086E084D082208F707CB079F077B0758074007290719070A07FD06F106E406D706CC06C106BF06BE06D006E3060F073B078107C7071D087308CB0823096A09B209DB09040A070A0A0AEB09CD099A0967092F09F808C9089A08780856083C0823080908F007D007B0078A0764073D071707F906DB06C806B606AF06A806A606A506A906AD06B906C606E50604073C077407C50716087308D0082…	591400028416	NULL	NULL	NULL
2018-09-28 11:47:15.345	0x70062E06ED05BC058C05700554054C0544054E05590579059905D40510066F06CF065307D70773080F09A809420AB90A310B6B0BA60B9A0B8F0B4A0B050BA30A410AE0097F093309E708B1087B084E082108ED07BA0777073507E9069D0656060F06D905A305840566055B05500553055605660576059B05C00507064F06C1063307C9075F080009A1092A0AB40A070B5B0B6B0B7B0B4E0B220BD10A800A260ACC097C092D09EE08B0087A0845080E08D80799075A071407CF068A0645060A06CF05A30577055…	591400033536	NULL	NULL	NULL
2018-09-28 11:47:20.465	0xCA0A660A020AA90950090E09CD089F08710847081E08EA07B60772072F07E5069B0656061106DD05AA058A056A055C054E054F05500563057705A905DC05390696062007AA075208FA089F09440AC00A3D0B740BAC0B980B850B380BEC0A880A250AC9096E092C09EB08BF0894086F084A081808E607A2075E070D07BC066F062306E905AF058D056C055E055105510552055F056D059105B505FD054506BB063207CE076B081409BE094F0AE00A360B8C0B980BA40B6F0B3A0BDF0A850A250AC60977092909F…	591400038656	NULL	NULL	NULL
2018-09-28 11:47:25.585	0x16067406D2066007EF079B084709EB09900A020B740B980BBD0B930B6A0B0D0BB00A440AD9097F092509E608A708780849081608E3079D0758070407B0065E060C06CF059305760559055405500557055E0565056D0578058305A405C60513066106E40668071508C2087509290AB90A4A0B950BE10BDF0BDD0B9C0B5B0BF90A980A340AD1097D092909E708A6086D083508FA07C0077F073F07FA06B606760636060006CB05A4057E0564054A053D0531053505390559057905BE0504067606E8067F071608B…	591400043776	NULL	NULL	NULL
2018-09-28 11:47:30.705	0xFB06B00666062B06F105CD05AA059A058A0584057E057D057D0588059305BB05E4053A06900617079E074408EB088E09320AAC0A270B5D0B940B830B720B2C0BE60A880A2B0AD20979093209EC08B708820853082508F107BD077F074107FD06BA06790639060206CC05A3057A055E054305360529053105390560058705D9052C06AC062C07CE0770081909C309520AE10A350B8A0B980BA60B730B400BE60A8C0A290AC60972091E09E008A308750848081A08ED07B4077C073507EE06A30658061406D105A…	591400048896	NULL	NULL	NULL
2018-09-28 11:47:35.825	0x680B120BBC0A560AF10996093B09F608B2087C0847081308DF07A30767072407E1069F065D062706F205CC05A6058D0574056205500547053E05470551057E05AC050A066906F9068A073908E80893093E0AC00A430B830BC40BBC0BB50B750B360BDA0A7E0A220AC60979092C09F008B50881084D081508DD079A0757070B07C00676062C06EF05B3058A0562054F053D053F05410558056F059E05CE051D066D06E0065307E50777081409B1093C0AC80A230B7F0B990BB30B8C0B660B130BC00A5E0AFC09A…	591400054016	NULL	NULL	NULL
2018-09-28 11:47:40.945	0x5F05A705EF056206D5066E070708B2085E09FB09980A040B700B950BBA0B970B750B1E0BC80A5F0AF60996093609F008AA08790849082008F707C70797075A071D07D70691064F060D06D905A505840563055305430542054105500560058A05B50506065706D5065407F50797084109EB09790A070B590BAC0BB30BBA0B800B460BE50A850A200ABB0969091709DF08A7087C0852082308F507B60778072A07DC068B063B06F805B5058A055F054C053A053805360540054A0565058105BB05F5055C06C4065…	591400059136	NULL	NULL	NULL
2018-09-28 11:47:46.065	0x92052805BE047F0441043904310447045D045D045E042F04000400040004000400040004000435046B043F051306F606DA076F0805090E0917099A081D086807B3062D06A70590057905C3050D065D06AE0697068106C6050C05860400040004000400040004000400041D043B04C6045205D2055206A9060107330765078E07B707F50733089008EE085A09C709220A7D0AA90AD60ACC0AC20A910A610A260AEC09C00994097F096A0962095B095209490934091F09FE08DE08BB0899087E086408560849084…	591400064256	NULL	NULL	NULL
2018-09-28 11:48:32.145	0x0000000000000000000000000000000000000000000000000000000000000000000000000000000000000000000000000000000000000000000000000000000000000000000000000000000000000000000000000000000000000000000000000000000000000000000000000000000000000000000000000000000000000000000000000000000000000000000000000000000000000000000000000000000000000000000000000000000000000000000000000000000000000000000000000000000000000…	591400110336	0 416	0 416	NULL
2018-09-28 11:48:37.265	0x820B2D0BD80A730A0D0AB30959091609D208A1086F0841081208D907A00759071207C60679063506F005BE058C056F05520547053B053D053F05520565059605C60520067A06020789073208DA0884092E0AB40A390B7D0BC10BB90BB10B6C0B270BC30A5F0AFC0999094B09FC08C5088E0860083208FF07CC078B074907FE06B3066B062206E905AF058A056505530541053D05390543054D056E058F05D40518068B06FD0698073308E0088C09260AC00A260B8B0BA80BC40B9B0B710B190BC10A5C0AF6099…	591400115456	NULL	NULL	NULL
2018-09-28 11:48:42.385	0x7B05B705F2055A06C2065507E80794084009E309860AFC0A710BA00BCF0BB50B9A0B490BF80A910A2A0ACB096C092509DD08AA08760849081B08E507AF076B072607DB068F064A060406D0059B057B055B054E05400540053F054F055F058A05B5050A065E06E10664070B08B2085E090A0A970A230B6F0BBA0BB90BB80B780B380BD60A730A100AAD095E090F09D7089E08700842080F08DB07990757070B07BE0675062B06F105B60591056B055905460541053B054205490565058005BF05FE056B06D8067…	591400120576	NULL	NULL	NULL
2018-09-28 11:48:47.505	0x77072D07E206960649060A06CA05A005760562054D054705410547054D0564057A05AF05E4054406A3063007BD0767081109B8095E0ADB0A570B8F0BC60BB30B9F0B520B050B9F0A390AD90978093009E708B3087F0853082708F207BD077A073607EA069D0655060D06D6059E057D055B054C053D053D053C054C055C058605AF0500065006CE064C07EF0792083E09EA097A0A0A0B5E0BB10BB90BC10B870B4D0BEE0A8E0A290AC40971091E09E208A608770848081608E407A60767071D07D20688063E060…	591400125696	NULL	NULL	NULL
2018-09-28 11:48:52.625	0xCE0BA20B760B1C0BC20A5B0AF4099B0942090109C00890085F082F08FF07C40788073F07F606AA065D061B06D905AB057D0565054C0544053C05410545055A056E05A005D1052C068606100799074208EA0894093D0AC00A430B830BC20BB60BA90B610B180BB20A4C0AEB0989093E09F308BF088B08600835080208CF078C074907FC06AE0664061A06E105A70584056005500540053F053D054A0556057B059F05EA053406AE062707C80768081609C4095A0AF00A4C0BA80BB80BC70B930B5E0B000BA20A3…	591400130816	NULL	NULL	NULL
2018-09-28 11:48:57.745	0x490567058505C70509067906E80682071C08CA087809170AB60A210B8C0BAD0BCE0BA80B810B2A0BD20A6B0A040AAA0950090E09CC089C086B083D080E08D4079A0752070A07BD0670062C06E805B80588056D05520548053E0541054405570569059705C5051C067306F8067C072308C90874091E0AA70A2F0B770BBE0BBA0BB50B720B2F0BCB0A670A030A9F0951090209CB08930867083A080808D607950753070707BB0671062606EB05B0058B056505540542053F053C054705520574059605DD0523069…	591400135936	NULL	NULL	NULL
2018-09-28 11:49:02.865	0xED07AF0770072607DC06920647060A06CC05A305790563054D0546053E0544054A0565058005BD05F9056406CE066407FA07A8085509F709980A0A0B7B0BA40BCD0BAD0B8D0B390BE50A7E0A170ABB095E091909D308A208700842081408DC07A4075E071807CC067F063A06F405C1058E057105540549053D053E053F054F055F058905B30505065706D7065707FC07A0084D09F909880A170B670BB60BB90BBB0B7D0B3E0BDB0A770A110AAB095A090809CF0896086A083E080F08DF07A10763071907CF068…	591400141056	NULL	NULL	NULL
2018-09-28 11:49:07.985	0x980BAF0BC50B960B670B0C0BB10A4C0AE60990093909FA08BB088C085D082D08FD07C10784073B07F106A50658061606D305A50576055C05420539052F0535053A0554056D05A805E2054906AF064207D50781082D09D209770AEF0A670B990BCB0BB40B9C0B4E0B000B9C0A370AD9097B093309EB08B708820853082408ED07B60772072D07E10695064F060906D4059E057D055C054D053D053B053905470554057C05A305F2054006BE063B07DD077F082C09D9096B0AFD0A540BAB0BB70BC20B8C0B550BF…	591400146176	NULL	NULL	NULL
2018-09-28 11:49:13.105	0x3B0545054F056E058C05CF0511068106F1068C072608D4088209200ABE0A270B900BAF0BCD0BA30B790B200BC60A5E0AF6099D0943090309C2089408660839080C08D307990751070907BB066D062806E305B2058005650549053F0535053A053E0556056D05A305D805390699062707B4075E080809B009570AD60A540B8E0BC80BB80BA70B5D0B120BAD0A470AE70986093B09EF08B908820853082408EF07B90776073307E9069E0659061406DF05A905880567055605450541053C054605500572059405D…	591400151296	NULL	NULL	NULL
2018-09-28 11:49:18.225	0x44081108DD079C075B070F07C20678062E06F305B80592056C0559054605400539053F0545055F057805B505F2055E06C9066207FA07A9085809FA099C0A0B0B7A0BA00BC50BA20B7F0B2A0BD40A6F0A090AAF0955091309D008A0086F0841081208D9079F0758071007C40678063506F105C0058F057205550549053D053E053E05500562059205C2051E067A06060791073E08EA089809450ACC0A520B940BD50BC80BBB0B700B240BBA0A500AEA0984093609E808B408800857082E080008D107930754070…	591400156416	NULL	NULL	NULL
2018-09-28 11:49:23.345	0x3E0AC20A450B870BC90BC10BB90B740B2F0BCC0A690A070AA40958090B09D708A208790850082108F107B0076E071F07CF067F062F06F105B30590056D05620556055505540550054B05400534052D052505360547058405C10530069E063407C9076D081009A6093C0AAF0A210B670BAC0BC50BDD0BCF0BC00B930B660B220BDD0A8B0A390AE60993094F090A09E008B508A9089D08A608AF08BD08CA08C908C708AD08920860082D08F107B4077B0741071607EB06CE06B1069B0685066D06550637061906F…	591400161536	NULL	NULL	NULL
2018-09-28 11:49:28.465	0x6B057E059005CD050A067606E106710701089E083A09C909570AC30A2E0B6D0BAB0BBE0BD00BBE0BAB0B7D0B4E0B0C0BC90A7B0A2D0ADE098F094D090B09E108B608A70897089D08A308B008BD08BF08C008AC0897086B083E080508CC0794075C0730070407E806CB06B706A2068E067A06610647062A060C06F305D905C905B805B205AC05AA05A805A3059D059105840578056C05710575059C05C30518066D06ED066C0705089E083709CF094E0ACD0A230B790BA10BC90BC70BC40BA10B7D0B420B060BB…	591400166656	NULL	NULL	NULL
2018-09-28 11:49:33.585	0x890879086908490829080108D907B2078A076B074B0734071D070A07F606E106CC06B4069B0683066A06570644063B06320630062E062E062E062806220611060006E905D105CD05C905E805060650069A060B077B0703088A0811099709070A770AC40A110B380B5F0B630B670B4E0B340B020BD00A8D0A4A0A000AB5096F092809F408C008A7088D088D088C089908A608B108BB08B208A9088A086A0839080708D2079C076E07400720070007EB06D506C306B00699068106640647062A060C06F605DF05D…	591400171776	NULL	NULL	NULL
2018-09-28 11:49:38.705	0x6106E0065E07F6078D082409BA09370AB30A080B5D0B870BB00BB40BB70B9A0B7C0B470B110BCA0A830A350AE7099E0955091F09E808CB08AD08A808A208A908AF08B208B508A8089A08790858082908F907C80797076D07420722070107E706CD06B30698067A065C063D061D060306E805D905C905C505C005BF05BE05B905B405A60598058805770571056B0583059B05DD051F068D06FB0687071308A9083E09C5094B0AB20A190B580B960BAD0BC30BB60BA90B7F0B540B140BD30A860A380AE90999095…	591400176896	NULL	NULL	NULL
2018-09-28 11:49:43.825	0xE607B8078907610738071707F606DB06BF06A30686066706480629060A06F205DA05CE05C105C105C005C405C705C605C505B905AD059C058A0582057A059005A505E8052A069B060B079C072C08C3085A09DD09600ABD0A1A0B4D0B7F0B8B0B960B850B740B4F0B2A0BF60AC20A820A420AFD09B709760934090309D208B7089B0896089008950899089A089B088A08790855083008FD07CA079607620736070A07EC06CD06B906A406930682066F065C06470631061C060706F605E505D905CC05C105B605A…	591400182016	NULL	NULL	NULL
2018-09-28 11:49:48.945	0x3209B909400AA80A0F0B4B0B870B940BA10B890B710B400B0E0BCF0A900A4B0A060AC2097E0942090609DB08AF0899088308820881088A089208960899088A087B0856083008FB07C5078D0755072707F906DB06BC06A9069606840672065C0645062A060F06F705DF05D105C305C205C105C705CC05D005D305CD05C705BE05B505B705B805D705F6053F068706FA066C07F80784081309A1091B0A940AEA0A400B6D0B990B9E0BA30B850B670B2E0BF40AA70A590A050AB10968091E09EC08BA08A80896089…	591400187136	NULL	NULL	NULL
2018-09-28 11:49:54.065	0x0407F006DC06CD06BD06A5068C06680644061B06F105D205B305A9059E05A905B305C505D705E005E905DF05D505C005AA059E059205AC05C50514066306E60669070908A9084709E409610ADE0A2B0B780B950BB20BA70B9B0B740B4D0B120BD70A8F0A470AF909AB0964091D09EA08B608A2088D0894089B08B108C708D508E308D808CC08A00873083008ED07A6075F072A07F406D806BB06B406AD06AD06AC06A3069A0683066C064B0629060906E805D105BA05B005A605A305A0059E059C05980594059…	591400192256	NULL	NULL	NULL
2018-09-28 11:49:59.185	0x780BA30BCD0BCB0BC90B9E0B730B280BDD0A830A280AD1097A093909F708D508B208AD08A808B408C008CD08D908D808D608BF08A8087F0856082308F007BD078A075F0733071407F406E006CB06BE06B106A7069D069306880679066A06570643062C061506FD05E505CE05B705A40590058105710568055F05620565057D059505CC0503065F06BB063807B4074508D5086509F4096C0AE40A350B860BA90BCC0BC70BC10B9B0B750B3A0BFF0AB80A710A270ADC0995094E091509DB08B6089008830876087…	591400197376	NULL	NULL	NULL
2018-09-28 11:50:04.305	0x0507F706E906D706C506AA068F066E064C062B060A06F305DB05D105C605C605C605CA05CD05CC05CB05C605C105BF05BD05CD05DD050E063E069706F0066C07E707760804098D09150A840AF30A380B7C0B940BAC0B9B0B890B5A0B2B0BE90AA70A5F0A170AD3098E0957091F09FA08D408C108AE08AB08A708A808A908A608A20891088008610842081908EF07C20795076B0741071E07FB06DC06BD06A10685066A064E0636061E060B06F805ED05E205DD05D705D305CE05C405B905A9059905890579057…	591400202496	NULL	NULL	NULL
2018-09-28 11:50:09.425	0x7D0B990BB40BAD0BA50B810B5D0B220BE70A9D0A530A040AB4096E092709F808C808B508A208A608AA08B608C108C108C108AA08920863083308F807BD07880752072D070807F506E206D806CD06C006B2069A06810660063F061F06FF05EB05D605CF05C805CA05CC05CB05CA05C005B505A50595058E0586059C05B205F5053706A8061907A9073908D1086809EC096F0ACE0A2C0B5E0B900B9A0BA30B8C0B740B440B130BD00A8C0A3F0AF209A50958091909D908B2088A087F0873087D0886089308A008A…	591400207616	NULL	NULL	NULL
2018-09-28 11:50:14.545	0x750662064C0635061F060906F805E705DD05D305CD05C605BE05B505A8059B059005840587058905AB05CC0517066206D7064B07DC076C08030999091D0AA10A010B610B930BC50BCB0BD10BB00B8F0B520B140BC50A760A220ACD0981093509FE08C608AA088E088B0888089408A008AA08B308AD08A60888086A083A080908D2079A076B073B071A07F806E506D106C206B2069F068C067206570638061906FE05E205D105BF05B705AE05AB05A705A1059A059105870582057D058D059D05D20506066806C…	591400212736	NULL	NULL	NULL
2018-09-28 11:50:19.665	0x310BFE0ABC0A7A0A2F0AE4099D0955091E09E708CB08AF08AC08A908B608C308CD08D608CD08C408A20880084C081708DD07A307720741071E07FA06E006C606AE06950679065D063E061F060506EA05DC05CD05CB05C905CD05D005CF05CD05C005B2059D0588057A056B0577058305BB05F3055A06C0064B07D5076E0807099509230A920A000B450B8A0BA30BBB0BAD0B9E0B710B440B020BBF0A730A260ADC09910953091409EA08BF08A90893088D08870889088A088808850879086C08520838081308E…	591400217856	NULL	NULL	NULL
2018-09-28 11:50:24.785	0x27060606EB05D005C205B405B105AE05AF05B005AC05A7059B058E0580057205740576059A05BE050F066006DB065607EA077D081109A409220AA00AFA0A530B850BB60BC20BCE0BB70BA00B6C0B370BEA0A9D0A440AEB09960941090309C508A9088C0891089508AA08BF08D008E008D908D108AD0888084F081508D8079B076A0739071A07FB06E806D406C206B00697067D065C063A061906F805E005C805BE05B305B205B005AE05AC05A3059905890579056F05650574058205B805EE055206B5063C07C…	591400222976	NULL	NULL	NULL
2018-09-28 11:50:29.905	0xD00A870A370AE7099D0952091B09E408C708A908A608A208AD08B708C008C908C208BA089B087C084A081808DF07A50770073B071407EC06D206B706A506920681066F065C064806340620060F06FE05F305E705DE05D405C905BE05AE059D058B0578056E05640573058205B805EE055006B2063907C0075908F1088309140A880AFC0A450B8D0BA70BC00BAF0B9E0B6D0B3C0BF70AB20A660A190AD00987094D091209ED08C708B708A708A808A908AE08B208AF08AB08960881085B0835080408D307A4077…	591400228096	NULL	NULL	NULL
2018-09-28 11:50:35.025	0xEB05DA05D105C705C105BB05B205A8059C058F0587057E058B059705C805F8055506B2063607BA075108E7087709060A780AE90A300B760B900BA90B9E0B920B6A0B410B060BCA0A830A3B0AF009A40960091C09EA08B808A00887088608850890089B08A208A9089D0891086E084B081808E407AE0778074C071F070007E106CC06B606A0068A066F06530633061306F705DA05CA05B905B805B605BC05C205C605CA05C305BC05B005A3059F059B05B605D00518065F06D5064A07DD076F0805099A09170A9…	591400233216	NULL	NULL	NULL
2018-09-28 11:50:40.145	0x52090909D808A60892087D08830888089A08AB08B508BF08B208A5087D0854081808DB079B075A072707F406D606B706AA069C0693068A067C066D0654063A061C06FE05E405CA05BC05AE05AB05A705A705A605A1059C0594058C058C058C05A805C4050C065306C9063E07D4076A080509A009250AA90A040B5E0B8A0BB60BB80BBA0B9E0B810B4D0B190BD40A8F0A400AF109A40956091709D808B60893088F088A089C08AD08BE08CF08CD08CA08A90888084F081508D40792075C0725070307E106D006B…	591400238336	NULL	NULL	NULL
2018-09-28 11:50:45.265	0xBB05BC05B505AE05A4059A059A059A05B705D30519065F06D0064007CE075C08F0088409070A890AE80A460B7A0BAE0BB70BC00BA60B8B0B540B1D0BD40A8A0A390AE7099C0950091809DF08C208A408A1089D08A908B408BD08C508BC08B20890086E083A080508CD079407650736071707F706E506D206C206B1069B0684066606480628060806F105D905CE05C305C205C005BD05B905AD05A0058A057405640553055D0566059E05D5053F06A9063A07CB076A0809099909290A960A020B450B870BA20BB…	591400243456	NULL	NULL	NULL
2018-09-28 11:50:50.385	0x99089708A408B108BE08CA08C608C108A6088B085A082908EF07B4077C0744071907EE06D106B406A2068F068006700660064F063C06280615060206F205E205D605C905BD05B105A405960589057C057805740588059B05D20509066A06CB064F07D2076608FA088709130A830AF30A390B7F0B9A0BB40BA80B9C0B720B480B0A0BCB0A800A350AE8099A0956091109E108B0089B08860889088B089A08A908B208BA08AF08A3087E0858082108EA07B107770748071907FB06DD06CB06B906A906990682066…	591400248576	NULL	NULL	NULL
2018-09-28 11:50:55.505	0x6F0569057D059005CA0504066906CE065507DB077108060993091F0A8F0AFF0A480B900BAF0BCD0BC40BBB0B910B670B230BDE0A8A0A360AE0098A094209F908CB089D088F08800889089108A208B208B808BD08AA0897086D0842080908D0079807600734070807EC06CF06BB06A7069406800667064E0632061606FD05E305D405C405BF05B905B805B605B005A9059B058D057E056E056E056D058E05AF05FF054E06CA064607DE0776081109AC09310AB50A120B6F0B9F0BCE0BD30BD70BB80B980B5E0B2…	591400253696	NULL	NULL	NULL
2018-09-28 11:51:00.625	0xAD08A7089008780850082808F607C407940763073B071207F506D706C006A80692067C06630649062E061306FC05E505D805CA05C705C305C505C705C605C505BD05B405A8059B0599059605B105CB0511065706CC064107D7076C080A09A709310ABB0A1C0B7D0BAB0BD90BD80BD70BB00B890B4A0B0A0BBD0A6F0A200AD0098A0943091009DD08C408AA08A908A708B308BE08C508CC08C008B40890086C083608FF07C5078A075B072B070C07ED06DA06C706B406A10686066B0646062106FD05D805BE05A…	591400258816	NULL	NULL	NULL
2018-09-28 11:51:05.745	0x18066406DC065307E50776080C09A109230AA40A010B5E0B8E0BBE0BC30BC80BA70B860B4A0B0D0BBF0A710A1F0ACC09820937090109CB08B008940890088B0894089D08A308A908A008970879085B082E080008CD0799076C073F071E07FC06E506CE06BB06A70691067B06610646062C061106FC05E705DC05D005CC05C705C205BC05B005A305920581057505690576058305B905EF055606BC064A07D80778081809AE09430AB70A2A0B6E0BB10BC50BD80BC40BAF0B7E0B4D0B0B0BC80A7E0A330AEA09A…	591400263936	NULL	NULL	NULL
2018-09-28 11:51:10.865	0x3B081408E307B107810750072707FD06DE06BF06A7068E06780662064D063706240610060206F305EC05E405E205DF05DC05D805D005C705B905AB05A2059905A605B305E50517067506D3065707DA076F0804099209200A900AFF0A440B880B9F0BB50BA50B940B660B370BF50AB20A650A180ACC09800941090109D708AD089E088E0892089608A208AD08AF08B1089E088B0863083B080608D1079D07690741071907FF06E406D206BF06AC0698067E066406450626060B06EF05DD05CB05C505BF05BE05B…	591400269056	NULL	NULL	NULL
2018-09-28 11:51:15.985	0x86081C09A909350AA50A140B5A0BA00BBA0BD30BC40BB50B870B580B130BCD0A7D0A2C0ADD098D094C090B09E108B708A70897089B089E08A808B108B108B1089E088B08620839080408CE079807620736070907EB06CC06B706A1068E067B0665064E0634061A060106E805D605C405BB05B105AC05A705A1059A058F0584057A05700576057B05A105C60518066906E6066207FB0793082F09CA094F0AD40A300B8B0BB70BE20BE00BDE0BB80B920B510B100BC10A710A1D0AC9097E093209FC08C508AC089…	591400274176	NULL	NULL	NULL
2018-09-28 11:51:21.105	0x2507FB06E406CC06BF06B206A40695067E066706480629060A06EA05D205BA05AC059E05990593058E05880582057C057805740580058B05B505DF0531068306FB067307040894082609B809370AB50A0E0B670B940BC10BC30BC40BA20B7F0B420B040BB80A6B0A1C0ACC09860940090F09DD08C508AC08AA08A708B008B908BF08C408BA08B0089208730843081308DE07A807760744071D07F506D806BA06A2068906700656063B0620060606EC05D905C605BB05B005AB05A5059F0599058E05820574056…	591400279296	NULL	NULL	NULL
2018-09-28 11:51:26.225	0x430B950BB60BD60BCD0BC40B9C0B730B370BFA0AB10A680A1C0ACF09890943090F09DA08BF08A308A1089E08AB08B708C208CD08C608BE089E087D0848081208D507980763072D070807E306CD06B606A50693067D06660648062A060A06EA05D105B805AE05A305A405A405A805AB05A605A105940586057B0570057D058905C105F9056506D00664074A083F09D309660AD20A3D0B760BAF0BB90BC20BA70B730B270BE50AA30A5A0A100AC8097F0943090609DF08B808AB089E08A608AE08BD08CB08CE08C…	591400284416	NULL	NULL	NULL
2018-09-28 11:51:31.345	0x4C0633061B060306F105DE05D505CB05C805C405C105BD05B505AC05A105960593059005A605BB05F70532069806FE0685070B089F083309BC09440AAF0A1A0B5D0B9F0BB70BCF0BC10BB30B860B580B140BD00A800A2F0ADE098C0948090309D708AA08990887088B088E089908A308A408A50891087D0853082808F007B7077F0747071A07ED06D006B206A1068F068106720660064E06370620060806EF05DA05C505B705A9059F0595058D0585057C05730570056D057B058905B805E6053C0692060E078…	591400289536	NULL	NULL	NULL
2018-09-28 11:51:36.465	0xF30AB00A5E0A0B0AB80964091F09DA08B3088B0883087A0887089408A408B308B308B30899087F0850082008E707AE077B0748072407FF06E706CF06BC06A90693067C06620647062C061106FE05EB05E405DC05DC05DC05DA05D805CE05C305AF059B058B057B0581058605B305E0053B06960619079B073008C4085409E309590ACE0A1D0B6C0B920BB70BB50BB30B900B6D0B2F0BF10AA30A540A010AAE0967091F09EE08BC08A808930895089608A208AE08B408B908AC089F087C0859082608F307BC078…	591400294656	NULL	NULL	NULL
2018-09-28 11:51:41.585	0xE005DC05DF05E105DF05DD05CE05BE05A20586056D055305520550057B05A50504066206EC0675071308B0084509D9094F0AC50A100B5A0B7B0B9C0B990B960B780B5A0B260BF20AAE0A6A0A1D0ACF0985093A090109C708A9088B088A0888089908AA08BA08CA08C908C708AA088D085A082608E907AC07760740071A07F406DD06C606B506A3068E0679065C063E061D06FC05E105C505B505A505A2059E059E059E059C05990591058805850581059205A305DC0514067A06E0066D07F90795083109C2095…	591400299776	NULL	NULL	NULL
2018-09-28 11:51:46.705	0x63091E09ED08BC08A6088F088F088F089B08A708AF08B708AE08A5088508650833080108CA079207610730070C07E806D006B706A2068D0675065D06400622060406E605CF05B805AD05A105A0059F05A105A205A0059D05970590058F058D05A105B505EF0529068E06F3067C0704089C083309C0094D0ABB0A280B6A0BAB0BBF0BD20BBD0BA80B740B400BF70AAE0A5C0A090AB90968092709E608BE0896088B087F0887088F089D08AB08AD08AE089A0885085A082F08F907C3078F075B0734070D07F406D…	591400304896	NULL	NULL	NULL
2018-09-28 11:51:51.825	0xBC05BA05B005A605950584057B05710584059605D60515068606F6068A071E08BD085B09E709730AD90A3F0B760BAC0BB70BC20BA90B900B5E0B2B0BE70AA20A560A090ABF0974093909FD08D908B408A9089D08A308A908B208BA08B608B20899087F0853082608F107BB078A07580732070C07F206D806C406AF069A06840669064D0630061306FB05E205D305C305BC05B505B105AD05A5059C058F05810576056B0572057905A305CC0522067706F506720707089C083109C509410ABD0A120B670B8F0BB…	591400310016	NULL	NULL	NULL
2018-09-28 11:51:56.945	0xA8089D08A408AB08B308BA08B308AB088D086F083E080D08D6079E076E073E071D07FB06E706D206C106B0069C0687066B064F0631061206F905E005D205C305BE05B805B505B205AA05A205940585057B05700579058205B105E0053C06970619079B073108C6085709E7095D0AD20A200B6E0B910BB40BB10BAE0B8C0B690B2E0BF30AA80A5C0A0B0ABA0970092609F108BB08A20889088A088A089808A608B008B908B108A8088808670836080408CF079A076E07410722070207EC06D606C006AA068F067…	591400315136	NULL	NULL	NULL
2018-09-28 11:52:02.065	0x85057D058A059605C405F20547069B0613078B071808A4083109BD09350AAD0A010B540B7B0BA10B9D0B990B710B490B090BC80A7C0A300AE5099A095C091E09F508CB08B908A708A708A608AC08B208B208B108A0088F086B0846081508E407B2077F0755072A070B07EC06D506BE06A706900675065A063B061C060106E505D405C205BD05B805BA05BB05B905B705AC05A0058E057C0573056A0580059505DA051F0696060C07A6073F08E10882090E0A9A0AFD0A600B940BC70BCF0BD60BBC0BA10B6E0B3…	591400320256	NULL	NULL	NULL
2018-09-28 11:52:07.185	0xAF08BA08B608B1089408760844081108D6079A0764072E070607DD06C306A9069806870677066706540640062A0614060006EC05DC05CC05C105B505A9059D058F058105750568056805670582059D05E00523069106FE068C071908B2084B09D709630ACD0A370B740BB10BC00BCF0BB70B9E0B680B310BE90AA10A530A040ABB09720939090009E008BF08B608AC08B408BB08C508CF08CD08CB08B4089C08700843080B08D20799075F0730070107DF06BD06A5068D067906650651063C0626061006FC05E…	591400325376	NULL	NULL	NULL
2018-09-28 11:52:12.305	0xF1053406A7061A07B0074608E40881090B0A940AF40A540B840BB40BB70BBA0B9C0B7E0B490B130BCF0A8A0A3F0AF409AB0962092809ED08CA08A6089C0892089A08A108AB08B408AF08A9088D0870083F080E08D5079C076A0737071407F006DB06C506B606A60692067D066206470628060906EF05D505C705B805B405AF05AE05AC05A605A005940588057F05750580058A05B905E70542069D061D079C073008C3085209E109570ACD0A1E0B6E0B960BBE0BC00BC20BA40B860B4D0B140BC90A7E0A2D0AD…	591400330496	NULL	NULL	NULL
2018-09-28 11:52:17.425	0x66083F080B08D6079F07680739070A07E806C606AE06960682066D065706410629061106FA05E305D305C205B905AF05AB05A605A00599059005870581057A0584058E05B905E4053C069406170799073608D30870090C0A8D0A0D0B5F0BB00BCC0BE80BD60BC40B910B5E0B190BD30A870A3B0AF209A80968092809F808C808AD0891088A08830888088D08920897088F0886086B084F082208F407C0078C075D072E070B07E806D106B906A70694067E0668064D0632061606F905E405CF05C505BB05BA05B…	591400335616	NULL	NULL	NULL
2018-09-28 11:52:22.545	0x1C08B9085209EA09650ADF0A2E0B7C0B9D0BBD0BB60BAE0B880B620B260BE90A9F0A540A060AB80972092C09FB08C908B3089C089D089E08AA08B608BB08C008B108A2087C0855082008EB07B5077F07540728070B07EE06D906C306AD0697067A065D063D061C060006E405D405C405C205C005C405C705C605C405B805AB05980584057B05710587059C05DF0522069506070799072B08C5085E09E5096B0ACE0A300B680BA00BAF0BBE0BA90B940B620B300BE70A9E0A4A0AF509A30950091009D008AE088…	591400340736	NULL	NULL	NULL
2018-09-28 11:52:27.665	0x39070A07EC06CE06BC06A9069806870671065B063F0623060806ED05DA05C705C005B805B705B505B205AE05A30598058A057C05790575059105AC05F3053A06AE062207B5074708E0087909FF09850AE80A4A0B820BBA0BC90BD70BC20BAD0B7A0B470BFD0AB30A5C0A050AB1095C091A09D808B608930890088C089D08AE08BE08CE08CC08C908A908890853081D08E007A2076F073B071907F606E306CF06C006B0069A068306630642061E06F905DC05BE05AF05A0059F059E05A205A605A505A4059C059…	591400345856	NULL	NULL	NULL
2018-09-28 11:52:32.785	0xF80A5B0B8D0BBE0BC10BC40BA40B840B4B0B110BC90A810A320AE30998094D091109D408B1088E0886087E088B089708A808B808BB08BE08A708900861083108F507B807800747071D07F306D906BE06AC069A068606720657063C061E060006E905D205C905C005C505C905D005D605D405D205C205B1059D05880585058105A805CE052C0689061807A7074E08F5089409320AAA0A210B640BA70BB70BC60BB00B990B6A0B3B0BFE0AC00A7A0A340AEB09A2095F091B09E908B708A1088A088F089308A708B…	591400350976	NULL	NULL	NULL
2018-09-28 11:52:37.905	0xA40690067B0665064B0631061706FC05E805D405CA05BF05BD05BA05BA05B905B405AF05A6059C0597059205A005AE05DE050E066706C0063D07B9074A08DB086A09F809700AE80A3A0B8B0BB00BD40BCC0BC30B950B660B1D0BD40A7F0A290AD609830942090009D808B008A40898089F08A508B208BF08C208C408B408A4087F0859082608F307BE0788075A072B070707E206C506A8068E06730658063D0622060706F105DA05CC05BE05BA05B505B605B605B405B205AA05A20598058E058F058F05AA05C…	591400356096	NULL	NULL	NULL
2018-09-28 11:52:43.025	0x2B0BE40A8F0A3A0AE60991094E090A09E208BA08B008A508AE08B708C508D208D308D308BE08A8087D0852081B08E307AD0776074A071D07FF06E006CA06B406A1068E067706600647062D061406FB05E705D305C605B905B005A6059B059005830576056C05620569056F059305B70505065306C8063D07CD075D08F20887090A0A8D0AEC0A4B0B7F0BB30BBD0BC70BAE0B940B5E0B280BE00A970A460AF409A7095A091F09E308C308A2089F089B08A908B608C408D108CC08C708A808880851081908DA079…	591400361216	NULL	NULL	NULL
2018-09-28 11:52:48.145	0xEE05DD05D805D205D305D305CE05C905B905A80592057B056F0563057A059005D80520069A061407AF074908E9088809100A970AF50A520B7F0BAC0BAF0BB10B930B750B410B0C0BC80A830A380AEC09A30959091F09E408C1089E0896088D089708A008AB08B508B108AD089208770847081708DE07A4076F0739071007E606CA06AD06970681066C06570641062B0616060106F305E505DF05D805D505D205CC05C605B805A9059705840579056E057E058D05C505FD056306C8065107D90772080A099A092…	591400366336	NULL	NULL	NULL
2018-09-28 11:52:53.265	0x99094D091309D908B908990894088E089A08A508B108BD08B908B50899087C084A081808DC07A0076A0734070E07E706D106BB06AE06A106920683066C06550638061B06FF05E305D105BE05B705AF05AF05AE05AC05AA05A4059D05970591059B05A405CF05F9055006A7062707A6073E08D5086A09FF09790AF20A410B8F0BAC0BC90BBB0BAD0B7E0B4E0B090BC30A730A220AD509870949090A09E508BF08B508AA08B508C008CF08DD08DF08E008C808B00880084F081108D20798075D0732070707EE06D…	591400371456	NULL	NULL	NULL
2018-09-28 11:52:58.385	0xC305C205B605A905950580057205640572057F05BA05F4055F06CA065A07EA0786082109AE093B0AA50A0E0B4D0B8C0BA10BB50BA80B9B0B730B4A0B0E0BD20A890A3F0AF209A50962091E09F108C308B0089C08A008A408B208BF08C408C908B908A90882085A082308EB07B207780749071907F806D706C106AA06960682066B06530637061B060106E705D505C205BB05B405B405B305B205B005A8059F059305860582057D059305A905EA052B069B060B07A0073508D8087A090E0AA10A0E0B7A0BB30BE…	591400376576	NULL	NULL	NULL
2018-09-28 11:53:03.505	0xB4089C089D089E08AC08B908C108C808BB08AE08870860082708EE07B207750743071107EF06CD06B806A20690067E06690654063B0621060906F105E005CF05C805C105BF05BD05B805B305A8059C058E0580057F057D059A05B605FF054706BC063107C5075808F2088B09120A980AF80A580B890BBA0BBD0BC00BA00B7F0B440B090BC10A790A2F0AE409A20960092F09FD08E008C308B808AD08AB08A908A608A308950886086B084F0829080308DB07B3078E0769074A072A070C07EE06CE06AE0689066…	591400381696	NULL	NULL	NULL
2018-09-28 11:53:08.625	0x830572056F056B058705A305EE053906B3062C07C607600800099F092B0AB60A190B7B0BAD0BDE0BE00BE10BBC0B960B550B140BC40A740A220ACF09880941090F09DD08C608AF08AF08AF08BA08C508CC08D308C808BC089A08780844081008D7079D076B0738071407EF06D706BE06AC069A06870673065B0643062A061006FA05E405D505C605BD05B405AC05A40599058E058205750571056D0581059505CE0507066A06CD065207D7076C0800098C09180A890AF90A410B880BA60BC30BB80BAD0B820B5…	591400386816	NULL	NULL	NULL
2018-09-28 11:53:13.745	0xAF08C108C208C308A7088B0854081D08DB0798075D072207FA06D206BD06A7069B068E067D066C06510635061506F505DA05BF05B205A505A605A705AC05B105AF05AD05A1059405860577057C058105AF05DD054006A2063107C00765080A09A609410AB90A310B780BBE0BD40BE90BD60BC20B920B620B1E0BD90A8A0A3B0AEB099B0958091409E908BD08AE089E08A508AC08BA08C808CA08CC08B5089E086F083F080308C6078E0755072D070407EE06D806CB06BE06AF069F0686066D064D062C060D06E…	591400391936	NULL	NULL	NULL
2018-09-28 11:53:18.865	0xB505E6054806AA063407BE075B08F8088D09210A950A080B4E0B940BAB0BC10BAF0B9D0B6E0B3E0BFD0ABB0A720A280AE1099A095F092409FE08D708C708B708B908BB08C308CB08CB08CB08B808A5087E0857082108EA07B107780746071407EF06CA06B006950682066F065D064B063A0628061A060B060006F505ED05E505DC05D305C505B605A305900581057105740577059E05C40516066806E2065C07EE077F081209A409200A9B0AF20A490B760BA20BA80BAD0B920B760B430B100BCC0A870A3C0AF…	591400397056	NULL	NULL	NULL
2018-09-28 11:53:23.985	0x77084F081508DB079E0760072F07FE06E006C106B106A0069306850672065F06440629060D06F005DA05C405B905AD05A805A3059E0599058F0585057B057005730575059705B90508065606D1064C07E4077C081909B5093B0AC10A1F0B7C0BAA0BD70BD80BD80BB40B8F0B510B120BC40A750A230AD00987093D090809D308B9089E089D089B08A708B208BB08C408BC08B4089608770847081608DF07A807780747072307FE06E506CC06B706A2068B06730657063B0620060406EF05D905CE05C205BE05B…	591400402176	NULL	NULL	NULL
2018-09-28 11:53:29.105	0xDB0773081009AC09320AB70A130B6F0B990BC30BC00BBD0B990B740B390BFE0AB90A740A2C0AE409A30961092E09FA08DC08BE08B608AD08B308B908BF08C508BD08B5089608760842080D08D00792075B072307FC06D406BE06A8069C068F068206750661064C0632061706FE05E505D405C205B905B005AB05A6059E0596058A057D0575056D0579058505B805EB054C06AD063707C0075E08FB089209280A9F0A150B5F0BA90BC30BDD0BCD0BBD0B8E0B5E0B180BD20A810A2F0ADE098D0949090509D808A…	591400407296	NULL	NULL	NULL
2018-09-28 11:53:34.225	0x8207570739071B070507EE06D806C106A406860662063E061C06FA05E305CC05C505BD05C105C505C805CB05C405BC05A90595058305710576057A05AB05DC054106A6063707C7076A080D09A4093B0AAD0A1F0B610BA20BB50BC70BB30B9E0B6F0B400BFF0ABD0A730A280ADD09910951091109E608BA08A808960898089A08A308AC08AB08AA089508800856082B08F607C0078C07580731070A07F106D706C606B506A306900677065E06400621060506E905D605C305BC05B405B405B305B205B105AA05A…	591400412416	NULL	NULL	NULL
2018-09-28 11:53:39.345	0xB20A250B690BAD0BC00BD20BBA0BA10B6C0B370BF10AAB0A610A170AD2098C0954091C09F708D208C208B108B008AF08B408B908B708B408A0088C0864083B080508CF0796075D072D07FD06DC06BB06A6069006800670065E064C06370621060B06F505E505D405CB05C205BF05BB05B605B105A7059C059105850587058805A805C80516066306DD065707EF0787082209BC093E0ABF0A150B6B0B910BB70BB20BAD0B8A0B660B2E0BF50AB00A6B0A210AD6098F0948091009D808BA089B0897089308A108A…	591400417536	NULL	NULL	NULL
2018-09-28 11:53:44.465	0xC206AF069F068E0676065D063D061D06FC05DB05C405AC05A3059A059D059F05A205A505A1059D0594058A058A058A05A705C40510065C06D9065507F1078C082C09CB09500AD40A2C0B830BA80BCD0BC70BC10B9C0B770B3D0B020BBB0A730A260AD8098F0945090D09D508B708990897089508A408B308C208D008CB08C508A40882084A081108D20792075C0725070207DE06CB06B806AA069C06890676065A063D061C06FA05DE05C105B105A0059C05970597059705950592058B05840581057E059205A…	591400422656	NULL	NULL	NULL
2018-09-28 11:53:49.585	0xDA0BDA0BB80B950B590B1D0BCF0A810A2D0AD9098D0941090B09D408BA08A008A008A008AE08BB08C308CB08BF08B3088F086B0836080008C7078E075E072E070C07EA06D306BB06A70692067B0664064A062F061706FF05EE05DD05D505CD05C805C305BB05B305A20591057E056A0562055A0571058805CC050F068006F10681071108A9084109C8094E0AB10A130B4B0B830B940BA50B970B880B620B3B0B020BC90A840A3E0AF509AB0969092609F808C908B2089B08990896089B089F089C08980881086…	591400427776	NULL	NULL	NULL
2018-09-28 11:53:54.705	0x440620060006DF05CB05B605B005B505B905BB05BD05B505AC059B058A05810581059C05DB051A068706F40683071108A9084009C909850A1F0B5E0B9C0BB20BC80BBA0BAB0B7D0B4E0B070B950A110ABB0964091E09D808B1088A0883087B088A089808AA08BB08BD08BE08A6088E0860083108FA07C20790075D0738071307F906DE06C706B006950679065A063A061C06FE05EB05D805D305CE05D305D805DA05DC05D305C905B505A0058E057B057F058205B005DD053A0696061A079D073108C5085109D…	591400432896	NULL	NULL	NULL
2018-09-28 11:53:59.825	0xD30989094B090C09E308B908A90899089D08A008AA08B408B408B408A0088B08610836080008C90794075E0737070F07F706DE06CF06C006B006A00689067106530634061606F705E205CD05C505BD05BE05BE05BF05BF05BA05B405AB05A205A305A405C205DF0528067106E8065F07F6078C082909C5094B0AD10A2C0B860BAD0BD30BCA0BC00B930B650B210BDC0A8F0A410AF309A50962091E09ED08BB08A008850880087A0882088A0892089A08960892087B0863083B081308E207B007810752072B070…	591400438016	NULL	NULL	NULL
2018-09-28 11:54:04.945	0xB805BD05BE05BE05B605AD05A20597059A059D05C005E30533068206FD0677070C08A0083509CA09480AC50A190B6C0B910BB60BB10BAB0B850B5E0B210BE40A9C0A540A0A0ABF097E093C090C09DC08C308AA08A608A108A908B108B608BB08B108A6088608650833080108C8078F075C0728070207DC06C406AB069A068806760663064B0633061906FE05E705D005C205B405B005AB05AA05A905A705A505A0059B059B059A05AD05C005F7052D068E06EF067507FA0792082909B909480AB80A280B6A0BA…	591400443136	NULL	NULL	NULL
2018-09-28 11:54:10.065	0xA5088F0894089908AA08BA08C308CC08BE08B008880860082708EE07B5077B074E0721070607EA06DB06CB06BE06B0069E068B06720659064006260613060006F605EB05E405DD05D205C705B505A2058D0577056D05630577058A05C90508067506E1066E07FB0795082E09BB09470AB50A220B650BA80BBF0BD60BC50BB40B820B500B070BBD0A690A140AC20970093009F008CB08A5089D089408A008AB08BA08C808C908CA08B3089C086E083F080308C7078D0753072607F806DA06BC06A806940682067…	591400448256	NULL	NULL	NULL
2018-09-28 11:54:15.185	0x9F0592058B0583059605A805E40520068B06F60685071408AF084A09D609610AC80A2E0B670B9F0BAB0BB70BA00B890B590B290BEA0AAA0A630A1B0AD4098C0950091309EB08C208B208A108A508A808B308BE08C008C208AF089B08700845080A08CF07940759072907F806D806B806A4068F067D066A0654063D0624060B06F505DE05D205C505C305C005C205C405C105BE05B305A70599058A058B058C05AF05D20524067506F2066F0705089A082F09C3093E0AB80A0A0B5C0B830BA90BAA0BAB0B8C0B6…	591400453376	NULL	NULL	NULL
2018-09-28 11:54:20.305	0xA708B108B208B2089F088C0865083D080908D407A0076C0741071507F706D806C106AA0694067E0665064C0631061506FC05E305D305C205B905AF05A905A20598058E058005720568055D05670570059E05CC0527068106030784071B08B2084709DB09560AD00A240B770B9F0BC60BC50BC40BA10B7D0B400B020BB40A650A130AC00978092F09FF08CE08BB08A708AC08B008BF08CD08D408DB08CD08BE08980871083A080208C8078D075B0728070307DD06C206A6068D06730657063B061D06FF05E505C…	591400458496	NULL	NULL	NULL
2018-09-28 11:54:25.425	0xA605CA051B066B06E6066107F7078C082409BB093B0ABB0A130B6A0B920BB90BB40BAF0B870B5F0B200BE00A950A4A0AFF09B309720930090209D308BC08A408A1089E08A708AF08B408B908AF08A4088508650836080608D1079B076C073D071907F506DC06C206AB0694067A066006420623060706EA05D705C305BD05B605B905BC05BF05C105BD05B805AC05A00599059105A105B005E90521068806EF067C070808A3083E09CE095D0ACA0A360B760BB50BC70BD80BC30BAE0B7B0B480B020BBB0A6B0A1…	591400463616	NULL	NULL	NULL
2018-09-28 11:54:30.545	0x68084D082408FA07CC079D07710745072107FD06E006C206A7068C06710655063A061F060A06F405E905DD05DB05D805D905D905D405CF05C105B2059F058B0583057A058F05A305E60528069806080799072A08C3085C09E5096D0AD20A360B6F0BA70BB50BC30BAD0B970B650B320BEB0AA30A510AFE09AE095E091F09DF08BC08990894088E089C08AA08BB08CB08CA08C908AE08930860082D08F007B3077B0742071A07F106D706BD06AB069906850671065906400627060D06FA05E605DE05D505D605D…	591400468736	NULL	NULL	NULL
2018-09-28 11:54:35.665	0x93072608C2085E09E909740ADA0A3F0B770BAE0BBA0BC50BAB0B900B5B0B260BDE0A960A480AFA09B00965092C09F208CF08AC08A10896089A089E08A508AC08A708A2088C0876084F082708F807C9079B076D07470720070307E506CC06B2069906800666064B06320618060406EF05E205D405CC05C305BA05B005A30596058805790573056C057D058D05C105F4055006AB062807A5073308C1084B09D409480ABB0A0B0B5B0B850BAE0BB10BB40B960B770B3E0B040BB90A6D0A1D0ACC0984093B090809D…	591400473856	NULL	NULL	NULL
2018-09-28 11:54:40.785	0x8C07590733070C07F106D606C006A9068F067406530632061106EF05D705BE05B605AD05B205B705BF05C705C605C505B905AD059D058C058C058C05B005D40528067C06FC067C071508AD084309D909550AD10A240B770B9E0BC40BC30BC10B9D0B790B3B0BFD0AAD0A5D0A080AB20965091809E308AE08990883088B089308A808BD08CB08D908D008C608A00879083F080408C7078907580726070907EB06DB06CB06BF06B2069E068A066D064F062E060D06F205D705C905BA05B605B205B105AF05A905A…	591400478976	NULL	NULL	NULL
2018-09-28 11:54:45.905	0x6A0AE60A3A0B8E0BB40BDA0BD50BCF0BA60B7C0B3A0BF80AA90A590A090AB909750931090309D508C008AB08AC08AD08B708C008C508CA08BE08B10890086F083E080C08D5079E076D073B071407ED06D006B2069906800666064C0631061506FD05E405D405C305BD05B705B705B705B705B605AF05A7059B058F058A0585059A05AF05ED052B069706020791072008BB085609E3096F0AD70A3F0B790BB30BC00BCD0BB60B9E0B6C0B3A0BF60AB20A640A160AC8097A093809F508CA089E088E087E0885088…	591400484096	NULL	NULL	NULL
2018-09-28 11:54:51.025	0xCF06B5069D0685066B06510635061806FF05E505D405C205BB05B405B305B205AF05AC05A20598058A057C057605700584059705D40511067C06E70678070808A8084709DA096D0ADC0A4B0B890BC70BD30BDE0BC10BA40B6B0B310BE90AA00A530A060ABE0976093C090209DD08B708A80898089A089C08A308AA08A908A80893087D0853082908F207BA0783074B072007F406D806BB06A9069606840672065B06440628060C06F405DB05CE05C005C005BF05C505CA05CB05CB05C005B505A605970595059…	591400489216	NULL	NULL	NULL
2018-09-28 11:54:56.145	0xB90BC20BA80B8D0B590B250BE20A9E0A540A0A0AC4097E0945090C09E808C308B408A508A708A808AD08B208AC08A6088D08730846081908E207AB07770742071B07F306D906BF06AD069B06880674065B06410624060606ED05D305C505B705B605B405B905BE05BF05BF05B705AE05A305970599059A05BF05E30538068D06110794073308D1086D09090A850A010B4C0B970BAF0BC70BB60BA40B760B470B080BC80A7F0A360AEA099E0958091209DD08A8088D08720871086F087F088E089C08AA08A708A…	591400494336	NULL	NULL	NULL
2018-09-28 11:55:01.265	0x73065F06480631061D060806FA05EB05E305DA05D305CB05BE05B1059E058A05790568056C056F059B05C605240681060A0793073208D1086909000A770AEE0A370B7F0B9A0BB50BAC0BA20B7E0B5A0B230BEB0AA50A5F0A100AC00974092809EE08B30897087A087D0880089608AB08BD08CE08C908C3089E0878083B08FD07BA07760740070907E806C706B606A50698068A0676066106430625060606E705D205BD05B605AE05B005B205B305B305AA05A105910581057A0573058B05A305EB053206AA062…	591400499456	NULL	NULL	NULL
2018-09-28 11:55:06.385	0x220BE20A910A400AEC0997094E090509D708A9089B088C089708A108B208C308C808CD08B908A408770849080E08D3079C0764073B071107F806DF06CE06BD06AB0699067F066406460627060B06EF05DE05CC05C505BD05BB05B805B105AA059C058D057E056E056E056E058F05B005FE054B06C2063907CA075B08EF088309020A800ADB0A360B660B960B9F0BA80B8F0B750B430B100BCC0A870A3C0AF009A90961092A09F308D408B408AD08A608AF08B708C008C908C408BE08A40889085B082D08F707C…	591400504576	352 639	352 639	NULL
2018-09-28 11:55:11.505	0x0008000800080008000800080008000800080008000800080008000800080008000800080008000800080008000800080008000800080008000800080008000800080008000800080008000800080008000800080008000800080008000800080008000800080008000800080008000800080008000800080008000800080008000800080008000800080008000800080008000800080008000800080008000800080008000800080008000800080008000800080008000800080008000800080008000800080…	591400509696	0 32	0 32	NULL
2018-09-28 11:55:16.625	0x00080008000800080008000800080008000800080008000800080008000800080008000800080008000800080008000800080008000800080008000800080008000800080008000800080008000800080008000800080008000800080008000800084F099D0AFB0A580B870BB60BBB0BBF0BA10B820B4B0B130BCB0A830A350AE7099E0954091C09E308C308A3089D089608A008AA08B508BF08BA08B50899087C084B081908E007A70773073F071A07F406DC06C306B1069E068906740659063E0621060406E…	591400514816	NULL	NULL	NULL
2018-09-28 11:55:21.745	0xAF05FC054906C3063C07D4076B080609A109260AAA0A070B630B910BBF0BC30BC70BA90B8A0B530B1B0BD30A8A0A3B0AEB09A10956091D09E308C308A3089E089808A208AC08B608C008BA08B3089508770845081308DA07A1076F073C071807F406DD06C606B306A00689067206560639061B06FD05E605CF05C405B805B605B305B205B105AA05A205940585057B0570057D058905BE05F3055706BB064607D1076D0809099C092E0AA10A130B590B9F0BB80BD00BC10BB20B860B590B170BD40A860A380AE…	591400519936	NULL	NULL	NULL
2018-09-28 11:55:26.865	0x750844081208D907A0076D073A071507F006D806C006AE069B068606700655063A061E060106EB05D405C805BC05B905B505B305B005A7059E059005810578056E057C058A05C005F6055B06C0064B07D60772080E099F09300AA10A120B570B9C0BB40BCC0BBE0BAF0B830B560B150BD30A860A380AEA099B0958091509E908BC08AB0899089D08A108AD08B908BC08BE08AC089908700846080F08D707A00769073D071107F406D606C106AC069806830669064F0632061506FB05E105D105C005BB05B505B…	591400525056	NULL	NULL	NULL
2018-09-28 11:55:31.985	0xDD0778081309A309330AA30A120B570B9B0BB30BCA0BBC0BAE0B820B550B140BD20A840A360AE709980954091009E408B808A70896089B089F08AC08B808BB08BD08AA0896086C0842080B08D3079D0766073C071107F506D806C406B0069C0687066D06520634061606FB05E005D005BF05BA05B405B405B305AF05AB059F05930585057705770576059705B70506065406D0064B07E3077A081509AF09320AB50A100B6A0B960BC20BC40BC50BA40B830B4A0B110BC80A7F0A310AE20999094F091809E008C…	591400530176	NULL	NULL	NULL
2018-09-28 11:55:37.105	0x65073A070F07F206D506C106AD06990685066B06510633061506FB05E005CF05BE05B905B305B205B105AD05A9059D05910584057605770577059905BB050A065906D5065007E7077E081709B009320AB40A0D0B660B920BBE0BC00BC20BA20B820B490B100BC70A7E0A2F0ADF0995094B091309DB08BD089F089B089608A108AB08B408BD08B608AE089008710840080E08D7079F076E073D071A07F606DE06C606B2069D0686066E06510634061706FA05E505CF05C405B905B705B505B405B205AA05A2059…	591400535296	NULL	NULL	NULL
2018-09-28 11:55:42.225	0xB60A0F0B670B930BBF0BC10BC30BA30B830B4A0B100BC60A7C0A2C0ADB09920948091109D908BC089F089C089808A308AE08B708BF08B608AD088D086D083B080908D2079A076A073A071807F506DE06C606B2069D0685066C064F0631061406F605E105CB05C105B705B605B405B205B005A8059F05910583057B05730584059405CD0506066D06D4066007EB0785081F09AE093D0AAC0A1A0B5D0BA00BB70BCD0BBD0BAD0B800B520B0F0BCB0A7D0A2E0AE00991094F090D09E208B708A80898089D08A208A…	591400540416	NULL	NULL	NULL
2018-09-28 11:55:47.345	0xC206AF069B0683066B064E0630061306F505E005CA05C005B605B505B405B305B105A905A105930585057D05740585059505CF0508067006D8066507F2078D082809B709450AB30A210B620BA30BB80BCD0BBC0BAA0B7C0B4D0B0A0BC60A780A290ADB098C094B090A09E108B708A9089A08A008A508B008BB08BB08BB08A6089008650839080208CB079607600737070D07F106D506C106AC069706810666064B062D060F06F505DB05CC05BC05B705B205B205B205AE05A9059D05910583057505760577059…	591400545536	NULL	NULL	NULL
2018-09-28 11:55:52.465	0xCB0BB90BA70B780B490B060BC20A740A250AD8098A094A090A09E108B708A9089A08A008A508B008BB08BC08BC08A708920867083C080508CE079807620738070D07F106D406C006AB069606800666064B062E061006F605DB05CB05BB05B605B005AF05AE05A905A40599058D0581057405770579059D05C10512066306DF065B07F20789082209BB093D0ABE0A180B710B9C0BC70BC80BC80BA60B830B480B0C0BC10A760A270AD7098F0946091109DB08C008A408A1089D08A708B008B708BD08B308A9088…	591400550656	NULL	NULL	NULL
2018-09-28 11:55:57.585	0x4F0631061206F805DE05CF05BF05BB05B605B605B605B205AD05A105950588057A057B057C059F05C20513066406E1065E07F6078E082709C009410AC10A190B700B990BC20BC10BBF0B9C0B790B3E0B030BBA0A700A220AD4098D0946091109DC08C008A408A0089C08A608B008B808BF08B608AC088C086C083A080708CF079607640732070E07EA06D206B906A50691067B06640648062C061006F405DF05CA05BF05B405B205AF05AD05AB05A3059B058E0581057A05730585059605D1050B067306DB066…	591400555776	NULL	NULL	NULL
2018-09-28 11:56:02.705	0x030BB90A6E0A200AD1098A0942090D09D808BD08A2089F089B08A508AF08B608BD08B408AA088A08690837080508CE079607660736071307F006D806C006AC0697067F0667064A062C060F06F205DD05C805BE05B405B305B105AF05AD05A5059C058E0580057905720584059505D0050B067506DF066E07FC0798083409C309520ABE0A2A0B690BA80BBA0BCC0BB90BA50B750B450B020BBF0A710A230AD609890948090709DD08B308A40895089C08A208AF08BB08BD08BF08AB0896086B083F080608CD079…	591400560896	NULL	NULL	NULL
2018-09-28 11:56:07.825	0xC705BE05B405B405B305B205B105A905A105930585057E05760588059905D4050F067906E2067007FE0799083409C309510ABD0A290B680BA70BBA0BCC0BB80BA40B740B440B000BBC0A6E0A1F0AD209840944090409DB08B208A40895089B08A008AC08B708B808B808A3088D08620837080008C80793075D0733070907ED06D106BD06A80693067D06630649062B060D06F405DB05CC05BC05B805B305B305B305AF05AA059E059205850578057B057D05A205C7051A066C06EA066807010899083209CA094…	591400566016	NULL	NULL	NULL
2018-09-28 11:56:12.945	0x850944090309DA08B008A208930899089F08AB08B708B908BA08A608910866083A080208CA0794075D0733070807EC06D006BC06A80694067F0666064C062E061006F605DC05CC05BC05B705B205B105B005AB05A6059A058D058105740578057B05A105C6051A066D06EC066B0704089D083609CE094D0ACC0A220B780BA00BC70BC50BC30BA00B7D0B410B050BBB0A700A210AD109890940090B09D608BB08A0089E089C08A808B308BB08C308B908AE088C08690835080008C6078C075B0729070707E406C…	591400571136	NULL	NULL	NULL
2018-09-28 11:56:18.065	0x390534052F0525051A050D0500050005FF041D053A058705D3054F06CB0667070208A0083E09BE093E0A8B0AD80AEE0A040BF00ADB0AB30A8B0A620A380A180AF809E109CA09B809A609960986097A096D096909650969096D0974097A097809750960094A091E09F108B6087A083E080208D207A107810760074A0733071C070407E506C606A0067A06560632061A060106F805EF05EF05EF05F005F005EB05E505DF05D805E205EB0518064406A106FE0687071008B1085109EC09860AFF0A780BBC0B000C0…	591400576256	NULL	NULL	NULL
2018-09-28 11:56:23.185	0xB108B308B408BE08C808CC08D008C008AF088A0865083108FC07C7079107630735071307F006D506BA06A006850669064D06320616060206EE05E705DF05E205E405E805EB05E505DF05CB05B6059B0580057105610574058605C9050B067F06F20686071908B5085009D909610AC50A290B620B9B0BAC0BBC0BAA0B980B6B0B3D0BFC0ABA0A6E0A210AD50989094A090B09E408BD08B008A208A808AD08B708C108C108C108AD089808700847081308DF07AB0777074C0720070007E006C706AE0695067C066…	591400581376	NULL	NULL	NULL
2018-09-28 11:56:28.305	0x90058305760584059205CE050A067906E8067D071108B2085309E309720ADB0A430B7C0BB40BC00BCC0BB60B9F0B6F0B3F0BFE0ABC0A700A240AD709890946090209D608A908980887088D089308A208B008B508BA08A708940869083D080308C8078F0756072B07FF06E406C806B606A30691067E0665064C0630061306FB05E305D605C805C605C305C205C105BA05B205A1058F057E056C056D056E059705C0051C067706FF0687072608C5085E09F709710AEA0A380B850BA50BC50BC00BBA0B970B740B3…	591400586496	NULL	NULL	NULL
2018-09-28 11:56:33.425	0xB408B208B00898087F0852082508ED07B50781074C072307FA06DF06C306B0069C068906760660064906310619060506F105E505D805D305CE05CA05C505BD05B405A505950589057C0582058705B005D9052F068506050785071C08B3084A09E1095F0ADC0A310B860BAD0BD40BD00BCC0BA50B7E0B3F0BFF0AB10A630A120AC1097B0934090209D008B8089F089D089A08A208A908AC08AF08A3089608750854082608F707C507930768073C071B07FA06E106C706B00698067F06650649062D061306F905E…	591400591616	NULL	NULL	NULL
2018-09-28 11:56:38.545	0xC7051D067306F50676071008A9084009D609520ACD0A1E0B6F0B920BB50BB10BAC0B890B660B2E0BF60AB20A6E0A250ADC099A0958092509F108D408B708AE08A508A908AD08AF08B008A4089708770856082508F407BD078607560725070107DD06C506AD069A06870672065D06430629060D06F105D905C105B305A505A2059E059F059F059F059F059D059A059D059F05B405C905000637069706F7067C07000898082F09C109520AC60A390B800BC60BDA0BED0BD40BBB0B800B450BF70AA80A530AFE09B…	591400596736	NULL	NULL	NULL
2018-09-28 11:56:43.665	0x5C082608EF07B8078007530726070A07EE06DC06C906B706A40689066E064D062B060906E705D005B905AF05A505A505A405A405A4059D05950589057C05790575058D05A505E9052C069E060F07A1073308CE086809F009770ADA0A3C0B720BA70BB30BBF0BAA0B940B660B380BF80AB70A6C0A210AD409870946090409D808AC089C088C0891089608A208AE08AF08AF089908820854082508EA07AF0777073F071707EE06D606BE06B006A206920682066A06510632061306F605D805C405B005A805A0059…	591400601856	NULL	NULL	NULL
2018-09-28 11:56:48.785	0x3108CF086D09F909840AE80A4C0B7F0BB10BB70BBC0B9E0B800B4A0B140BD00A8B0A410AF709AF0967092D09F208CC08A508970888088C088F089908A208A208A2088F087C0855082E08FC07CA079A07690742071B070007E406CD06B5069C0682066306430623060206E905CF05C405B805B805B805BD05C105BF05BD05B105A505970588058B058D05B405DA05310688060A078B072408BD085109E5095C0AD30A1F0B6A0B890BA80BA10B9A0B760B520B190BDF0A980A500A040AB70972092D09FD08CD08B…	591400606976	NULL	NULL	NULL
2018-09-28 11:56:53.905	0x52072F070C07F706E206CE06B9069D0680065C0637061306EE05D505BC05B405AC05B005B305B705BA05B205A905960583057205610568056E05A005D205360699062407AE074908E3087309030A740AE50A2E0B760B960BB50BB00BAB0B870B630B270BEB0A9E0A500AFF09AD0966091E09EF08BF08AC0898089B089E08A908B308B408B508A1088D0864083B080708D207A0076D0745071D070107E406CC06B4069A0680066106420623060406EE05D705CE05C405C705C905CD05D005CA05C405B0059B058…	591400612096	NULL	NULL	NULL
2018-09-28 11:56:59.025	0xDC0A240B6B0B870BA30B9A0B910B6C0B460B0D0BD30A8D0A470AFE09B40972092F09FE08CC08B108960890088A089008960899089C0891088508670848081B08ED07BB0789075D0731071107F106DC06C606B506A40691067E0666064D0632061706FE05E505D305C005B305A6059D0594058B0582057D0577057F058605A705C8050E065406C0062C07B5073D08CE085F09E109630AC40A240B5B0B910B9E0BAA0B940B7E0B4E0B1E0BDE0A9D0A540A0A0AC2097A093D090009D908B108A1089008920893089…	591400617216	NULL	NULL	NULL
2018-09-28 11:57:04.145	0xBB06A80695067D0665064A062E061606FD05EE05DF05DA05D405D305D105CA05C305B305A30590057C05760570058C05A705F1053A06B0062607B9074B08E0087409F309710ACB0A240B560B870B930B9E0B8C0B7A0B4D0B200BDE0A9C0A4C0AFC09AD095D091F09E008BF089E089D089B08AD08BF08D008E008DC08D808B808970860082908EC07AF077C07490727070507F006DA06C706B4069B0681066106410621060006EA05D405CC05C305C505C605C605C505BC05B305A20590058305760581058C05B…	591400622336	NULL	NULL	NULL
2018-09-28 11:57:09.265	0xD50BBD0BA40B6E0B370BEC0AA00A4B0AF609A60956091909DC08BB08990894088E089908A308AE08B808B308AD089208760848081908E507B0078107520730070D07F406DA06C406AE06940679065B063D0621060406F005DC05D305CA05C705C405BF05B905AA059B0584056D055C054A05510558058905BA051C067E06080792072F08CB086109F6096E0AE50A310B7D0B9D0BBD0BB40BAB0B830B5A0B1B0BDB0A900A440AF709AA0968092509F608C708B1089A08970894089B08A108A308A40898088B086…	591400627456	NULL	NULL	NULL
2018-09-28 11:57:14.385	0x450626060706EF05D605CA05BE05BD05BC05BF05C205BF05BC05B105A50599058D0593059805C205EB0544069C061F07A1073A08D3086809FD09750AEC0A370B810B9D0BB80BAA0B9C0B700B440B050BC50A7B0A300AE5099A0959091709EA08BC08A808940897089A08A908B808C208CB08C108B608940871083B080508CB07910760072E070C07E906D206BA06A506900675065A063B061B06FC05DD05C805B305AD05A605A905AC05AF05B105AC05A6059A058E058A0585059C05B305F6053906AB061C07A…	591400632576	NULL	NULL	NULL
2018-09-28 11:57:19.505	0xDC0A8C0A3C0AED099E095C091A09EE08C208AF089C089E089F08A708AF08B008B1089F088D0866083F080A08D4079E0767073B070E07F006D106BD06A906970685066E0657063A061D060106E405CF05B905AF05A505A505A405A605A805A705A505A2059E05A305A705C505E20526066906D5064107CB075408E7087909FB097C0ADB0A3A0B6E0BA10BAB0BB50B9B0B810B4D0B190BD30A8D0A3E0AEF09A40958091D09E108BF089C0895088E089A08A608B408C208C108BF08A408890857082508E907AC077…	591400637696	NULL	NULL	NULL
2018-09-28 11:57:24.625	0xCA05C505C405C305BF05BB05AF05A205930583057F057B059605B005F6053B06AD061E07AE073E08D5086C09F209780ADB0A3E0B750BAC0BB90BC50BAC0B930B5D0B270BDF0A960A460AF509AA095F092609ED08CE08AE08A808A108A908B108B908C008BA08B30898087D0851082508F207BE078E075D0735070D07EE06CF06B40698067E06630649062E0618060106F205E205DB05D305CF05CA05C205BA05AA05990584056E056105540560056C05A205D7053B069F062A07B4075008EC088109160A8C0A0…	591400642816	NULL	NULL	NULL
2018-09-28 11:57:29.745	0x2609ED08CF08B108AC08A608B008B908C008C708BE08B5089408730840080D08D3079907680736071307F006DB06C606B606A60692067E066206450624060206E505C805B505A2059C05950595059405940593058F058A058A058A059B05AC05DE0510066C06C7064707C7075A08ED087B09090A7C0AEE0A380B810B9F0BBC0BB30BAA0B830B5B0B1E0BE10A970A4D0AFF09B0096A092309F008BC08A20888088608840890089C08A508AD08A6089E087F08600830080008CA079407660737071507F306DC06C…	591400647936	NULL	NULL	NULL
2018-09-28 11:57:34.865	0xC105BF05B205A5059605860588058905B305DC05390695062007AA074B08EC0886091F0A970A0F0B570B9F0BB60BCD0BBC0BAB0B7F0B520B130BD30A8B0A420AF809AD096C092B09FD08CF08BA08A508A708A808B408BF08C408C908BA08AB0883085B082208E907AC076F073C070807E406C006A906920680066E065B064706300619060206EB05DB05CA05C105B705B405B005AB05A6059C05920587057B057B057B059705B205F8053E06AF062007B2074308DE087809030A8E0AF40A590B900BC60BCE0BD…	591400653056	NULL	NULL	NULL
2018-09-28 11:57:39.985	0xA108A408AE08B808BB08BE08B008A1087E085A082708F307BB0782074E071907F106C806AA068B0674065C06470631061E060B06FB05EA05E105D805D405D005CE05CB05C305BA05AB059B058905770573056E058905A305EB053206A8061E07B5074B08E9088709120A9D0A000B630B950BC70BCB0BCE0BAE0B8E0B550B1C0BD40A8C0A3F0AF209A9095F092509EB08C808A5089D0894089E08A708B508C208C208C108A908910861083108F507B907810748071E07F406D906BD06AA06960682066D0653063…	591400658176	NULL	NULL	NULL
2018-09-28 11:57:45.105	0x770578059805B70502064C06C2063807CB075D08F5088D09110A940AF20A4F0B7E0BAC0BAF0BB20B910B700B360BFC0AB20A680A1B0ACD09870940090D09DA08C108A808A708A608B308C008CB08D508CF08C808AA088C085B082A08F307BC078B075A0737071307FB06E306CE06B906A006870669064B062D060E06F705DF05D405C805C505C105BE05BA05AE05A1058D057805670555055B0561059105C0052206840610079B073B08DA087109080A7F0AF60A400B890BA50BC00BB40BA80B7E0B540B150BD…	591400663296	NULL	NULL	NULL
2018-09-28 11:57:50.225	0xBA08B30899087E0851082308ED07B6078307500728070007E506CA06B506A0068B0676065D06430627060B06F205D905C905B805B105A905A505A1059C05970590058905870585059705A805DB050D066A06C6064707C7075C08F1088309140A8B0A010B4F0B9D0BBC0BDB0BD00BC40B960B680B230BDE0A8D0A3B0AEA09980953090E09E008B1089D0888088A088C089708A208A708AB089B088B0865083E080808D1079907610734070607E906CC06BB06A9069A068B067606610646062A060E06F205DE05C…	591400668416	NULL	NULL	NULL
2018-09-28 11:57:55.345	0x7606E1067007FF0798083009B909420AA80A0D0B4A0B870B9E0BB40BAB0BA10B7B0B540B150BD60A840A320ADC0985093A09EF08C108930888087C088B089A08AF08C408C908CD08B4089A0865083008EF07AE0775073B071607F006DD06CA06BF06B406A406930678065D063C061B060106E605DB05CF05D305D605DE05E505E405E205D105C005A905910587057C059705B205FF054C06C9064607DE0775080C09A2091F0A9C0AF20A470B740BA00BA80BB00B9A0B830B530B230BDE0A990A470AF509A6095…	591400673536	NULL	NULL	NULL
2018-09-28 11:58:00.465	0x3008F007B107710740070F07F006D006BC06A80694067F066406480628060706EB05CE05BC05AA05A605A205A405A605A505A30599058F0582057405750576059805BA050B065B06D8065407EB0782081A09B109300AAF0A070B5F0B8B0BB70BBC0BC10BA70B8C0B590B250BE00A9A0A4B0AFC09B00964092809EB08C808A5089C08920899089F08A508AA08A20899087B085C082D08FE07CA0796076A073D071D07FD06E606CF06BA06A5068A066F064E062D060C06EB05D305BA05AE05A1059F059D059C059…	591400678656	NULL	NULL	NULL
2018-09-28 11:58:05.585	0x1B09B1092F0AAC0A030B590B860BB20BB90BBF0BA40B890B520B1B0BCF0A830A2C0AD40984093309F908BF08A7088F0896089D08B408CB08DD08EE08E608DE08B808920856081908D907980762072B070707E306CC06B506A2068F0677065E06420625060A06EE05DD05CB05C505BF05BF05BF05BC05B805AA059C05870572056605590569057805B505F2055E06CA065907E80782081B09A609300A9A0A030B430B830B9B0BB30BA80B9D0B760B4E0B100BD20A870A3B0AED099F095E091D09F308C908BB08A…	591400683776	NULL	NULL	NULL
2018-09-28 11:58:10.705	0x1107F106DF06CC06BD06AD06980682066406460625060406EB05D105C405B605B305B005AF05AE05A705A005930586057F05770588059805D10509067106D8066307EE0787081F09AB09360AA00A0A0B490B880B9C0BB00BA00B8F0B630B360BF60AB50A690A1D0AD109840944090409DC08B308A60898089F08A608B308C008C308C508B2089F0875084B081408DC07A4076C073F071107F006CF06B7069E068706700656063B061F060306EB05D305C505B605B105AB05AB05AB05A805A5059E0596058F058…	591400688896	NULL	NULL	NULL
2018-09-28 11:58:15.825	0x470B860B9D0BB40BA70B9A0B6E0B420BFE0AB90A660A130AC0096D092B09E908C4089F0899089208A108AF08C008D008D108D208BA08A208740845080C08D3079F076A0742071A07FE06E206CA06B20698067D065D063D061D06FD05E505CD05C305B805B805B805BC05BF05BC05B905AE05A30597058B058F059305B905DE052E067E06F6066D07FD078D081E09AF092C0AA90A030B5D0B8D0BBD0BC40BCA0BAB0B8B0B4E0B100BBE0A6C0A150ABD0970092209ED08B708A1088B0890089408A608B708C308C…	591400694016	NULL	NULL	NULL
2018-09-28 11:58:20.945	0xA306900677065D063F0621060706ED05DF05D005CE05CB05CD05CF05CC05C905BC05AE059E058D058B058805AA05CB051C066C06EA066707FE0795082B09C0093A0AB40A050B560B7B0B9F0B9C0B990B780B560B1D0BE40A9C0A540A070ABA0974092D09FB08C808B008970896089508A108AD08B508BD08B508AC088F08720846081908E807B6078A075E073A071607FA06DE06C406AA068E067206550638061D060206ED05D805CB05BD05B405AB05A10597058A057D0571056505640563057C059405D3051…	591400699136	NULL	NULL	NULL
2018-09-28 11:58:26.065	0x8A0B680B300BF70AB00A680A190AC9097E093309F908BF08A00880087B087608830890089D08AA08A908A7088E08740847081A08E507AF077E074D0729070407EB06D106BD06A806910679065C063F0621060206EA05D105C305B505B205AF05B205B405B505B605B405B105B205B305C405D505050635068C06E2065C07D6076508F3087F090B0A7E0AF10A3C0B870BA30BBE0BAF0B9F0B6E0B3C0BF60AAF0A600A110AC7097D0942090609E108BC08AE08A008A308A608AE08B608B508B408A1088D0867084…	591400704256	NULL	NULL	NULL
2018-09-28 11:58:31.185	0xF605D805C605B305AD05A605A805A905AA05AB05A5059E0593058705840580059505A905E50521068906F0067907010895082909B109380AA00A070B450B820B950BA80B960B830B540B250BE30AA10A560A0A0AC10977093C090109DC08B708AB089E08A308A808B108B908B508B10898087E0851082408EE07B7078607540732070F07FB06E706DA06CC06B906A60688066A0644061E06FB05D805C205AB05A605A105A705AC05B205B705B505B205A9059F059E059D05B805D20519065F06D3064607D9076…	591400709376	NULL	NULL	NULL
2018-09-28 11:58:36.305	0x2D09EE08CA08A6089F089708A308AF08BF08CE08CF08CF08B7089F086F083F080308C7078F0757072F070607EF06D706CA06BC06AF06A1068C0676065B06400626060C06FB05EA05E205D905D505D005C705BD05AC059B0589057605750573059505B60507065806D5065207E90780081809AF092E0AAD0A040B5A0B840BAD0BAE0BAE0B8F0B6F0B370BFF0AB70A6F0A220AD4098D0946091209DE08C408A908A708A408AF08B908C008C608BA08AD08880863082C08F507BA077F074D071A07F806D606C106A…	591400714496	NULL	NULL	NULL
2018-09-28 11:58:41.425	0xBB05B705A8059905890579057B057D05A405CB0522067806F9067A071208AA083E09D2094A0AC20A100B5E0B800BA10B9D0B980B760B540B1E0BE80AA40A600A180ACF098C0948091609E308C908AE08AB08A708B108BA08C208C908BF08B408930871083C080608CA078E0759072407FF06D906C006A7069506830670065C0645062E0618060206F305E405E005DC05DF05E105E105E005D505CA05B605A205930584058F059905CF0505066E06D6066507F30791082E09BF09500ABF0A2E0B700BB20BC80BD…	591400719616	NULL	NULL	NULL
2018-09-28 11:58:46.545	0x8A088E08A208B508C508D508D008CB08AA08890853081C08DF07A1076B0735070F07E806CF06B506A0068A0673065B06400624060B06F105E005CE05C905C405C605C705C605C505BA05AE059C0589057C056F057D058B05C405FD056806D2066207F20790082E09C009510ABF0A2C0B6C0BAB0BBD0BCE0BBA0BA50B740B420BFE0ABA0A6D0A1F0AD309870947090709DE08B508A60897089E08A408B108BE08C108C408B2089F0876084C081408DC07A5076E0743071707FA06DD06C806B2069C06850668064…	591400724736	NULL	NULL	NULL
2018-09-28 11:58:51.665	0x730575058C05A305DD0517067C06E0066907F2078E082909BD09510AC50A380B7D0BC20BD40BE50BCC0BB20B7A0B410BF80AAE0A5F0A100AC8097F0946090D09EA08C708BB08AE08B308B708BD08C308BE08B8089E08830854082508ED07B50782074E0728070107E806CF06BC06A90693067D066006430625060606EF05D705CD05C305C505C605C905CC05C705C105AF059D058A057705770576059D05C4051C067306F50677070D08A3083309C309360AA90AF60A420B680B8D0B910B940B7C0B630B320B0…	591400729856	NULL	NULL	NULL
2018-09-28 11:58:56.785	0xC708C908B108980866083408F607B7077C0740071507EA06D106B706A80698068906790664064E06340619060206EB05DE05D005CC05C805C805C705C105BA05AA059A0588057605740572059505B8050D066106E40667070608A4084209DF09600AE10A350B890BAD0BD00BC80BC00B980B700B310BF20AA60A590A090AB80971092A09F908C708B3089E08A308A808BA08CB08D508DF08D308C708A008790841080808CD079207620732071207F206DC06C506AF0699067C065F063D061B06FC05DD05CA05B…	591400734976	NULL	NULL	NULL
2018-09-28 11:59:01.905	0x2A068106040786072208BE085809F209720AF10A440B970BBA0BDC0BD20BC80B9C0B6F0B2B0BE60A960A460AF609A50961091D09F008C308B208A008A308A608B108BC08BE08BF08AB0896086B0840080708CE079707600737070D07F406DB06CC06BD06AF06A0068A06740657063A061E060106EE05DA05D105C805C605C405BF05B905AB059D058B057805700567057D059205D50518068906F9068A071B08B4084C09D209580ABA0A1C0B540B8C0B9C0BAB0B990B860B590B2B0BE90AA60A580A090ABC096…	591400740096	NULL	NULL	NULL
2018-09-28 11:59:07.025	0x0B08D807A50772074B0723070B07F206E106D006BD06AA068D066F064A0625060206DE05C705AF05A7059F05A205A405A605A805A2059C05900583057F057A059105A705E9052B069B060B079B072B08C5085E09E6096D0AD00A330B6A0BA10BAE0BBB0BA50B8F0B5F0B2E0BEC0AA90A5E0A120AC7097C093E090009D808AF089F088F08920895089E08A608A508A30890087C0854082C08F907C50792075E0733070807E906C906B2069B0686067006590642062A061206FE05EA05DD05D005C905C205BD05B…	591400745216	NULL	NULL	NULL
2018-09-28 11:59:12.145	0xB8085209DD09670ACD0A320B6A0BA10BAC0BB60B9C0B820B4D0B180BD20A8B0A3E0AF009A6095B092009E508C408A2089B089408A008AB08B908C708C708C608AD08940864083308F707BA07810747071B07EF06D306B706A40690067E066C0656063F0627060F06FC05E805DE05D405D205CF05CE05CD05C505BD05AE059E059005810586058B05B505DF053906920616079A073508CF086609FC09750AED0A3A0B870BA40BC00BB40BA70B7B0B4F0B0F0BCF0A850A3A0AF009A60965092409F808CB08B708A…	591400750336	NULL	NULL	NULL
2018-09-28 11:59:17.265	0x30070607EA06CD06B706A1068B0675065B06410627060C06F705E105D605CA05C705C305C005BD05B505AC059D058D05820576057E058505B205DE0537068F060F078E072208B5084609D709510ACA0A1E0B720B9C0BC50BC60BC60BA20B7D0B3B0BF90AA50A500AF8099F0955090A09DB08AC089D088E0897089F08AF08BE08C108C408B0089C08720847081308DF07B00780075F073D07280712070007ED06D306B9069506700647061E06FC05DA05C805B505B305B105B605BB05BC05BD05B305A90598058…	591400755456	NULL	NULL	NULL
2018-09-28 11:59:22.385	0x0F0B600B880BAF0BB00BB00B8E0B6C0B300BF30AA60A590A090AB90974092F090109D208BE08A908AA08AA08B208BA08B908B708A3088F0866083D080808D3079E0769073F071407F606D806C206AC069606800665064A062C060E06F405DA05CB05BB05B805B505B805BB05BB05BA05B005A6059705870582057C059405AB05F0053506A9061C07B1074608E2087E09060A8E0AEF0A4F0B820BB40BBC0BC40BAB0B920B610B300BEE0AAC0A600A130AC7097B093B09FB08D308AB089E0891089908A108AE08B…	591400760576	NULL	NULL	NULL
2018-09-28 11:59:27.505	0xB106A2068B067406560637061806F805E005C705BA05AD05A805A3059E0598058F05850579056C056C056B058805A405EC053306A7061A07AE074208DD087709FF09870AE80A490B7C0BAE0BB40BBA0B9E0B820B4E0B190BD60A920A480AFE09B6096E093309F808D208AC08A00893089A08A008AB08B508B408B3089B08820853082308E807AD0775073C071307EA06D206BA06AC069E068F0680066A06540638061C060206E805D705C605C005B905B705B405AE05A8059C05900587057D0587059005BF05E…	591400765696	NULL	NULL	NULL
2018-09-28 11:59:32.625	0xC70BB10B7A0B420BF50AA70A520AFD09B10964092D09F508D908BC08B808B308BB08C208C808CE08C408BA089C087E084F082008EB07B607860755072F070907ED06D106BA06A3068B06720656063A061F060306EE05D805CC05BF05B905B205AD05A7059C0590058105710567055D056A057705AB05DF054106A2062907B0074A08E3087609080A7F0AF50A420B8F0BB00BD00BC90BC10B980B6F0B2D0BEA0A980A460AF1099C0953090A09DA08A908970885088C089208A308B308BB08C208B408A5087E085…	591400770816	NULL	NULL	NULL
2018-09-28 11:59:37.745	0x1A06F805DF05C505BB05B005B205B405B805BB05B505AF05A0059005820573057B058305B505E7054B06AE063907C3075E08F9088909180A860AF40A380B7B0B950BAE0BA50B9C0B790B550B1D0BE50A9E0A570A0B0ABF0979093209FE08CA08AF089408920890089B08A508AD08B408AA08A008810861083008FF07C9079207620732070F07EC06D306BA06A5068F0676065C063D061E06FF05DF05C805B005A5059A059A059A059E05A105A205A2059E059A059C059E05B605CE050D064B06B6062007AD073…	591400775936	NULL	NULL	NULL
2018-09-28 11:59:42.865	0xB30A660A120ABE0973092709F308BE08A908930898089C08AC08BC08C308C908B808A7087C0851081808DE07A707700747071D070507EC06DB06CA06B506A006820664063F061A06F905D705C205AD05A805A205A405A605A505A30599058E05800571056F056D058B05A905F5054006B7062E07C2075508EC088309060A880AE80A470B7D0BB30BC10BCF0BBA0BA40B710B3D0BF30AA80A520AFC09AA0958091A09DB08BB089A0897089308A008AD08B808C308BC08B5089708780848081708E207AD0781075…	591400781056	NULL	NULL	NULL
2018-09-28 11:59:47.985	0x8E05810577056C056805640570057C05A305CA0515065F06CD063B07C4074D08DF087009F7097D0AE60A4E0B8C0BCA0BD80BE50BC70BA90B680B270BD20A7D0A250ACC0980093309FE08C908B108980897089508A008AA08B208B908B108A9088D08710844081708E307AF07800750072B070507EA06CF06BA06A50690067B0663064B06320618060306ED05DF05D005C705BE05B705B005A6059B058F0582057D05770587059605CA05FE055C06B9063B07BD075108E4087309020A770AEB0A390B860BA80BC…	591400786176	NULL	NULL	NULL
2018-09-28 11:59:53.105	0xB408A808AA08AB08AF08B308AE08A80893087E08590833080408D507A50775074B072007FC06D806B9069A067C065E06410624060B06F105E105D105CB05C505C605C705C705C605BF05B705A80598058B057E0585058C05B805E4053F0699061B079D073408CB085F09F2096B0AE40A350B850BAA0BCE0BCA0BC50B9F0B780B370BF60AA40A510AFA09A20956090909D608A20891087F088A089408AB08C208CF08DC08D008C4089A086F083108F207B1076F073B070607E306C006AB069606850673065C064…	591400791296	NULL	NULL	NULL
2018-09-28 11:59:58.225	0x97058C0593059905C305EC0545069E062307A7074508E3087D09170A930A0F0B5C0BA80BC20BDC0BCA0BB80B890B590B170BD50A8C0A420AF909B009700930090209D408BE08A808A708A508AF08B908BD08C008B0089F0876084C081108D6079A075E0730070107E806CF06C506BB06B406AD069D068C066F0651062E060B06ED05CE05BD05AC05A705A1059F059D059805920589057F057E057C059505AE05F2053506A5061507A6073608CE086509EA096F0ACE0A2D0B610B940B9F0BA90B930B7C0B4D0B1…	591400796416	NULL	NULL	NULL
2018-09-28 12:00:03.345	0xC508C208A9088F0862083408FD07C607940762073C071607FD06E406CF06BA06A3068B066E06500633061506FE05E605DB05CF05CD05CB05CA05C805BF05B605A405920580056D056D056C059005B30504065506CF064907DB076C08FE0890090D0A890AE30A3C0B6D0B9E0BAA0BB50B9E0B870B540B210BD90A910A3F0AED099F0951091809DE08C108A308A308A208B108BF08CC08D908D208CB08AA08890853081D08DF07A1076C0736071107EB06D406BC06AB06990685067006540638061A06FB05E205C…	591400801536	NULL	NULL	NULL
2018-09-28 12:00:08.465	0x13065706C6063507C2074E08E2087609F9097C0ADC0A3B0B6F0BA20BAC0BB60B9C0B810B4C0B160BCF0A870A380AE9099F0954091B09E108C0089E0896088D0895089C08A508AE08AA08A5088A086F0841081308DC07A50772073E071707F006D606BC06A906950681066D0655063C0623060906F505E005D505C905C605C205C005BE05B605AD059E058F058405780583058E05C105F3055606B9064507D1076F080C099E09300A9F0A0E0B4E0B8E0BA10BB30BA30B930B6B0B420B0A0BD10A8D0A490A000AB…	591400806656	NULL	NULL	NULL
2018-09-28 12:00:13.585	0x3608FF07C5078B075E0730071307F606E506D306C206B00697067D065C063A061906F805E105CA05C305BB05BE05C105C305C505BD05B505A3059105820573057D058605BA05EE055206B6064107CB076508FE088D091C0A8B0AFA0A3F0B840B9E0BB80BAE0BA30B7A0B510B120BD20A840A350AE509950952090E09E408B908AC089E08A608AD08BA08C608C608C508AC08930864083408FA07BF078A0755072F070907F206DB06CA06B906A4068E06700652062F060C06F005D305C505B605B705B805BF05C…	591400811776	NULL	NULL	NULL
2018-09-28 12:00:18.705	0x87081C09A5092E0A960AFD0A3B0B790B8E0BA30B980B8D0B680B430B0A0BD10A890A410AF209A3095A091109DC08A6088E08760879087B088C089C08A608B008A6089B08760850081A08E307AB07720745071707FA06DC06C906B606A3068F0675065B063B061B06FF05E205D105BF05BC05B805BC05BF05BF05BF05B505AB059C058D058A058605A305C0050C065706D1064B07E3077A081309AC092E0AB00A080B600B8B0BB60BB70BB70B970B770B3E0B050BBD0A740A260AD709900948091409DF08C708A…	591400816896	NULL	NULL	NULL
2018-09-28 12:00:23.825	0x43071707FA06DD06CB06B806A8069706840670065A0643062F061A060D060006F805F005E805DF05D005C005AA0593057F056A056A0569058D05B00501065106CA064307D4076408F6088809070A850AE20A3F0B750BAB0BB90BC70BB00B990B620B2B0BDD0A8F0A370ADE098E093D090309C908AE08920892089208A008AD08B508BC08AF08A2087E0859082308ED07B6077E07510724070807EB06DB06CA06BD06AF069C0688066D06510632061206F805DD05CC05BB05B505AE05AC05A905A4059F0598059…	591400822016	NULL	NULL	NULL
2018-09-28 12:00:28.945	0xFB0A5C0B940BCB0BD70BE30BC80BAC0B700B340BE40A940A3D0AE609980949091109D808BC089F089C089908A408AE08B708C008B808B0089208740844081308DC07A507740742071F07FB06E306CB06B806A4068D06760659063B061C06FC05E205C805BA05AB05A805A405A405A3059D0597058A057C057105660570057A05AD05E0054606AC063C07CC0770081409AD09460ABA0A2E0B700BB10BC10BD10BB90BA10B6D0B390BF30AAD0A5E0A0F0AC10972093109EF08C6089D089108850891089C08B008C…	591400827136	NULL	NULL	NULL
2018-09-28 12:00:34.065	0xB3069C0683066A064F0633061B060206F205E105DB05D405D105CE05C805C205B305A3058F057B057005650577058805C40500066C06D7066507F3078E082809B4093F0AA80A110B4E0B8A0B9D0BAF0B9F0B8E0B640B390BFE0AC20A7D0A370AF009A80969092A09FD08CF08B7089F089B0897089B089F089D089B08880875084F082808F507C1078E075A0731070707EB06CF06BE06AC069C068C06780663064A06310619060006EE05DC05D205C705C105BB05B405AC05A005930588057C057F058205A505C…	591400832256	NULL	NULL	NULL
2018-09-28 12:00:39.185	0xB10BA30B760B490B050BC00A6E0A1C0ACB097A093909F708D108AB08A2089808A108AA08B508C008BC08B7089C08800851082208EC07B60788075907390719070507F006DE06CC06B2069806750651062A060306E505C605B705A705A805A805AE05B305B405B405A9059E059005810580057E059F05BF050D065B06D5064E07E107740808099C09190A950AED0A440B720BA00BA80BB00B980B7F0B4D0B1A0BD30A8B0A390AE70999094B091109D608BB089F08A108A308B608C808D608E308DB08D208AC088…	591400837376	NULL	NULL	NULL
2018-09-28 12:00:44.305	0x3B0620060706EE05DD05CB05C405BC05B805B305AD05A60598058A057D057005720574059A05BF0512066506E5066407FD0795082C09C2093D0AB80A080B580B7B0B9E0B9C0B990B7C0B5F0B2F0BFF0AC10A830A3D0AF609B00969092F09F408D108AD08A4089A08A208AA08B308BB08B408AD088E086E083C080908D0079607650734071207F006DB06C606B506A4068E0678065C06400624060706F205DD05D205C705C205BD05B605AE059F058F057C056805600557056D058305C7050A067C06ED067F071…	591400842496	NULL	NULL	NULL
2018-09-28 12:00:49.425	0x980A4F0A080AC109850948091C09F008DA08C308BE08B908BD08C108C108C008B008A0087D085A082A08F907C70795076C07420726070907F406DE06C706B006910672064D0628060506E205CB05B405AD05A605AA05AD05AF05B105A905A1058F057D05700563056F057B05B405ED055806C2065307E40782081F09AE093D0AA70A110B4E0B8B0B9E0BB10BA20B920B690B400B050BCA0A830A3B0AF209A80968092709FB08CE08BC08A908AB08AD08B708C108C208C208AF089B08720848081208DC07A6077…	591400847616	NULL	NULL	NULL
2018-09-28 12:00:54.545	0xC805BC05B805B305AD05A60599058B057A05690562055A0570058605C70508067706E5067307010897082D09B309390A9E0A030B400B7D0B950BAC0BA30B9A0B760B510B160BDA0A8F0A440AF509A60962091E09F208C508B508A408AA08AF08BB08C708C808C808B1089A086D083F080508CB0794075C0732070807ED06D206C006AD06990685066A064F062F060F06F105D305BF05AA05A20599059705950592058E0586057E0575056C05710575059A05BE050F065F06DC065807F2078C082909C5094C0AD…	591400852736	NULL	NULL	NULL
2018-09-28 12:00:59.665	0x5E091D09F108C408B2089F08A208A508AF08B908BA08BA08A5088F0862083508FA07BE0784074A071E07F206D806BE06B006A206960689067606620648062D061106F505E105CD05C305B905B605B305AF05AB05A20598058D05820583058405A305C2050D065706CE064507DB0771080D09A909310AB80A180B780BA70BD50BD40BD20BAA0B810B3F0BFD0AAD0A5D0A0E0ABE097A0936090709D708BE08A508A1089C08A008A408A508A6089B088F08740858082F080608D907AB077E0751072B070407E306C…	591400857856	NULL	NULL	NULL
2018-09-28 12:01:04.785	0x640555055A055F058A05B5050F066806EC0670070B08A6083F09D709550AD20A270B7C0BA40BCB0BCA0BC80BA60B830B470B0A0BBC0A6E0A190AC30975092609ED08B40899087D087E087E088E089D08A808B208A7089C08770851081A08E207AA07720748071E070807F106E606DB06CF06C206A9069006690642061906EF05CF05AF05A205950598059B05A305AA05AA05A9059F0594058B0581058D059805CE0503066B06D2066307F40796083809CE09630AD40A450B850BC50BD50BE40BCD0BB50B810B4…	591400862976	NULL	NULL	NULL
2018-09-28 12:01:09.905	0x9D08A708A3089E088108640834080408CC079307630732071007EE06DA06C506B406A2068D0677065B063E0622060606F305DF05DA05D405D805DB05DD05DF05D505CB05B705A20590057E0586058E05C405F9056306CC065F07F20793083309C509560AC10A2B0B670BA20BB20BC10BAE0B9A0B6C0B3E0BFE0ABE0A710A240AD50985093F09F908CB089C088B087908810888089908AA08B108B708A60895086A083E080308C8078F0755072A07FE06E406CA06BB06AB069B068B0674065C063D061E060106E…	591400868096	NULL	NULL	NULL
2018-09-28 12:01:15.025	0xE5051A068106E70678070808A8084809D909690AD10A390B6E0BA30BAA0BB00B960B7B0B4D0B1E0BE40AA90A660A230ADD09960955091409E508B5089F0889088C088E089B08A708AC08B0089E088C0861083508FC07C3078C0755072E070607EF06D706C706B606A1068B066C064D0629060506E905CC05BE05B005B105B105B505B905B505B1059F058D057805630561055E058505AB0506066106EA0673071408B4084F09EA09670AE30A350B860BAC0BD20BD20BD20BB50B970B600B290BE00A960A440AF…	591400873216	NULL	NULL	NULL
2018-09-28 12:01:20.145	0x5E083008F907C1078D07580730070707EB06CE06B806A2068B06740658063C061E06FF05E605CC05BD05AD05A805A305A205A1059D0598058E0583057A05710579058105AC05D705300689060B078D072708C0085709ED09680AE20A320B810BA40BC60BC00BBA0B960B720B370BFC0AB30A6A0A1B0ACB09820939090309CC08B008940891088E089808A208A708AC089E0890086C0847081408E007AD077907510728070D07F206DE06C906B3069C067F066106410621060806EF05E505DA05DC05DD05E105E…	591400878336	NULL	NULL	NULL
2018-09-28 12:01:25.265	0x1B08AB083909C6093C0AB10A010B500B770B9D0B9E0B9E0B7F0B600B290BF10AA90A610A140AC60980093A090809D508BD08A408A208A008A808AF08B108B308A30892086D0848081608E307B20781075A0732071807FE06E906D406BD06A5068606660643061F060106E305D405C405C405C305CA05D105D305D505CB05C005AD059A058F0584059605A805E80528069706050793072008B5084A09CC094D0AAC0A0B0B420B790B8C0B9E0B910B840B5D0B350BF60AB60A660A160AC30970092C09E808C1089…	591400883456	NULL	NULL	NULL
2018-09-28 12:01:30.385	0x6B073D071B07F906DF06C506AE0697067D06630648062D061606FE05EF05DF05D805D105CD05C905C105B805A8059805860574056F056A058505A005E7052D06A1061507A9073C08D8087309FC09850AEA0A4E0B850BBC0BC70BD20BB90B9F0B6A0B350BEC0AA20A4F0AFB09A90956091309CF08A6087D0873086808750881089408A608AD08B308A0088C0860083308F807BD0785074C072207F706DE06C506B606A606960686066F06570639061A06FC05DE05C905B305A8059D059A05960593058F058A058…	591400888576	NULL	NULL	NULL
2018-09-28 12:01:35.505	0xCF0A330B6B0BA30BB00BBC0BA60B8F0B5E0B2D0BEA0AA60A5A0A0D0AC30979093C09FF08DA08B508A8089B08A008A508AC08B308AE08A8088E08730845081708E107AB077A0748072307FE06E606CE06BB06A80694067F0665064A062E061206FB05E405D605C805C305BD05B905B505AC05A205930584057A0570057A058405B505E50542069E062207A5073C08D2086409F5096B0AE00A2E0B7B0B9D0BBF0BBA0BB40B8F0B690B2D0BF00AA50A590A0B0ABC09770931090009CE08B6089D089B089908A208A…	591400893696	NULL	NULL	NULL
2018-09-28 12:01:40.625	0xBD069E068006620647062B061506FF05F405E805E505E205E305E405DF05DA05CB05BB05A5058F057F056F0578058005B205E4054306A1062507A9073E08D2085F09EB095B0ACB0A140B5C0B7B0B990B920B8B0B660B400B050BCA0A830A3B0AF209A80969092A09FF08D308C008AD08AF08B108BC08C708CC08D008C308B60892086E083A080608CC0791075E072A070207DA06BE06A2068C06760661064B0634061D060906F405E505D605CE05C605C205BE05B805B205A7059C059005830580057D059505A…	591400898816	NULL	NULL	NULL
2018-09-28 12:01:45.745	0xA80BA50B860B660B300BF90AB30A6C0A1E0AD0098A0943091009DD08C608AF08B108B308C008CC08D008D408C108AD08800852081508D8079D07610736070B07F406DD06D306C806BC06B006990682065F063C061606F005D405B705A9059B059A0598059805970592058D0583057805770575058E05A605EA052D069C060B079A072908C0085709DD09630AC60A290B610B980BA70BB50BA10B8D0B5E0B2E0BEC0AA90A5D0A110AC8097E0944090A09E808C608BD08B408BB08C108C808CE08C608BD089F088…	591400903936	NULL	NULL	NULL
2018-09-28 12:01:50.865	0x2D0616060506F405EC05E305DF05DB05D605D005C205B3059D05870572055D055A05560573059005DA0523069606080799072908C1085909E3096C0AD50A3E0B7D0BBB0BCD0BDE0BC70BAF0B790B430BF90AAE0A5E0A0D0AC309790942090B09EC08CD08C608BE08C508CB08D108D708CF08C608A9088B085A082908F107B807850751072C070607ED06D406C106AE0697068006620643062106FF05E305C605B705A805A605A405A905AD05AC05AB05A20599058E05830589058E05B805E1053B06950619079…	591400909056	NULL	NULL	NULL
2018-09-28 12:01:55.985	0xE00A9F0A560A0C0AC5097D0943090809E208BC08AE08A008A208A408A908AE08A808A2088908700845081A08E707B407840754072F070907EF06D506C006AA0693067C066006440627060906F105D805C905BA05B405AE05AC05AA05A4059E0594058A0583057C0587059105BD05E90541069906190798072F08C6085C09F1096F0AEC0A400B940BB90BDD0BD50BCD0BA20B760B330BF00AA10A510A020AB2096E092A09FA08C908B008960891088B088F089308950896088A087E08620846081C08F107C2079…	591400914176	NULL	NULL	NULL
2018-09-28 12:02:01.105	0xB905AB05AB05AB05B305BA05BD05C005B905B205A9059F05A405A905D205FA055206AA062D07AF074808E0087309060A7A0AEE0A370B7F0B9B0BB60BAE0BA50B820B5E0B280BF20AAE0A6A0A210AD709900949091309DD08C008A3089F089A08A408AD08B408BB08B008A508830860082C08F807C10789075A072A070807E506CD06B4069E0687066D06520635061706FE05E405D505C505C105BD05BE05BE05BB05B805AB059E058E057D05780573058D05A605EC053206A6061907AA073B08D3086B09F0097…	591400919296	NULL	NULL	NULL
2018-09-28 12:02:06.225	0x5B091409E808BB08AD089E08A708AF08BF08CE08D208D608C308B008850859082008E707B0077907500726070B07F006DE06CC06B806A40689066D064C062B060D06EF05DB05C605BF05B705B605B505B205AF05A40598058A057C057A0577059305AF05F8054006B5062907BA074B08E1087709F9097B0AD80A340B660B970B9F0BA70B8E0B740B400B0B0BC60A800A330AE6099F0957092109EB08D008B408B108AE08BA08C608CE08D608CC08C208A0087D0847081108D6079B07690737071607F406E106C…	591400924416	NULL	NULL	NULL
2018-09-28 12:02:11.345	0xB905B905B205AA059E0591058D0588059F05B505F6053606A3060F079C072808BD085209D8095E0AC20A250B5F0B990BAA0BBA0BA80B950B660B360BF10AAC0A5C0A0B0ABE0970093509F908DA08BA08B708B308C108CF08DA08E508DD08D508B2088E0856081D08DF07A1076D0738071507F106DB06C406B206A00688067006520633061306F305DC05C505BB05B105B205B205B205B205AA05A20590057E056F055F0566056C059C05CB052B068B0613079B073708D2086709FB09730AEB0A3A0B880BAC0BD…	591400929536	NULL	NULL	NULL
2018-09-28 12:02:16.465	0xAC08B708B608B4089E0888085E0834080108CD079B07690742071A07FD06E006C906B10698067E066106440625060506EB05D105C105B005AA05A405A305A1059F059C0596058F058C0588059605A405D20500065906B1063007AF074308D7086809F9096E0AE30A2D0B770B930BAF0BA20B950B6B0B400B030BC50A7E0A360AED09A30963092309F508C708B2089C089E089F08AC08B908C108C908BD08B1088B0865082B08F007B00770073A070407DF06BA06A5069006820674066406540640062B061506F…	591400934656	NULL	NULL	NULL
2018-09-28 12:02:21.585	0xBB05EB054A06A8062E07B4074D08E5087609070A7B0AEF0A390B830BA40BC40BBF0BBA0B970B730B380BFD0AB10A650A120ABF0974092909F408BE08A6088D088F0891089F08AD08B408BA08AA089908700847080D08D3079A07600733070607EB06CF06BE06AD069D068D0676065E06410623060806EC05DC05CB05C705C205C505C705C505C305B705AB0599058705800578059005A805F0053706AF062707BF075708F4089109180A9F0AFD0A5A0B880BB50BB80BBA0B9A0B7A0B420B090BC00A770A270AD…	591400939776	NULL	NULL	NULL
2018-09-28 12:02:26.705	0x820858082108EA07B5078007590731071807FE06EA06D606BE06A506840663063D061606F505D405C205AF05AC05A905AE05B305B405B405AA05A005900580057B0575058E05A705EC053106A4061707A9073B08D5086F09F809800AE50A4A0B820BBA0BC60BD20BB80B9D0B650B2D0BE30A980A470AF609AB0960092809F008D108B108AA08A308AA08B108B708BD08B608AF089208750846081708DF07A70773073F071707EF06D506BA06A706930680066D0656063E0623060806EE05D405C105AE05A2059…	591400944896	NULL	NULL	NULL
2018-09-28 12:02:31.825	0xD5076108F4088609070A880AE70A460B7B0BB00BBC0BC70BAE0B950B5F0B290BDE0A930A3F0AEB099C094D091209D608B808990897089508A508B408C308D108CD08C808A808880851081A08D90797075C072007F406C806AD06920681066F065F064E063B0627061306FF05F005E005D905D205D205D105D105D005C805BF05B005A0059405880591059A05CA05FA055806B6063C07C2075A08F2088309130A860AF80A400B870BA30BBE0BB50BAC0B850B5E0B220BE60A9C0A510A030AB4096D092509F208B…	591400950016	NULL	NULL	NULL
2018-09-28 12:02:36.945	0x7B0743071C07F406DB06C206AF069C0686066F06510633061406F405DC05C305B805AC05AB05AA05AB05AB05A4059D058D057C056F05610569057105A305D50538069B062807B5075608F6088D09240A9B0A110B5A0BA20BBB0BD30BC30BB20B820B520B0C0BC60A750A240AD40983094109FE08D608AD08A2089608A208AD08C008D208D808DE08CC08B9088D0861082708ED07B4077B07500725070A07EF06DD06CA06B4069E067F0660063A061306EF05CB05B3059B0594058C058F0592059505970592058…	591400955136	NULL	NULL	NULL
2018-09-28 12:02:42.065	0xA50A140B560B980BAF0BC50BB60BA70B7D0B520B120BD20A860A390AEA099A0957091409E908BE08B108A308AC08B408C308D108D108D108B7089D086A083608F807B907800747072007F906E406CF06C406B806A9069A068106680649062A060E06F205E205D205CD05C805C705C605BE05B505A1058D0575055D0556054F056E058D05E1053406B6063807D60773080F09AB092C0AAC0A020B580B820BAC0BB00BB40B9A0B800B4D0B190BD30A8C0A3A0AE809980948090A09CC08AC088B08890886089608A…	591400960256	NULL	NULL	NULL
2018-09-28 12:02:47.185	0xBB06AC069F0692067D066706480628060506E205C705AB059D058F058D058B058E0590058F058E058B0587058D059205B205D1051A066206D6064A07DD0770080909A209270AAB0A070B630B900BBD0BBF0BC10BA30B850B520B1F0BDF0A9E0A560A0E0AC6097E0940090209D708AB0897088308830883088D08960898089A088A08790852082B08F507BE07840749071707E406BF0699067F06650650063B0627061206FD05E805D705C505BA05AF05AB05A605A505A405A1059E059905940593059205A305B…	591400965376	NULL	NULL	NULL
2018-09-28 12:02:52.305	0xDA0BD80BB30B8D0B500B120BC60A7A0A2B0ADC0995094E091B09E708CC08B108AE08AA08B208BA08BE08C108B408A608840861082F08FD07C90795076A073F0721070207EC06D506BE06A6068706670642061D06FB05D805C105AA05A3059C059F05A105A405A6059F0598058B057D0575056D0580059205CF050B067606E1066E07FA0792082909B2093A0AA20A090B480B870B9E0BB50BA90B9C0B720B480B060BC40A730A220ACF097C093809F408CC08A4089B089208A008AE08C008D108D408D708C108A…	591400970496	NULL	NULL	NULL
2018-09-28 12:02:57.425	0x6606450625060506ED05D405CA05BF05BE05BC05BB05BA05B305AB059E059105890581059105A105D90510067506D9066107E8077F081509A0092B0A970A020B420B820B970BAB0B9B0B8A0B5D0B2F0BEE0AAD0A630A180ACE09830944090409D908AD0899088508860886088E08950898089B088D087F085F083E081108E307B40785075D0735071707F906E206CB06B5069E06840669064C062F061506FB05E905D705D005C805C405C005BA05B305A505970588057905780576059605B50504065206D0064…	591400975616	NULL	NULL	NULL
2018-09-28 12:03:02.545	0x020BC30A780A2C0ADF0991094C090709D708A70892087C087F08820890089D08A408AB089F08930870084C081808E407AE0777074A071C07FD06DD06C806B306A1068E067806610646062A060F06F305DE05C905BE05B205AD05A805A3059E0596058D0584057B057E058105A205C2050D065706CD064307D7076B0805099F09250AAB0A080B650B910BBD0BBB0BB80B920B6B0B2D0BEF0AA50A5B0A100AC509830940090F09DE08C408AA08A608A208AC08B608BF08C808C408C008A6088B085E083108F907C…	591400980736	NULL	NULL	NULL
2018-09-28 12:03:07.665	0xE205D205CC05C605C505C305BE05B905AD05A1059405860586058505A405C2050B065406C9063D07CF076108FA0893091A0AA00A010B620B940BC60BCB0BCF0BAD0B8A0B4C0B0E0BC00A720A210ACF0987093E090909D408BA089F089E089C08A808B308BC08C508BC08B30891086F083A080508CA078F075B0727070307DF06C806B0069D06890672065A063C061E060106E305CF05BA05B305AC05AF05B205B405B605AE05A50592057F05710562056F057B05B805F4056506D60670070A08B0085609E8097…	591400985856	NULL	NULL	NULL
2018-09-28 12:03:12.785	0x9C0955091F09E908CA08AB08A3089B08A208A808AF08B608B108AB08910877084C082108EE07BA07890757072F070707E606C506A9068C066F06510634061606FD05E305D405C505C005BA05BB05BC05B905B605AA059D058B0579056F05650576058705C305FE056706D0065C07E80780081809A4092F0A9B0A060B480B8A0BA30BBC0BB10BA50B7C0B520B110BCF0A800A300ADF098E094A090609DC08B108A40896089F08A708B708C708CC08D008BF08AD08830859082208EA07B107770748071807F506D…	591400990976	NULL	NULL	NULL
2018-09-28 12:03:17.905	0xC905C705BA05AC05970581057205630571057E05B905F4056006CC065C07EB0788082409B309410AAF0A1D0B610BA40BBE0BD70BC90BBB0B8C0B5D0B140BCB0A740A1D0AC80972092F09EC08C708A1089B089408A208AF08BD08CB08C808C508A9088D085C082A08F007B60782074E0727070007E606CB06B606A0068906720658063E0625060B06F905E605DD05D405D205D005CE05CC05C305B905A90599058D05800587058D05B705E10536068B0605077F070F089F082D09BB09330AAB0AFF0A530B7E0BA…	591400996096	NULL	NULL	NULL
2018-09-28 12:03:23.025	0xB908AE08B608BE08CB08D808DA08DC08C808B30887085A081E08E107A507690739070907EC06CF06BF06AE06A10694068206700656063B061D06FE05E505CB05BB05AA05A3059B05970592058D05870583057F0588059105B605DA0526067206E7065B07EB077B080F09A309230AA20AFC0A560B820BAD0BAE0BAE0B8C0B690B2E0BF30AA90A5E0A100AC10979093109FC08C608AB0890088E088C089A08A808B408C008BA08B4089508760842080E08D207960762072D070907E506D106BC06B006A30695068…	591401001216	NULL	NULL	NULL
2018-09-28 12:03:28.145	0x640553055A0560059005BF051E067C06020787071F08B7084909DB09520AC80A180B670B8E0BB40BB60BB80B9B0B7E0B490B140BCD0A860A370AE7099C0950091709DD08BE089E08990893089D08A608AE08B608AE08A608880869083A080B08D607A107730744072107FE06E506CB06B3069A067E066106410621060406E605D405C105BD05B805BC05C005C405C705C105BA05AC059E0594058A059905A705DF0517067E06E5067007FB0793082A09B4093E0AA60A0D0B4A0B870B9A0BAD0B9F0B900B660B3…	591401006336	NULL	NULL	NULL
2018-09-28 12:03:33.265	0x9D08760841080C08D6079F077207450724070207E906D006B7069E0681066306430623060606E905D605C205BB05B305B205B105AD05A9059C058F057B0567055A054C05580564059D05D5053E06A7063907CA076C080E09A4093A0AAD0A1F0B620BA50BB90BCD0BBB0BA80B7B0B4D0B0E0BCF0A880A400AF809AF09710932090709DB08C708B308B208B108B808BE08BB08B808A2088C0861083508FF07C807940760073A071307FB06E206D006BE06A7069006710651062C060606E605C605B605A505A505A…	591401011456	NULL	NULL	NULL
2018-09-28 12:03:38.385	0x5B07E10779081009A0092F0AA00A100B540B970BAC0BC00BAC0B970B650B320BEC0AA60A580A090ABE0972093509F808D208AC08A00893089A08A108AE08BB08BF08C208B1089F08780850081C08E707B1077B074F0722070307E306CD06B606A1068B0674065C06420628061206FC05EE05E005DA05D305CE05C905BF05B505A405920580056E056D056C058E05B00502065306D2065007EA0784082009BB093D0ABF0A150B6B0B910BB60BAF0BA80B810B590B1D0BE00A990A520A0A0AC209820941091009D…	591401016576	NULL	NULL	NULL
2018-09-28 12:03:43.505	0xA907730747071A07FB06DC06C606AF069906830669064F0633061706FF05E605D805CA05C605C105C105C105BC05B605A9059C058F05820587058C05B505DD0535068C060D078D072308B9084B09DC09520AC70A150B620B860BA90BA80BA70B890B6B0B350BFF0AB80A700A200ACF0984093809FF08C608A9088C088908860892089D08A508AC08A108950872084F081C08E807B2077C07500724070707EA06D606C206B0069D0684066B064C062D060F06F105DB05C405BA05AF05AC05A905A605A20599058…	591401021696	NULL	NULL	NULL
2018-09-28 12:03:48.625	0x540AD40A2B0B820BAB0BD30BD20BD00BAC0B870B4A0B0C0BBF0A710A1F0ACD0984093A090609D208BA08A108A208A308B008BD08C508CC08BF08B2088C0866082F08F707BD07820751071F07FE06DD06C706B1069E068B0674065D06400622060506E805D205BC05B105A605A2059D05990595058C05830578056D056C056A0584059E05E00522068F06FC0689071608AF084709D1095B0AC50A2E0B6C0BA90BBA0BCB0BB50B9F0B6C0B380BF20AAB0A5E0A100AC7097D0944090A09E808C508BA08AE08B308B…	591401026816	NULL	NULL	NULL
2018-09-28 12:03:53.745	0xE006CA06B706A4068E0678065E0644062B061106FD05E905DE05D205CB05C405BC05B405A605980589057A057505700588059F05E00520068C06F80684070F08A5083A09C209490AB00A170B560B940BAA0BBF0BB10BA20B750B480B030BBE0A690A140ABE0967091F09D608AB087F0875086B087B088A08A108B708BF08C708B3089E086E083E080008C10787074C072207F806E106C906BB06AD069D068C0673065A063B061B06FF05E205D105C005BB05B605B705B705B305AE05A10593058505760579057…	591401031936	NULL	NULL	NULL
2018-09-28 12:03:58.865	0xB90BC40BA70B8A0B510B170BCE0A840A350AE6099F0958092209EC08CE08B008A908A108A808AE08B508BB08B508AE089308770849081B08E507AE077C074A072407FE06E406CA06B706A40690067B06620648062D061206FD05E705DB05CE05CB05C705C505C305BC05B405A60597058B057F0587058E05BB05E70541069A061C079D073308C8085909E9095E0AD20A1E0B6A0B8B0BAC0BA80BA30B810B5E0B250BEB0AA30A5B0A0E0AC1097C0937090509D308BB08A308A208A108AB08B508BA08BE08B108A…	591401037056	NULL	NULL	NULL
2018-09-28 12:04:03.985	0x72065A0639061706F505D205B9059F05940589058A058A058E05910590058F058E058C0595059D05C305E8053706860601077B071208A9084409DF09640AE80A410B9A0BC10BE70BDE0BD40BA60B780B330BED0A9E0A4E0AFF09AF096C092909FA08CA08B4089D089B089908A208AA08AE08B208A6089908770854082208F007B9078207540725070507E406D006BC06AC069C06890675065D0645062B061006FB05E605D905CB05C305BB05B305AA059E05910583057505730570058A05A405E8052B069A060…	591401042176	NULL	NULL	NULL
2018-09-28 12:04:09.105	0x350BF10AA00A4E0AFC09A90963091C09EE08BF08AB08970898089908A208AA08AA08A9089508810858082F08FB07C607950763073D0717070007E806D806C806B606A4068B067206540636061A06FE05ED05DC05D805D305D605D805D805D705CF05C605B705A805A1059A05AE05C105FE053A06A3060B0796072108B8084E09D809610ACA0A330B700BAC0BBC0BCB0BB30B9A0B640B2E0BE50A9C0A4D0AFE09B40969092F09F408D008AB089C088D088D088C088F0891088C088608730860083F081D08F407C…	591401047296	NULL	NULL	NULL
2018-09-28 12:04:14.225	0xE905D905D205CA05C705C305BD05B605A9059B058C057D057B0579059605B205F9053F06B0062007AC073708C8085909D909580AB70A150B4E0B870B9C0BB00BA30B960B6C0B410BFE0ABA0A660A110ABB0964091E09D808B108890884087E089008A108B608CA08CC08CD08B308980865083208F707BB078807550733071007FB06E606D206BE06A20686065F0638061006E705CA05AC05A4059B05A305AA05B705C405C805CC05C205B805A9059A059B059B05C005E5053A068F060E078C072108B5084609D…	591401052416	NULL	NULL	NULL
2018-09-28 12:04:19.345	0xC00977093E090509E508C408BB08B108B708BD08C308C908C108B9089C087E084E081E08E507AC07780743071C07F406DA06C006AC0698068406700656063C0620060406ED05D505C905BC05BB05B905BC05BE05BC05BA05B005A50599058C058F059105B605DB0530068406050785071F08B9085209EA09650AE00A2F0B7D0B9C0BBB0BB30BAA0B840B5E0B260BEE0AA90A640A1B0AD1098B0945090F09D908BB089D08980893089D08A708B108BA08B108A808850862082A08F207B407750740070B07E906C…	591401057536	NULL	NULL	NULL
2018-09-28 12:04:24.465	0xA4059E0596058E05820575056C0562056A0571059C05C6051E067506F9067D071C08BB085B09FB09820A080B620BBB0BDE0B000CF20BE40BB00B7C0B320BE80A950A420AF209A2095F091B09ED08BF08A80891088F088D0896089E08A508AB08A3089B087F08620834080608D0079A07680736070F07E706CD06B2069F068B06780665064E0637061F060606F005D905CB05BC05B405AC05A705A2059C059605900589058B058C05A505BD05FA0537069F0606078F071808AF084509CF09590AC00A270B610B9…	591401062656	NULL	NULL	NULL
2018-09-28 12:04:29.585	0xAA088D088908850891089D08A608AF08A6089D087A0857082108EA07AF07740745071507F706D906CA06BA06AD06A0068D067A065E06420625060706F105DA05D005C605C405C105BD05B805AC059F058D057A05720569057E059305D7051A068E06010796072A08C6086109E909710AD20A330B680B9D0BA90BB40B9E0B880B590B290BE80AA60A5A0A0E0AC30977093909FA08D308AC08A00893089A08A008AC08B708B708B708A1088B085F083308FA07C10788074F072107F206D106AF06980680066D065…	591401067776	NULL	NULL	NULL
2018-09-28 12:04:34.705	0x7F0578057E058405A405C4050B065106BF062C07B6073F08CF085E09DF095F0ABE0A1C0B520B880B970BA50B920B7E0B4F0B200BDE0A9C0A4F0A020AB60969092B09ED08C708A00896088B0893089B08A708B308B208B00897087E084F081F08E507AB0774073D071507ED06D306B906A9069806860674065E0647062D061306FE05E905DE05D205D005CE05CE05CE05C905C405B705AA059D05900595059A05C405ED0545069C061E079F073808D1086609FA09730AEC0A390B860BA50BC30BB80BAC0B830B5…	591401072896	NULL	NULL	NULL
2018-09-28 12:04:39.825	0x9708A308A708AA089A088908610838080008C7078E0754072607F806DC06BF06AF069F06920684066F065A063D061F060006E005C705AE05A3059705960595059705980597059605940591059B05A405CB05F2054406950612078F072808C0085909F209720AF10A440B960BB70BD80BCD0BC10B950B690B280BE70A9C0A500A040AB709750932090309D408BE08A808A908A908B308BD08C108C408B408A3087B0852081A08E107A8076E0741071307F706DA06C906B806AA069B068706720658063D0622060…	591401078016	NULL	NULL	NULL
2018-09-28 12:04:44.945	0x2407A2073B08D3086B09020A7E0AF90A470B940BAE0BC80BB50BA20B6F0B3C0BF70AB20A670A1C0AD5098D0952091609EF08C808B808A708AB08AE08B908C408C908CD08BC08AA08810857081C08E107A507680738070807ED06D106C606BA06B206AA069A068A066D0650062C060806E705C605B1059C0594058C058C058B058A0588058505820585058705A105BA05F9053806A2060B0797072208BA085109DC09660AD00A390B750BB10BC00BCE0BB50B9C0B650B2E0BE30A970A430AEF09A10952091709D…	591401083136	NULL	NULL	NULL
2018-09-28 12:04:50.065	0xCB0790075E072B070807E406CD06B606A30690067A0664064A0630061806FF05EE05DD05D605CF05CD05CB05C705C305B705AB059D058F058D058A05A605C10506064A06BA062A07B7074408D9086D09F109750AD80A3A0B730BAB0BB90BC60BAE0B950B5E0B270BDC0A900A3D0AE9099D0951091A09E208C708AC08AA08A708B308BE08C408CA08BD08AF08890863082C08F507BB078107530724070707E906DA06CA06BD06B0069D0689066D06510633061406FC05E405D905CE05CE05CD05CE05CF05C805C…	591401088256	NULL	NULL	NULL
2018-09-28 12:04:55.185	0xFD09890AF00A560B8D0BC40BCD0BD50BB70B980B5C0B200BD20A830A2C0AD50985093509FA08BF08A2088508870888089C08AF08C008D008CD08C908A908880852081B08DE07A0076E073C071C07FB06E806D506C506B4069B0681065E063B061606F105D805BE05B505AB05AE05B105B405B705AF05A60592057E056D055C0565056E05A605DE054B06B7064B07DE077D081C09AA09380AA10A090B470B840B9C0BB30BAD0BA70B890B6B0B370B020BBA0A710A1C0AC70976092509E908AC089108750878087…	591401093376	NULL	NULL	NULL
2018-09-28 12:05:00.305	0xDA06BE06A90694067C066306460628060906E905D205BA05B105A705AA05AC05B105B505B305B005A40597058C05800588059005C005EF054F06AE063607BE075808F2088409150A880AFA0A430B8C0BAB0BCA0BC50BBF0B9C0B790B3E0B020BB50A680A130ABE0972092509EF08B908A2088B0890089408A408B408BC08C308B408A4087B0851081808DF07A6076C073F071107F306D406C006AB06970682066A06510637061C060606F005E505D905D605D305D105CF05C605BC05A905960582056D056B056…	591401098496	NULL	NULL	NULL
2018-09-28 12:05:05.425	0x8A0B9C0B8E0B800B5B0B360BFF0AC70A820A3C0AEE09A00958091009DB08A6088F0878087C087F089008A108AC08B608AB089F087B0856082108EB07B607800757072D071307F806E606D406C106AD0692067706570636061806FA05E705D405CD05C605C505C405BF05B905AB059C058B057A05770573059205B005FE054C06C8064307DB0772080B09A309230AA30AFA0A510B7A0BA30BA40BA50B880B6A0B380B050BC40A830A3B0AF309AD0966092D09F308CF08AA089E08910896089A08A208A908A4089…	591401103616	NULL	NULL	NULL
2018-09-28 12:05:10.545	0x8506710658063E0623060706F105DB05CD05BE05B605AE05A6059E05930588057D057205750578059805B70501064A06BE063207C2075208E8087E09010A840AE20A400B720BA30BAA0BB10B940B770B400B080BBF0A760A270AD8098F0946091009DA08BF08A308A1089F08AC08B808C308CD08C608BE089F0880084F081E08E807B1078207530731070F07F706DF06C906B20697067C065C063C061E06FF05EA05D405CB05C205C105C005BF05BE05B605AD059F05900587057D058C059A05CF0504066706C…	591401108736	NULL	NULL	NULL
2018-09-28 12:05:15.665	0x470B080BB60A630A0C0AB50969091C09E908B508A0088B0892089908AC08BF08CD08DA08D108C808A4087F0847080F08D207940761072E070C07E906D606C206B406A5069306810668064F06340619060306ED05E105D405D005CB05C805C405BB05B105A40596058D0584059205A005D40507066706C7064D07D2076908FF088F091F0A930A060B500B9A0BB60BD20BC50BB80B8A0B5B0B150BCE0A7B0A280AD50982093D09F708CB089E088E087E0885088B089A08A908AF08B508A708980872084C081708E…	591401113856	NULL	NULL	NULL
2018-09-28 12:05:20.785	0xE305D105C805BE05BA05B605B105AB05A105960588057A0574056E0580059205CB0504066906CE065807E2077D081709AA093C0AB00A240B6C0BB30BCA0BE00BCC0BB70B820B4D0B050BBC0A6C0A1C0AD20987094B090F09EA08C408B608A708AA08AD08B708C008C208C408B508A50880085B082708F307BA0781074F071C07F506CE06B20695067F06680652063B0624060D06F905E405D605C805C205BB05B805B505AE05A70599058A057A0569056605620580059D05EA053606B3062F07CC0768080809A…	591401118976	NULL	NULL	NULL
2018-09-28 12:05:25.905	0xF109A2095E091A09EC08BD08A908950897089808A308AD08B108B408A608970873084E081B08E807B1077A074B071B07F706D306B9069F068806700657063D0620060306E805CC05B805A30599058E058A058605830580057A0573056F056A0573057B05A305CA051C066E06EA066607FD0794082E09C709490ACA0A230B7B0BA50BCE0BCD0BCC0BAA0B880B4D0B120BC80A7D0A2C0ADA098D0940090509CA08AC088D088B0888089808A708B608C508C208BE089F0880084A081408D6079707600729070307D…	591401124096	NULL	NULL	NULL
2018-09-28 12:05:31.025	0xB005B605B205AE059D058C05770561055D0559057C059E05F3054806CB064D07E80783081B09B209300AAD0A030B580B840BB00BB80BBF0BA80B910B610B310BED0AA80A590A0A0ABD0970093409F808D708B508AE08A608AD08B408B908BD08B108A40881085D082908F507BF0789075D0730071407F706E506D206C106B00698067F065E063C061906F505DA05BF05B205A505A605A705AD05B205B405B505AE05A7059F0597059E05A505CF05F8055006A8062C07B0074F08ED088B09280AA90A2A0B7B0BC…	591401129216	NULL	NULL	NULL
2018-09-28 12:05:36.145	0xC808A708A2089D08AA08B708C608D408D108CD08AF08900859082208E307A3076C0734070F07EA06D606C106B306A5069306800665064A062C060D06F405DB05CF05C305C205C105C105C105B805AF059C058805760564056A056F05A005D1053906A0063407C80771081A09B709530ACA0A400B820BC40BD30BE10BC80BAE0B7B0B480B060BC30A7A0A310AE8099F095E091D09EE08BF08A7088E088D088B0895089F08A608AC08A008940870084B081308DB079F0762072F07FB06D906B706A406910685067…	591401134336	NULL	NULL	NULL
2018-09-28 12:05:41.265	0xBF05B305A9059E05A805B105E10510066E06CC065007D4076B0801098F091D0A8E0AFE0A440B8A0BA20BBA0BA90B980B680B370BF20AAC0A5E0A100AC7097D0943090909E708C508BA08AE08B308B808BF08C608C308BF08A808910868083F080B08D707A3076F0743071707F706D706BF06A60691067B0663064B0631061606FE05E505D305C105B705AC05A705A2059C0596058D0583057B05720576057A059D05BF050C065906D4064E07E7077F081E09BC09430ACA0A260B820BAA0BD20BCB0BC40B9B0B7…	591401139456	NULL	NULL	NULL
2018-09-28 12:05:46.385	0xBC08BF08BA08B508A0088A0864083E080C08D907A607720746071907F706D406BB06A1068A06720659063F0625060A06F205DA05CB05BB05B505AF05AF05AE05AC05AA05A10598058E05840585058505A505C4050F065906D1064907E00776081309B009380ABF0A1E0B7D0BAB0BD90BDA0BDA0BB60B920B560B190BCE0A820A330AE3099B0953091D09E608C908AB08A5089E08A508AC08B008B408A8089C087A0858082708F507BF0789075D0731071307F406E106CE06BE06AD06970681066306450626060…	591401144576	NULL	NULL	NULL
2018-09-28 12:05:51.505	0xA805CF0521067306ED066707F9078A081C09AD09280AA20AF70A4C0B770BA20BA60BA90B8C0B6F0B390B030BBD0A770A2B0ADE09970950091A09E408C808AB08A608A108AB08B408BC08C408BE08B7089B087E084F082008E907B1077D0748071D07F206D206B10696067B0662064806300617060306EE05E205D605D305D005D105D105CD05C905BB05AC05970581057305650572057F05BA05F4056006CC066107F5079A083E09D6096D0AE00A530B950BD60BE40BF20BD70BBB0B810B460BFA0AAE0A5D0A0…	591401149696	NULL	NULL	NULL
2018-09-28 12:05:56.625	0xE907B607840752072807FE06DE06BD06A306890671065806400627061006F805E805D705CF05C705C505C305C005BD05B505AC059E058F05880581059305A405E1051D068A06F6068A071D08BE085F09F109820AEB0A540B8B0BC10BC80BCF0BB20B950B610B2D0BED0AAC0A650A1D0AD4098A0947090409D1089D088208660862085D08680872087B0884087F087A085F0844081908ED07BB0788075B072D070707E106C206A30685066606470628060B06EE05DA05C605BE05B505B705B805BA05BB05B305A…	591401154816	NULL	NULL	NULL
2018-09-28 12:06:01.745	0xB7094A0AB70A240B600B9B0BA80BB50B9E0B870B590B2B0BEF0AB30A6F0A2B0AE3099B0959091709E608B4089C0884088408830890089D08A608AE08A4089908760852081D08E807AF07750745071407F206CF06B7069E0687067006550639061B06FC05E105C505B505A4059F059A059C059E059E059E05980592058A05820588058D05B105D50524067306EC066407F8078B082009B509350AB40A0D0B650B910BBD0BBF0BC10BA00B7F0B440B090BBF0A740A240AD3098A0940090909D108B30895088F088…	591401159936	NULL	NULL	NULL
2018-09-28 12:06:06.865	0x0607F006DF06CD06B806A3068406650642061E06FF05E005CD05BA05B405AD05AC05AA05A4059E05900582057405650569056C059505BE0517067006F50679071508B1084A09E2095D0AD80A290B790B9B0BBC0BB60BAF0B890B620B240BE60A9A0A4D0AFD09AD0967092109F108C108AE089B08A208A808B908CA08D408DE08D208C608A008790840080608CA078E075C072A070907E706D206BC06AA0697067F06670649062A060D06EF05DB05C605BF05B805BC05BF05C405C905C705C505BC05B305AD05A…	591401165056	NULL	NULL	NULL
2018-09-28 12:06:11.985	0x8E0BB80BBC0BC00BA30B860B4F0B170BCC0A800A2E0ADB09900944090E09D808BF08A508A508A408AF08B908BD08C108B108A1087A0853081E08E807B10779074C071F070007E106CB06B506A1068D0676065E06430628061006F705E505D305CA05C005B905B105A7059C058A057705650552054D05480564058005C90512068806FE0693072808C5086109EB09740ADA0A3F0B780BB00BBE0BCC0BB80BA30B740B450B040BC20A760A2A0ADE09910951091009E608BB08AB089A089F08A408AE08B808B808B…	591401170176	NULL	NULL	NULL
2018-09-28 12:06:17.105	0x7F06740661064D0632061706FA05DC05C605AF05A305970595059205930593059305930597059A05B005C505FD0534069706FA0684070E08AC084909DD09700ADF0A4E0B8A0BC50BCD0BD50BB50B950B5C0B220BDD0A970A4E0A040ABE0978093D090109D908B108A108910896089B08A908B608BD08C308B408A4087C0853081A08E107A6076B073B070B07EB06CA06B4069E068806720657063C061D06FE05E405CA05BD05AF05B005B005B705BE05C105C305BB05B305A7059A0599059805B905D90528067…	591401175296	NULL	NULL	NULL
2018-09-28 12:06:22.225	0x600B2F0BEB0AA60A590A0B0AC20979093E090309DE08B908AA089A089B089C08A208A708A408A1088E087A0855082F08FE07CD079B0769073F071407F506D506BE06A60692067D06680652063C06260614060106F505E905E405DE05DA05D605CE05C605B905AB05A10596059D05A405CC05F4054706990613078C071C08AB083909C6093C0AB10AFF0A4D0B710B940B910B8D0B6B0B480B0F0BD60A8F0A480AFD09B1096E092B09FC08CC08B708A208A408A508B208BF08C508CA08BB08AC0884085B082308E…	591401180416	NULL	NULL	NULL
2018-09-28 12:06:27.345	0xFE05E505D805CB05C905C605C805C905C505C105B505A8059B058D0590059205B805DE0534068A060B078C072608C0085609EC09650ADD0A290B740B910BAE0BA40B9A0B750B500B190BE20AA10A5F0A1A0AD409930951091E09EA08CD08AF08A808A008A808AF08B508BA08AE08A2087F085B082408EC07B007740742071007F006D006BF06AD06A00693067F066A064D0630061006EF05D705BF05B605AC05AF05B105B605BA05B605B205A50597058D05820590059D05D80512067F06EC0681071508B6085…	591401185536	NULL	NULL	NULL
2018-09-28 12:06:32.465	0x090ABE097E093D091009E308CC08B508B008AB08AD08AE08AB08A708940881085E083A080A08DA07A90778074E0723070407E506CD06B506A0068B0673065B06410627060F06F605E505D305CB05C305C105BF05BD05BA05B305AC05A305990599059805B005C80507064606B0061A07A5073008C7085D09E5096C0AD10A350B6C0BA20BAD0BB70B9D0B830B500B1D0BDA0A970A4D0A030ABA0971093409F708CF08A6089608860888088A0892089908960893087C0864083A080F08DB07A607760745072207F…	591401190656	NULL	NULL	NULL
2018-09-28 12:06:37.585	0xDC05CF05BE05AD059805820570055D055C055B057D059E05EC053906B0062707B8074908DD087109F109700ACD0A290B5C0B8F0B9B0BA70B920B7C0B4C0B1C0BD90A950A480AFA09AE0962092509E808C4089F0895088A0891089808A108AA08A608A20889086F0844081808E507B1078307540730070C07F306D906C306AC0694067B065F06420628060E06FC05E905E205DB05DB05DA05D605D205C405B5059F058805760563056A057005A005D0053006900618079F073808D0086009F009630AD60A210B6…	591401195776	NULL	NULL	NULL
2018-09-28 12:06:42.705	0xD408AF08A6089D08AA08B708C808D908DB08DC08C308A908780847080B08CF07990762073B071307FB06E206D006BD06A80693067606590639061806FD05E105D005BF05B905B205B005AE05A905A30599058E0586057E0588059105BD05E90540069706150793072708BB084D09DE09550ACC0A1B0B6A0B8C0BAD0BA60B9F0B790B530B180BDD0A960A4E0A040AB909770934090309D108B7089D089B089908A508B008BA08C308BB08B20891086F0839080308C507870751071A07F406CE06B806A20693068…	591401200896	NULL	NULL	NULL
2018-09-28 12:06:47.825	0xBD05AB059905860585058305A705CB0520067406F60677071308AF084B09E709680AE90A3E0B930BB70BDB0BD30BCB0BA10B770B360BF40AA70A590A090AB90973092D09FB08C808AF089608940892089D08A708AD08B308A9089F087E085D082C08FB07C5078E075F0730070E07EC06D406BB06A5068E0675065B063E0621060806EE05DE05CD05C905C505C705C905C805C705BD05B205A205910588057E059005A205DF051C068706F1067E070A08A1083809C1094A0AB20A1A0B590B970BAC0BC00BAF0B9…	591401206016	NULL	NULL	NULL
2018-09-28 12:06:52.945	0xAD08BB08C308CB08BE08B1088A0863082A08F107B507790749071907FA06DA06C706B406A306910678065F063F061F06FF05DF05C905B205AA05A105A205A305A305A3059C0594058605770571056A0580059605DA051E06930607079F073708D7087709030A8E0AF10A540B870BBA0BC10BC70BAB0B8F0B5A0B250BE00A9A0A4B0AFC09AF0962092309E408BF089908910888089408A008B208C308C608C808B1089A086A083908FC07BF0785074A071E07F206D606B906A60692067E066A0652063A061F060…	591401211136	NULL	NULL	NULL
2018-09-28 12:06:58.065	0x84059B05DE052106930605079A072E08CC086909F4097F0AE20A450B770BA90BAE0BB20B930B740B3F0B0A0BC90A880A440AFF09BF097E094A091509F308D008C208B408B508B608BB08BF08B908B2089908800854082708F107BB07870753072B070307E806CC06B706A2068C0676065C06410625060806F105D905CC05BF05BC05B905B905B905B405AE05A20595058A057E0586058D05B905E50540069A061C079E073508CC085C09EC09610AD50A210B6C0B8E0BB00BAE0BAB0B8C0B6C0B340BFB0AB10A6…	591401216256	NULL	NULL	NULL
2018-09-28 12:07:03.185	0xA308840850081C08E107A60773073F071C07F806E306CD06BC06AB0697068206660649062B060C06F305D905CC05BF05BC05B805B705B605AF05A8059A058B057F0573057C058405B205E0053E069B062107A6074008DA086D09FF09730AE70A2F0B770B920BAC0BA00B930B6B0B420B070BCB0A850A3F0AF809B0096F092D09FD08CD08B3089808940890089908A108A808AE08A5089B087D085F0830080008CA079407630732070E07E906CF06B4069F068906710659063E0623060706EB05D505BF05B205A…	591401221376	NULL	NULL	NULL
2018-09-28 12:07:08.305	0x110794073308D1086E090A0A880A060B550BA30BBE0BD80BC80BB80B8B0B5E0B200BE10A990A510A070ABC0976093009FA08C408A70889088608820891089F08AC08B908B308AD088A0866082A08ED07A90765072C07F206CF06AC069D068D0686067F06720665064E0636061906FB05E205C905BD05B005AE05AB05AB05AA05A2059A058C057D057705700588059F05E6052D06A7062107BD075808FA089B09240AAC0A090B660B930BC00BC50BC90BB00B970B690B3B0BFC0ABC0A700A240AD50985094009F…	591401226496	NULL	NULL	NULL
2018-09-28 12:07:13.425	0x0007DB06C306AB06980684066F0659063F0624060B06F105DE05CB05C205B905B705B405B105AE05A5059B058E0581057F057D059805B305FA054006B4062707B9074B08E4087D09030A880AE90A490B7E0BB20BBD0BC70BAF0B960B610B2C0BE30A9A0A470AF309A40954091809DB08BD089E089C089A08AB08BB08C908D608D108CB08AB088A0854081E08E007A2076C0736071007E906D006B606A3068F067A0665064D0635061E060606F505E405DC05D405D105CD05C705C105B505A805970585057C057…	591401231616	NULL	NULL	NULL
2018-09-28 12:07:18.545	0x9C0BD00BD30BD60BB10B8C0B4C0B0C0BBE0A700A200ACF09880941090C09D708BA089D08970891089908A008A708AE08A7089F088308670839080B08D707A2077407450724070307EE06D806C706B606A1068C067006530633061306F905DE05CF05C005BD05BA05BC05BD05BB05B905B005A7059F0596059F05A805D40500065A06B3063607B8075008E8087B090D0A820AF60A3D0B830B9B0BB20BA10B900B630B350BF60AB70A700A280AE10999095B091C09F108C508B1089D089E089E08A908B408B908B…	591401236736	NULL	NULL	NULL
2018-09-28 12:07:23.665	0x770661064C06370620060806F205DB05C805B405A60597058C05800577056D0566055E055F05600576058C05C405FC055E06BF064607CC076708020998092E0AA70A200B6B0BB60BCF0BE80BD40BC00B8D0B590B120BCA0A7A0A290ADA098A0947090409D608A8089508820887088B089D08AE08BB08C808C108B908970875083F080808CB078D0758072307FE06D806C006A8069606840670065B0643062B061306FA05EA05D905D205CB05CA05C905C605C205B705AB059C058D0589058505A105BC0506064…	591401241856	NULL	NULL	NULL
2018-09-28 12:07:28.785	0x810B550B160BD60A8C0A420AF609AA0968092609F808C908B508A108A308A508B108BD08C308C908BB08AC08870861082A08F207B7077C074A071807F506D206BC06A5069506840672065F064A0634061E060806F605E405D805CC05C405BB05B205A8059C05900587057E0584058905AC05CE0517066006D0063F07C9075208E3087409F7097A0ADE0A420B7E0BB90BC90BD90BC00BA60B6C0B320BE10A900A380AE009920943090C09D508BB08A0089F089E08A708AF08B208B508A608960873084F081E08E…	591401246976	NULL	NULL	NULL
2018-09-28 12:07:33.905	0x0806E905D305BD05B405AA05A905A805A705A5059E0597058E05840585058505A305C10508064F06C2063407C4075308EA088009050A890AEA0A4B0B800BB50BBF0BC90BAE0B920B5A0B210BD70A8C0A3B0AEA09A10957092209ED08D208B708B508B208BC08C508CA08CF08C408B8089708750844081308DE07A9077C074E072B070807EE06D306BA06A10686066B064E0630061606FC05EB05D905D105C905C605C305BE05B805AB059E058E057E0576056D057E058F05C605FC055E06BF064307C7075B08E…	591401252096	NULL	NULL	NULL
2018-09-28 12:07:39.025	0x240AD30988093D090309C808A808880881087A0884088D0896089F089908930877085B082E080008CC0798076B073E071D07FB06E506CF06BD06AA0695067F0665064A06300615060006EA05DD05CF05C805C005B805AF05A20595058705780574056F0585059A05D80516067D06E4066B07F207840816099D09230A8D0AF70A3B0B7F0B9C0BB80BB10BAA0B840B5E0B200BE10A920A430AF0099C0953090A09D908A70893087F08840889089808A708AF08B608A9089B08760850081B08E507AE07760748071…	591401257216	NULL	NULL	NULL
2018-09-28 12:07:44.145	0xB905B005A8059F0592058505770569056505610576058B05C90506066F06D8066507F1078C082609B609460AB60A260B6B0BAF0BC50BDB0BC90BB70B850B530B0D0BC60A760A250AD9098C094F091109EC08C708BC08B108B908C008CB08D608D408D208BA08A208750847080E08D5079F0768073E071307F606D806C306AE069806820668064D0630061306FA05E105D205C205BC05B605B305AF05A7059E058D057B05690556055405510572059305E5053606B5063407D1076E080D09AB09330ABA0A180B7…	591401262336	NULL	NULL	NULL
2018-09-28 12:07:49.265	0xD1063F07D20765080509A509310ABC0A120B680B780B870B550B220BC60A6A0A050AA0094C09F808BE0883085C0834080E08E707B50782074007FD06B30669062606E305B205800566054C05460540054C05570575059305CD0507066506C3064807CD076D080C09AB094A0AC50A3F0B7A0BB40BA50B960B4B0B000B980A300ACD0969091E09D308A30872084D082808FC07D007920754070807BB0670062406E905AE058C0569055D05510557055C0570058305AD05D70525067306ED0666070408A2084A09F…	591401267456	NULL	NULL	NULL
2018-09-28 12:07:54.385	0x89063E060206C5059F0578056605540551054D0555055D0577059105CD0509067506E0067A071408C70879091E0AC20A300B9E0BBD0BDC0BAF0B810B230BC50A5B0AF109990940090209C3089408650833080008BF077D072F07E106950649060F06D505B505940588057C057B0579057C057F058D059B05C505EF0547069F062907B3075C080409A8094C0AC20A380B670B960B7C0B620B150BC80A6A0A0C0AB90966092909EC08C0089308660839080008C6077E073607EB069F065E061C06EE05C005A4058…	591401272576	NULL	NULL	NULL
2018-09-28 12:07:59.505	0xCB0A6A0A050AA0094E09FC08C3088A08600835080A08DE07A6076D072707E10698064F061106D205A7057C0566054F054A0545054F0559057A059A05DB051C068906F6068B071F08C7086F09070A9F0A040B680B840B9F0B750B4B0BF40A9C0A3A0AD70984093109F808BF0895086A083E081108D40796074907FC06AD065D061D06DD05B805920585057705780578057E05830590059D05BE05DF0529067306EE0669070E08B20860090D0A9B0A290B740BBE0BBA0BB50B6E0B270BBF0A560AEF0987093909E…	591401277696	NULL	NULL	NULL
2018-09-28 12:08:04.625	0x0C064D06BB062907C3075D080C09BA09560AF10A540BB70BCB0BDF0BA90B720B0C0BA50A350AC40967090909C90889085E0832080B08E307AF077A073707F306A8065D061906D505A305710555053905310529053505410564058605C9050B067606E10673070408AA084F09EB09870AF70A670B950BC20BA90B900B420BF30A8D0A270AC60964091809CC089608600834080808D807A7076C073107EE06AB066B062B06F605C1059D057905650550054A05440550055B058405AC05FE054F06CF064F07F2079…	591401282816	NULL	NULL	NULL
2018-09-28 12:08:09.745	0xE6069C0656060F06D905A205840565055D0555055B05600571058205A205C105FD0538069D06010791072008C7086E090C0AA90A150B810BA30BC50B9A0B6F0B100BB00A400AD00971091109CF088C08610836080F08E707B40781073F07FC06B4066C062E06EF05C6059C05880573056E0568056D05720585059805C905FA055606B1063C07C6076F081809BF09650AE10A5C0B930BC90BB50BA00B540B070BA20A3D0ADF0980093709ED08B708810852082208EB07B40772072F07E7069E065B061806E505B…	591401287936	NULL	NULL	NULL
2018-09-28 12:08:14.865	0x650B1E0BBA0A550AF30991094609FB08C708920868083E080C08D907980756070907BC0673062906EF05B50592056F055F054E054B0547055005580575059205D20512068006EE0686071E08CB087709130AAF0A170B7F0B9D0BBB0B930B6A0B140BBD0A590AF5099F0948090A09CB089D086F0841081208D7079B0751070607B80669062506E005B10582056A0552054C0546054F05570571058A05C005F6055506B3063B07C30765080709A509420AB60A2A0B5C0B8E0B7B0B670B200BD90A7D0A210ACC097…	591401293056	NULL	NULL	NULL
2018-09-28 12:08:19.985	0x8B05BC0516067006F40678071808B7085909FA097D0AFF0A4A0B940B9B0BA10B6C0B370BDE0A840A220AC0096B091509D30891085E082B08FA07C907910759071907D906990658062006E805C1059905810569055E055305550557056E058505BD05F5055C06C3065707EB079A084809ED09910A050B790BA20BCB0BA90B860B2F0BD70A6F0A070AAE0954091809DB08B3088A0863083B080308CA077E073107DC0686063B06EF05BD058A0574055D055B05580562056B0581059605C205EE054106940615079…	591401298176	NULL	NULL	NULL
2018-09-28 12:08:25.105	0x64061D06E505AC05870562055105400540054005530565059205BF0513066606E406610700089F084509EA09730AFC0A4A0B970B9C0BA10B680B2F0BD30A760A170AB70969091B09E308AA087C084E081B08E707A60764071807CC0684063B060406CC05AB0589057A056A0564055D055E055E056D057C05AC05DC053D069E063307C8077D083109DF098D0A0A0B860BB60BE60BC70BA70B500BF90A8E0A230AC40964091F09D908A80877084A081D08E407AB0765071F07D30686064306FF05CE059C057E056…	591401303296	NULL	NULL	NULL
2018-09-28 12:08:30.225	0xA40A3B0AD60971092609DB08AB087A08560831080408D607960755070607B70669061B06DF05A30581055E05540549054F055405670579059F05C4050B065106C3063507CE0767081009B8094B0ADD0A360B8F0B9E0BAD0B780B420BE50A880A250AC10971092009E808AF08830857082708F707B9077B073107E6069B0650061206D305A8057D0564054A053E053205340535054C0562059C05D6053F06A7063D07D20780082E09D309770AEE0A650B980BCB0BB70BA20B580B0D0BAB0A480AE90989093D09F…	591401308416	NULL	NULL	NULL
2018-09-28 12:08:35.345	0x18066C06EC066B070C08AD085509FD09890A140B640BB30BB90BBF0B840B490BEA0A8A0A250AC0096C091709D9089A0867083408FE07C70786074407F906AE0667061F06E605AC05870562054F053C05380534053F054A056E059205DC0525069D061507B3075108FD08A8093D0AD20A2E0B8A0B9E0BB20B840B550BFD0AA40A410ADE0989093409F608B70889085A082D080008CB07950753071107CC06860646060606D505A40584056305530543054305430559056E05A405DA053A0699062207AA074E08F…	591401313536	NULL	NULL	NULL
2018-09-28 12:08:40.465	0xD10684063F06F905C80596057C0562055B0554055A055F0571058305AB05D2051D066806DF065507EF0788082B09CD09540ADB0A280B740B790B7E0B460B0E0BB30A580AFB099E0953090709D2089C08720847081A08EC07B30779073607F206AF066B063206F905D005A6058C057105640557055A055D057A059705DA051D068F06000798073008D8088009140AA80A080B670B800B980B6F0B460BF10A9C0A3C0ADB0988093509F908BD089108640838080B08D3079B0755070F07C5067A063B06FB05D005A…	591401318656	NULL	NULL	NULL
2018-09-28 12:08:45.585	0x3F0BF90A980A370AD80978092B09DE08A6086D083F081008DF07AE0772073607F206AE066A062606EE05B6058F056805540540053D053905490559058305AD05FD054C06C6063F07DC0778082009C8095A0AEB0A460BA00BB20BC30B910B5E0B000BA10A390AD1097A092209E508A8087D0851082608FA07BF0784073807EC0699064606FE05B505830550053905220520051E052F053F0564058905CD0510067B06E50677070808AE085309EC09850AEF0A580B7C0BA00B810B610B130BC50A690A0C0ABC096…	591401323776	NULL	NULL	NULL
2018-09-28 12:08:50.705	0xBA05E9054006960618079A073E08E1088909300AB60A3B0B7E0BC00BB40BA80B5B0B0E0BA20A350ACD0964091809CB089C086C084B0829080008D7079C0760071607CC0682063806FE05C405A1057E056F055F055D055A0563056B058705A305E3052306920601079B073508E1088D09260ABE0A1F0B800B970BAD0B7F0B500BF80AA00A3F0ADD098B093809FB08BE088E085D082A08F607B70777072E07E5069E0657061D06E305BD05970582056C05610556055505540564057405A505D605370697062807B…	591401328896	NULL	NULL	NULL
2018-09-28 12:08:55.825	0x3A07F806B4066F063306F705CC05A1058905710568055F056205640575058505AE05D70526067406F0066C070B08A9085009F609810A0B0B590BA70BAB0BAE0B710B330BD20A700A0B0AA60955090309C9088E08600832080008CD078D074D070107B4066A061F06E505AA05880566055A054E0553055705680578059B05BD05FD053D06A6060E079E072E08D30877090E0AA40A0B0B710B910BB10B8B0B640B0E0BB70A510AEA0991093709F608B408870859082F080508D0079B0757071207C7067B063406E…	591401334016	NULL	NULL	NULL
2018-09-28 12:09:00.945	0xA00B830B330BE20A7F0A1C0AC3096A092909E808BB088E08640839080308CD0786073E07EF069F0657060E06DA05A50589056C05620558055B055D056B0579059E05C3050E065806D2064B07EB078A083509E0096F0AFE0A510BA30BAA0BB10B780B3E0BDF0A800A1D0ABA0968091609D9089B0867083308FB07C2077E073A07F006A60663062006EE05BC05A005830577056B05680565056B0571058905A005DA0513067B06E20674070608AF085709F2098D0AF90A640B8A0BAF0B8F0B6F0B1D0BCB0A660A0…	591401339136	NULL	NULL	NULL
2018-09-28 12:09:06.065	0x69058305BB05F2055306B4063F07CA0770081509B509550ACC0A420B760BA90B950B810B380BEE0A8D0A2C0AD20977093409F008C108920868083E080B08D70792074D07FD06AD0661061406D9059D057A0556054B05400547054E0568058105B205E20533068306F9066E07010894083009CB09510AD60A2A0B7D0B900BA20B780B4D0BFA0AA60A450AE4098B093209EB08A4086C0834080108CD0795075C071D07DD069A0656061906DC05AC057B055B053B052C051D052205270545056205A305E4054F06B…	591401344256	NULL	NULL	NULL
2018-09-28 12:09:11.185	0xD60799074E070207B20662061E06D905AA057B0564054C0546053F0545054A055F057405A405D4052E0688060F0796073D08E4088C09330AB50A370B750BB30BA60B990B510B090BA70A440AE60987093F09F708C5089208660839080408CE0789074407F706A90661061906E205AB058A0569055905480543053E0546054E056F059005DA0523069F061A07C00765081809CB09650AFF0A5C0BB80BC70BD50B9E0B670B070BA60A3E0AD6097F092809E708A60873083F080908D30791074F070407B8066F062…	591401349376	NULL	NULL	NULL
2018-09-28 12:09:16.305	0xA50BC40B9E0B770B220BCC0A680A040AAC0953091109CE089C086A083C080D08D5079D075A071707D00689064A060A06D905A80588056705550543053F053A05490558058805B80514066F06F90682072A08D1087909210AA50A280B6B0BAD0BA60B9E0B5A0B160BB30A500AEE098C093E09F008B908820856082A08F907C70788074907FF06B4066C062306E805AD05880563055205410540053E054C055A057F05A305ED053606AD062407C30762081209C1095C0AF70A590BBB0BD00BE40BB10B7D0B1C0BB…	591401354496	NULL	NULL	NULL
2018-09-28 12:09:21.425	0x4105480560057805AE05E3054406A5063507C50774082209CD09780AF70A750BAA0BDF0BC50BAA0B540BFE0A8F0A200AB90952090509B80882084C081E08EF07BA0784074107FD06B5066D062F06F005C5059A058505700569056205630563056D0576059705B70500064806C4063F07E40789083A09EB097E0A110B620BB30BB40BB40B720B300BCC0A670A050AA20958090D09DD08AC088708610833080508C40783073407E406950645060606C6059D05740561054D054A05460551055C057E059F05E4052…	591401359616	NULL	NULL	NULL
2018-09-28 12:09:26.545	0x36080A08D10797074E070407B60668062206DC05A905760559053C0533052A0533053B055B057B05BB05FA056306CC065C07EC0791083609D2096E0AE00A520B830BB30B9F0B8A0B400BF60A930A2F0ACF096F092209D4089A0860082F08FD07C907940756071807D506920653061406E405B3059405740565055605530550055D056A059005B50502064E06C8064107E0077F082809D0095F0AED0A400B930B9C0BA40B6B0B320BD30A740A100AAC095A090809CF0895086A083F081408E807B10779073807F…	591401364736	NULL	NULL	NULL
2018-09-28 12:09:31.665	0x370B9A0BB30BCB0BA00B740B1C0BC30A5E0AF909A10949090709C50892085F082D08FA07BE0781073A07F206A90660062206E305B7058B0573055B05520548054C054F0565057A05AF05E3054306A3063007BC0767081109B7095D0ADB0A580B900BC70BB40BA10B540B060BA00A390AD80976092D09E408B1087E0853082808F407BF077C073807EA069C0653060A06D4059E057F05600556054B054D054F055D056A058B05AB05EE0530069F060D07A5073D08E6088F09270ABE0A1F0B800B990BB10B840B5…	591401369856	NULL	NULL	NULL
2018-09-28 12:09:36.785	0x4B056705A805E9055A06CA0668070608BA086D09110AB40A210B8E0BAE0BCE0BA50B7B0B210BC70A600AF909A3094C091009D408AA08800857082E08F607BE0777072F07E006900649060106CB059505750554054605370539053A05500565059B05D0052F068E061907A3074808ED089009320AB00A2D0B6C0BAB0BA50B9E0B600B220BC60A690A0A0AAB095A090809C808870851081A08E207AA076D072F07ED06AB066E063006FD05CA05A50580056805500545053A054005460568058905D3051C0693060…	591401374976	NULL	NULL	NULL
2018-09-28 12:09:41.905	0xA90768072007D70691064A060F06D405AB0582056B0553054A05400546054C0569058505C50504066E06D8066B07FD07A4084A09E609820AEF0A5C0B850BAD0B8E0B6F0B1D0BCB0A650AFF09A5094B090B09CB08A3087A08580835080608D70793074E07FB06A70656060406C405840560053C053205270531053A0555057005A205D40528067C06FA0678071A08BB086609110AA10A300B810BD10BD30BD40B900B4B0BDF0A730A050A97094109EB08B3087B0855082F080608DC07A20767071C07D00680063…	591401380096	NULL	NULL	NULL
2018-09-28 12:09:47.025	0xAB0BB30B7C0B440BE80A8B0A280AC50972091F09E108A308740844081308E207A7076C072707E106990651061306D505A9057D0565054C0546053F0547054F056B058605BE05F6055506B3063907BF0760080109A0093E0AB80A320B6D0BA70B980B890B3F0BF40A8C0A230ABE0959090C09BF088E085D083A081708F107CA0793075C071607CF0686063C06FE05C00597056E055C054905490548055A056B059505BF050E065D06D9065507F70799084609F209830A140B660BB70BB90BBA0B770B330BCC0A6…	591401385216	NULL	NULL	NULL
2018-09-28 12:09:52.145	0x5A05630580059C05DC051C068B06F90693072C08DA088709220ABD0A220B860BA10BBB0B910B660B100BBA0A5A0AFA09A80955091809DA08A70873083B080308BE0778072A07DB06900645060B06D105AD0588057505620558054D054905450551055D058A05B7051706760609079B074E080009AD095A0ADA0A590B910BC80BB50BA10B560B0B0BA90A460AE8098A094009F508BB0880084A081408D707990753070D07C5067D063E06FE05D005A2058505680559054A05460541054C0557057E05A405F4054…	591401390336	NULL	NULL	NULL
2018-09-28 12:09:57.265	0x1E08E807A60763071707CA067F063406F805BB0593056B055805440541053D054905550577059905DF052406940604079B073208DB0883091B0AB30A180B7D0B9B0BB90B930B6D0B1A0BC60A630A000AA80950090C09C80892085C082808F307B50777073207EC06A70661062806EE05C5059C058105660554054205390530053B0545057405A20503066406F7068A073B08EB089609400ABD0A3A0B720BA90B990B880B430BFE0AA30A480AF2099B0956091109DC08A708760844080B08D2078E074A070007B…	591401395456	NULL	NULL	NULL
2018-09-28 12:10:02.385	0x2E0B920BA70BBB0B860B510BF00A8F0A260ABD0968091209D7089C08720847081A08EC07B00774072B07E20698064E061206D505AF0588057705650562055E05670570058B05A505E0051B068106E70677070708AD085309EE09890AF50A600B850BAA0B880B660B120BBE0A580AF20998093D09FC08BA088E0861083A081308E307B20771073007E6069C0656061006DB05A605870567055B054F055305560569057B05A605D10520066F06EB0666070508A3084C09F409820A0F0B600BB10BB60BBA0B7D0B4…	591401400576	NULL	NULL	NULL
2018-09-28 12:10:07.505	0x4D054B0554055D057C059A05DC051E06900602079E073908E70894092D0AC60A290B8B0BA30BBB0B8F0B620B0A0BB20A4F0AEB09960940090009BF088E085C082A08F807BD0782073D07F706B00669062B06ED05C005930577055B054E054005420543055C057405B005EB055506BE065207E50790083B09DB097B0AED0A5F0B8C0BB90B9E0B830B340BE50A810A1C0ABF0962091B09D408A1086D0840081208DD07A80766072407DD06950652060F06DC05A80587056505540542053E053A05480556058105A…	591401405696	NULL	NULL	NULL
2018-09-28 12:10:12.625	0x57082B08FC07CC078F0752070A07C1067C063606FF05C705A40580056D055A0552054A054E0552056D058805C9050A067C06ED0689072408D0087C09120AA80A070B650B7B0B900B650B390BE70A940A3B0AE10997094C091709E108B508880856082408E2079F0750070107B20663062406E405BC059405820570056C0567056C05700582059305C005ED0546069F062807B0075A080409AC09540AD30A510B870BBD0BA60B8E0B3D0BEC0A840A1C0AC00963092209E108B6088B0865083F080C08D80791074…	591401410816	NULL	NULL	NULL
2018-09-28 12:10:17.745	0x870A150B620BAE0BAD0BAB0B6A0B280BC60A630A010A9F0952090509D1089C08710846081608E607A70768071F07D6068F0648061006D705B2058D05790564055C05530557055A0573058B05C90507067406E0067A071308C2087009100AB00A1E0B8B0BB00BD50BB20B8F0B3B0BE60A7F0A170AB80959091009C708900859082808F707C1078B074C070C07C906860649060C06DB05AA05880565054F05390532052A05390548057B05AE0510067106010791073D08E8089009370AB40A310B6A0BA30B930B8…	591401415936	NULL	NULL	NULL
2018-09-28 12:10:22.865	0x6A055E055E055E056C057A059F05C4050E065806CF064507E1077C082209C709540AE00A320B840B8E0B970B600B280BCC0A700A0F0AAE0960091209DB08A4087A0850082208F307B60778072D07E206960649060A06CA05A1057805650551054F054C05580564058205A005DC0517067906DB066407ED078C082A09C2095A0ACA0A3A0B6C0B9D0B8C0B7A0B360BF20A950A370ADC0980093409E708AB086F0839080208C8078D074B070907C506800644060706DB05AE0595057B05720568056C056F0582059…	591401421056	NULL	NULL	NULL
2018-09-28 12:10:27.985	0xE808B608870857081A08DC078E074007EA0693064606F905C3058C057205570552054C0553055A056B057B059D05BF0502064506B5062407BB075208FA08A209360ACA0A270B840B970BA90B770B440BE80A8C0A270AC1096D091909DD08A108750848081A08EC07B20778073107EA06A10657061806D905AE0583056B0553054C0544054A054F0569058205BB05F3055706BB064A07D80782082B09CF09720AEC0A650B9B0BD00BBB0BA60B580B0A0BA20A390AD60973092709DB08A80875084E082608FB07D…	591401426176	NULL	NULL	NULL
2018-09-28 12:10:33.105	0x7B091F0A9E0A1D0B5E0B9E0B9A0B960B5C0B210BCA0A730A1B0AC30979092F09F408B90884084E081408D907960752070A07C20680063E060C06D905B805960584057105690561056505690584059F05DF051F068F06FF0699073208DD0888091F0AB60A170B780B8F0BA60B7A0B4D0BF60A9F0A3F0ADE098C093A09FE08C208920862083008FD07BD077C073007E40698064B060D06CE05A5057B05660551054B05440549054D0563057805AC05DF053E069C062607B0075808FF08A209450AC10A3D0B760BA…	591401431296	NULL	NULL	NULL
2018-09-28 12:10:38.225	0x6E05510546053A053C053D054F0561058E05BB0510066406E30661070108A1084709EC09760A000B500BA00BA90BB10B7A0B430BE50A860A210ABB0966091009D40898086C0840081508EA07B10777072F07E7069A064C060A06C7059B056F055D054B054D054F05610572059405B605F2052E069006F2067D070808AC085009EE098B0AFB0A6B0B940BBD0B9B0B790B210BC90A5E0AF30994093409EF08AA087B084B082108F607C2078E074D070B07C5067E0640060106D405A7058C0571056405560554055…	591401436416	NULL	NULL	NULL
2018-09-28 12:10:43.345	0x1509CF08A10873084D082608F707C70787074607FB06B00668062006E805B0058D056A055A054A0548054505530560058505AA05F5054006B8063007CD076A081309BB094D0ADF0A380B910BA10BB00B7D0B490BED0A900A2B0AC60972091E09E408AA08810858082F080608D007990751070907B90668061F06D5059E05670549052A0524051D052D053D0566058F05D80521068F06FD068E071F08C0086109F6098B0AF40A5C0B840BAC0B910B750B290BDC0A7B0A190ABD0960091609CB08910857082208E…	591401441536	NULL	NULL	NULL
2018-09-28 12:10:48.465	0x53080409B0095C0ADC0A5B0B930BCA0BB70BA30B580B0D0BAA0A470AEA098D094609FE08C808920862083108F807BE0778073207E6069A0656061106DE05AA058B056B055C054C05490545054F0559057C059E05E7053006A9062207C40766081809C909650A000B620BC30BD70BEB0BB80B840B220BC00A520AE40986092809E508A10870083F081108E207AA0772072D07E806A00658061A06DC05B10585056D0555054D054405470549055E057305A705DB053C069D062D07BC076A081709C1096B0AEA0A6…	591401446656	NULL	NULL	NULL
2018-09-28 12:10:53.585	0x5F05510550054E055E056E059C05C90520067706FB067F072408C90873091C0AA60A300B7D0BC90BCB0BCD0B8F0B510BEC0A860A1B0AAF095509FA08B908770847081608E907BC0786074F070F07CE068B0647060E06D505AD0584056F05590553054C0554055B0578059405D20510067B06E6067C071108BE086A09090AA80A140B7F0B9F0BBF0B940B690B0C0BAF0A460ADC0983092909ED08B00887085D0834080A08D10797074D070307B40665062206DE05B10584056E05580553054D0554055A0571058…	591401451776	NULL	NULL	NULL
2018-09-28 12:10:58.705	0x98086A083F081308DB07A2075A071207C50678063406F005C105920578055D055205470547054705560565059105BC0513066A06F10677072008C8087409200AAA0A330B7D0BC70BC70BC70B8A0B4D0BEE0A8E0A2A0AC60970091A09D80895085D082508ED07B40774073307EE06A80667062506F105BD059B0579056905580554054F05590562058105A005E20524069206000798072F08DA0884091F0AB90A200B860BA30BC00B960B6C0B140BBB0A560AF1099D0948090D09D208A9087F0854082808EC07B…	591401456896	NULL	NULL	NULL
2018-09-28 12:11:03.825	0xA3094B0ACD0A4E0B8B0BC70BB70BA70B5A0B0D0BA40A3A0AD4096E092009D1089B0865083B081108E207B30778073C07F806B30670062C06F505BE05980572055D05480541053A05460552057A05A205F4054506C4064307E7078A083609E109720A020B570BAB0BB60BC10B8A0B530BF50A960A2F0AC70970091909D90899086A083A080C08DE07A6076E072A07E5069C0653061206D005A005700555053A0532052A0534053E055D057C05BB05F9055F06C5065507E4078D083509D9097C0AF60A700BA50BD…	591401462016	NULL	NULL	NULL
2018-09-28 12:11:08.945	0x7C055D054D053C053C053B054E0561059505C805250682060A0792073608D9087A091A0A960A110B4E0B8A0B810B780B380BF80A9C0A400AE50989093E09F308BA08810851082008EC07B8077C073F07FE06BC067F0642061006DE05BA0595057C056305550547054A054D056F059105E0052E06AF062F07D5077A082809D509640AF20A440B950B9D0BA40B6D0B350BDA0A7F0A1F0ABF0970092109E608AB087C084C081908E607A9076B072507DE06990653061A06E105BA0592057A0561055505480546054…	591401467136	NULL	NULL	NULL
2018-09-28 12:11:14.065	0xF908BA088E08610834080708CB078F074407F906AC065E061E06DE05B5058B05780564055E05580559055A05660572059805BE050F066006E30665070D08B40861090D0A970A200B680BAF0BAA0BA40B630B210BC10A610A040AA7095F091709E508B208860859082408EE07A80761070F07BD066F062006E305A60581055C054C053C053B0539054505500570058F05D20515068606F60690072A08D8088509210ABC0A220B870BA10BBA0B8D0B600B060BAB0A470AE2098E093909FE08C30897086A083B080…	591401472256	NULL	NULL	NULL
2018-09-28 12:11:19.185	0xAE086009050AAA0A1D0B8F0BB80BE00BBF0B9E0B4A0BF60A8F0A280ACB096D092609DE08A908740844081308DB07A2075D071707CD0683063F06FB05C8059405740554054505360535053405460557058405B00504065806D7065607F60795083B09E0096B0AF50A450B950B9F0BA80B720B3C0BE10A850A230AC1096E091A09DD08A008700840080F08DD079F0761071807CE0684063A06FD05C005980570055E054C054A054805550562058205A205E30524069106FD0695072C08DA088709280AC80A340BA…	591401477376	NULL	NULL	NULL
2018-09-28 12:11:24.305	0xC5059A058005660559054C054B0549055B056D05A005D205330693062307B30761080E09B809610AE00A5F0B980BD00BBD0BAA0B5E0B120BAE0A4A0AEC098D094409FB08C4088C0859082508E807AA0761071707CB067E063C06FA05CC059E05840569055B054C0544053C054005430560057D05C805120692061107BB0765081A09CF09670AFF0A560BAD0BB70BC10B890B500BF30A950A330AD0097F092E09F108B30881084E081808E207A10760071707CE06890643060C06D505B1058C05790566055E055…	591401482496	NULL	NULL	NULL
2018-09-28 12:11:29.425	0xAE0954090C09C4088C0854082208EF07B807800743070507C50684064A061006E105B205920571055D05480543053D054E055E059205C505270689061907A90755080109A909500ACC0A480B7D0BB20B9B0B830B320BE10A7A0A120AB50958091809D708B0088908690849081B08ED07AA0767071507C20672062206E405A50580055A054A053905370534053E05470568058805CF0516068E060607A9074C080009B3094F0AEB0A4C0BAC0BBE0BCF0B9A0B650B050BA50A3C0AD3097C092409E508A50876084…	591401487616	NULL	NULL	NULL
2018-09-28 12:11:34.545	0x88071108AD084809DC096F0ADA0A440B700B9B0B820B680B1C0BCF0A6C0A090AAD0951090C09C708980868083E081408E007AC0766072007D10681063806EE05BA0585056B0551054E054B055605610578058F05BC05E80538068806060784072708CA087609210AAB0A350B7B0BC00BB30BA60B570B070B990A2A0AC4095E091609CE08A4087A085A083A080F08E407A40764071607C7067B062F06F605BC059A057705660555054E05460549054C0567058105C50509068306FD06A4074B080109B609510AE…	591401492736	NULL	NULL	NULL
2018-09-28 12:11:39.665	0x3006F205C8059D0584056B0560055405550556056B058005B705EE055406BA064D07E0078E083B09DF09830AF90A6E0B9C0BCA0BB00B950B460BF70A940A310AD6097A093209EA08B3087B0846081108D507980752070B07C5067E0641060406D805AB058E0571055E054B054205390542054B057605A005FC055806E60674072308D1087E092B0AB00A350B760BB70BAE0BA50B630B210BC30A640A070AA9095D091009D5089A0866083108F707BC0778073307E9069F065C061806E505B2059305730565055…	591401497856	NULL	NULL	NULL
2018-09-28 12:11:44.785	0x1C0ABE0973092709F208BC088F0861082D08F807B50771072307D5068B0640060506CA05A5057F056B0556054D054405460548055D057105A805DF054506AA063D07D0077C082809CB096E0AE40A5A0B8A0BBA0BA30B8C0B3F0BF20A910A2F0AD5097A093709F308C308930869083E080A08D50790074B07FD06AE0665061B06E305AB058B056B055F0552055305540561056E059105B305FA054006B6062B07CA0768081509C209570AEB0A410B970B9F0BA70B6A0B2C0BC90A650A000A9A094D09FF08CC089…	591401502976	NULL	NULL	NULL
2018-09-28 12:11:49.905	0xA5061007A4073708DD088309190AAF0A120B740B920BAF0B890B630B110BBE0A5F0AFF09AA0955091409D308A0086C0839080508C9078C0746070007B90672063606F905CD05A10586056A055B054B0548054505550565059805CB052C068D061D07AC0757080109A8094F0ACC0A490B830BBD0BB00BA20B5C0B160BB50A530AF30992094309F408B708790844080E08D5079C075B071907D4068E064E060D06DB05A80587056605540542053F053B05470553057B05A305F1053F06BA063407D1076D081409B…	591401508096	NULL	NULL	NULL
2018-09-28 12:11:55.025	0x7E0638060306CD05AB058805750562055A05520557055C0578059405D70519068B06FC0696073008DB0885091C0AB30A140B750B8F0BA90B7F0B550B000BAA0A490AE709940940090409C8089D08720847081C08E307AA075F071407C1066D062006D3059B056205440526051F05180523052E054A0566059B05D0052B0685060B0790073708DD088909350AC00A4A0B920BD90BD00BC70B7C0B300BC30A550AEC0983093609E808B9088908650841081508E907A70765071307C10671062006E305A50583056…	591401513216	NULL	NULL	NULL
2018-09-28 12:12:00.145	0xFE0AA60A420ADD0984092A09E4089E0867083008FB07C6078C0751070F07CC068B0649061206DB05B5058F057C056805650561056B0574059105AD05E6051F068006E0066707EE078E082E09CA09650ADA0A4F0B840BB80BA50B920B460BFA0A920A2A0AC5095F090F09BF0887084E082108F407C407940759071D07D906940652061006DD05AA058B056B055F0553055505570569057A05A205C90514065F06D5064B07E60781082809CE095C0AEA0A3D0B900B980B9F0B640B280BC70A660A020A9D0950090…	591401518336	NULL	NULL	NULL
2018-09-28 12:12:05.265	0x91073208E8089E093F0ADF0A460BAC0BC20BD70BA40B700B0F0BAD0A430AD80980092809EC08AF0885085A0831080708D007990753070D07C10675063006EB05B7058205610540053205230528052C0549056605A605E5055006BA064C07DD0784082B09C909660AD90A4C0B7E0BB00B9F0B8D0B470B010BA40A460AEC09910949090009C8088F085D082A08F007B60770072A07DE0692064C060606D1059B057C055C055005430545054705580569059205BA0506065206C8063E07D70770081409B809450AD…	591401523456	NULL	NULL	NULL
2018-09-28 12:12:10.385	0x1006D705B1058A057805650561055D05670570058D05A905E60522068906F00680071008B5085909F009870AEB0A4F0B6C0B880B5F0B360BDF0A880A270AC50974092209EA08B2088A08610837080C08D10795074A07FF06B00661062006DE05B5058C057B056A056905680572057B059005A505D30501065706AC062F07B2075608F908A009460AC80A4A0B8B0BCB0BC00BB50B6E0B260BBF0A580AF3098D093C09EB08B108770849081A08E807B50777073907F206AB0668062406EF05B9059905780569055…	591401528576	NULL	NULL	NULL
2018-09-28 12:12:15.505	0x080AA9095F091409DE08A8087B084D081B08E807A80768072007D80694064F061906E205BE059A0584056E0562055505550554056A057F05BB05F7056506D2066C070508B4086209020AA10A0D0B780B9B0BBE0B9A0B750B210BCD0A680A030AA9094E090A09C50892085F082F08FF07C6078D074607FF06B40668062506E105AF057D05610545053C05320538053D0555056D05A105D50530068B06120798073C08DF0885092A0AAD0A2F0B720BB50BAF0BA80B660B230BC10A5E0AFB0998094809F708BC088…	591401533696	NULL	NULL	NULL
2018-09-28 12:12:20.625	0xD6065307F20791083909E1096E0AFB0A4F0BA20BAD0BB80B830B4E0BF20A960A320ACE0979092309E308A2086F083C080808D40798075B071507CF068B0646060D06D305AC0585056E0557054D0543054405450559056C05A005D305350696062607B50763081009B909610AE00A5F0B970BCF0BBB0BA70B590B0B0BA20A390AD50970092209D4089C08630833080208CD07980757071607D006890649060806D805A8058C056F056305570559055A056D057F05AC05D8052B067E06FB0678071608B3085609F…	591401538816	NULL	NULL	NULL
2018-09-28 12:12:25.745	0x6F062B06F905C705A8058805770565055E0556055D0563058305A305EC053506AF062807C80767081309BE09500AE10A380B8F0B9C0BA80B730B3D0BE00A820A1E0AB90966091309DA08A10877084D082308F907C00787073F07F706A9065B061806D405A605770561054A05470544054F055A0575058F05C305F7055106AA062D07B0075208F40897093A0ABA0A3A0B7A0BB90BAF0BA40B5D0B160BB10A4C0AE80984093509E608AD08740845081508E007AA0768072507DB0691064D060906D705A40587056…	591401543936	NULL	NULL	NULL
2018-09-28 12:12:30.865	0xC20A680A0D0AB20967091B09E308AA08790848081108DA07970753070907BE0676062E06F605BD05970571055D05490543053D054805530577059A05E4052E06A4061907B3074C08F2089709270AB60A110B6B0B800B950B6B0B400BEC0A970A370AD60981092C09EC08AB087A0848081A08EC07B707820745070707C60684064A060F06E105B2059305730561054E054B0548055A056C05A005D405350695062107AD075508FD08A309480AC80A480B890BCA0BC40BBE0B7E0B3E0BDE0A7E0A1A0AB60960090…	591401549056	NULL	NULL	NULL
2018-09-28 12:12:35.985	0xF5054C06D3065A070408AD085C090A0A970A240B700BBC0BBD0BBE0B7F0B3F0BDE0A7D0A190AB40963091209D7089C086C083B080708D307930753070A07C1067C063606FF05C805A605830571055F05590552055605590571058905C60502066F06DC0678071408C70879091D0AC10A2F0B9C0BBD0BDD0BB30B890B2F0BD40A6D0A060AAF0958091B09DE08B108840855082508E507A40753070107AD0658061206CC05A1057605640551054E054A054D0550055C0567058A05AD05FB054806CB064E07FA07A…	591401554176	NULL	NULL	NULL
2018-09-28 12:12:41.105	0xE6069B0654060D06D6059E057D055C054E054005400540054D0559057D05A005E8052F06A5061B07B90757080409B109470ADC0A380B940BA40BB30B7F0B4A0BEC0A8E0A2A0AC50973092009E708AD08820857082A08FD07C30789074207FA06B10668062B06ED05C3059905810569055F05550558055A0571058805C205FB056406CC066207F707A4085009F0098F0AFC0A680B8B0BAE0B890B640B100BBB0A590AF709A3094F091409D908AF0885085A082F08F607BD0775072C07DE0690064B060506D305A…	591401559296	NULL	NULL	NULL
2018-09-28 12:12:46.225	0x330BF00A970A3D0AE70990094C090709D2089D086C083A080108C70781073A07ED069F0658061106DC05A605870567055A054C054D054D055B0568058C05AF05F7053F06B4062807C3075D080709B009440AD80A340B900BA30BB60B860B550BFB0AA10A3F0ADC098A093709FC08C1089408670838080908CD0790074707FD06B00663062206E105B40587057005590554054F055A05640582059F05DB0517067A06DC066507ED078C082B09C209580AC60A330B600B8D0B770B610B170BCD0A6E0A0E0AB5095…	591401564416	NULL	NULL	NULL
2018-09-28 12:12:51.345	0x9705CC052C068B0614079D074008E30881091F0A990A120B4E0B8A0B820B790B3B0BFC0AA20A470AEB098F094309F708BE08840854082308F007BD07810745070307C106810640060C06D805B3058E057905630559054F055405580574058F05D00511068006EF0687071F08C90873090D0AA60A0C0B710B8F0BAD0B860B5E0B090BB40A530AF1099D0948090A09CC089D086E083F081008D507990751070807BE0673063406F505CA059F058805710569056005640567057B058F05C205F4055206AF063A07C…	591401569536	NULL	NULL	NULL
2018-09-28 12:12:56.465	0x44070007B90671063206F305C3059305760558054A053C053C053B054D055F058E05BC0514066C06F10675071908BD0864090B0A920A180B610BA90BAB0BAD0B740B3A0BE10A880A2C0AD009850939090009C608950864082E08F707B60774072B07E1069A0653061906DE05B30588056C054F053D052A052605220538054E058E05CD054006B2065307F307A9085E09030AA80A180B880BAE0BD40BB30B910B3F0BEC0A890A260ACD0974093009EC08B808840851081D08E007A20758070E07C30677063706F…	591401574656	NULL	NULL	NULL
2018-09-28 12:13:01.585	0x980B840B3C0BF30A930A330AD7097B093309EB08B608800852082408EF07B90776073307E8069C0655060E06D905A305840565055A054E055205560568057905A105C80512065B06D0064407DC0774081909BE094C0ADA0A320B890B980BA70B760B440BEB0A910A2F0ACC0978092409E608A708750843081108DE07A20765071F07D906950650061706DE05B6058E0575055C05500543054305420558056E05A805E2054D06B7064E07E40792084009E109820AF20A610B890BB10B920B720B220BD20A720A1…	591401579776	NULL	NULL	NULL
2018-09-28 12:13:06.705	0x62057505A405D2052A068106040787072808C8086A090C0A8B0A0A0B4D0B900B8F0B8D0B550B1C0BC60A700A180AC00977092D09F308B90884084F081408D90794074E070407BA0677063306FF05CA05A70584056E0558054D0541054305440561057E05C6050E068B060707AE0754080809BB09520AE90A420B9A0BA30BAC0B720B380BD80A770A130AAF095F090F09D808A10876084B081D08EF07B20775072C07E3069B0652061706DC05B5058E057A0565055D055405560558056C057F05B305E6054806A…	591401584896	NULL	NULL	NULL
2018-09-28 12:13:11.825	0xE607AD0761071407C1066E062506DB05AA05780562054B05480545054D055405660577059E05C50513066006E0065F070808B10866091A0AB10A470B9A0BEC0BEA0BE80BA00B570BE80A790A0B0A9D094A09F608C1088B08660840081608EC07B10776072C07E106950648060906CA05A005750560054B0545053F054905520571059005D30516068606F5068E072608D0087909110AA90A0C0B6E0B890BA40B7A0B500BFA0AA30A400ADC0985092E09EE08AE087E084D081E08EF07B6077D073807F306AB066…	591401590016	NULL	NULL	NULL
2018-09-28 12:13:16.945	0x2C0BD90A750A100AB40958091409CF089E086D0841081508E207AE076F072F07EA06A40663062206EF05BB05970572055C0546053C0532053C0545056E059705ED054206C8064E07F707A0084D09FA09870A140B610BAE0BB10BB40B780B3B0BDD0A7E0A1E0ABE0971092409EC08B408860857082108EA07A4075D070B07B80669061A06DF05A305830562055905500555055905650571058A05A305DA0511067506D9066D070008B0085F09040AA80A190B890BAB0BCD0BA10B750B170BB90A4F0AE4098D093…	591401595136	NULL	NULL	NULL
2018-09-28 12:13:22.065	0xB505E60543069F062A07B5075D080509AA094F0ACB0A460B7D0BB30BA00B8C0B410BF60A920A2E0AD10973092C09E508B308800856082B08F907C70787074607FD06B4066F062A06F305BC059905750562054F054A0544054E0558057C05A005EB053606B1062B07CD076E081E09CD09630AF90A550BB00BC00BCF0B9A0B650B070BA80A420ADC0987093209F408B608850853081E08E907A50761071007BF0671062206E405A60583055F05530546054805490552055A056E058205B105E0053B0696062207A…	591401600256	NULL	NULL	NULL
2018-09-28 12:13:27.185	0x53070E07C90684064C061406EF05C905B3059D05900582057A05710577057C05A205C8051F06760602078E073D08EB089809450AC70A480B810BBA0BA50B900B420BF40A8E0A270AC80969092209DB08AB087A0850082608F507C30783074207F906B0066A062406ED05B60593056F055D054A05460541054C0556057A059D05E7053006A7061D07BB0758080309AE09430AD80A350B920BA40BB60B830B4F0BEF0A8E0A240AB90960090609C9088B08620838081308EE07BC078A0748070507BA066F062A06E…	591401605376	NULL	NULL	NULL
2018-09-28 12:13:32.305	0xA80B8D0B3B0BE90A7E0A130AAF094A09FE08B1087C0846081A08EE07BD078C074E070F07CA06850645060406D405A40587056A055E0552055305530565057605A405D1052906810608078E073708DF088A09350ABC0A420B830BC40BB70BA90B5D0B100BA60A3B0AD60970092609DB08AB087B08570833080808DD07A00762071607CA067E063206F505B70591056B055C054C054D054E055D056C058E05B005F2053406A0060C07A0073308DA088009180AAF0A140B780B950BB20B880B5D0B040BAB0A440AD…	591401610496	NULL	NULL	NULL
2018-09-28 12:13:37.425	0x7F059405C905FD056006C2065207E2078D083809DA097C0AF00A630B8E0BB90B9C0B7E0B2D0BDB0A780A150ABC0962092009DE08AE087D0850082208EA07B1076A072307D60688064206FB05C70592057305540548053B053D053F05530567059605C5051C067306F50677071A08BC0863090A0A930A1B0B670BB30BB60BB80B7B0B3D0BDC0A7B0A140AAD0959090509CA088E08640839080F08E507B1077C073A07F706AF0666062406E105AF057C055E053F0535052B053705420568058D05D4051B068906F…	591401615616	NULL	NULL	NULL
2018-09-28 12:13:42.545	0xB1076F072307D6068C0642060906CF05AB058605740562055A0552055305540566057805AA05DC053C069B062907B60760080909AD09510AC90A410B750BA90B950B800B350BE90A860A220AC50967092009D808A508720847081B08E807B50775073507ED06A50662061F06EB05B7059805780569055A055905570563056F059505BA0505065006CA064407E40783082E09D909680AF70A4A0B9C0BA20BA80B6C0B300BCE0A6B0A070AA20953090309CE089808710849081C08EF07B30776072C07E10697064…	591401620736	NULL	NULL	NULL
2018-09-28 12:13:47.665	0x9D0BB70B8B0B5F0B060BAD0A470AE00989093209F608B908900866083D081408DC07A30758070D07B90665061A06CE059A0566054C0532052E05290533053C05530569059805C6051A066D06EF0671071808BE086D091B0AAA0A380B860BD30BD20BD10B8F0B4D0BE70A810A1B0AB50963091109D7089C086B083A080408CE0789074407F706A90660061706DF05A705860564055605480548054805570565058B05B105FD054806C1063A07DA0779082509D009640AF70A510BAA0BB90BC70B920B5D0BFF0AA…	591401625856	NULL	NULL	NULL
2018-09-28 12:13:52.785	0x4B0559057F05A405EB053206A2061207A7073B08DF088309160AA80A0A0B6C0B8B0BA90B870B640B140BC40A640A040AAC0954090F09C90894085E082D08FC07C807930757071B07DE06A00667062D06FE05CF05AA0585056B0551054405360540054A057805A50502065F06EB0676072008CA087209190A9B0A1D0B5E0B9E0B960B8E0B4B0B080BA80A470AE80989094009F608C40891086A0842081408E507A60766071907CB067D062E06F005B1058A056305530543054405440550055C057A059705D4051…	591401630976	NULL	NULL	NULL
2018-09-28 12:13:57.905	0x1408ED07BC078A0749070707BE0674063206EF05BF058F0575055A0553054C05560560057F059D05DC051A068306EB067E071008BB086509060AA60A170B870BAE0BD40BB00B8B0B310BD70A6B0AFF09A10942090009BD08900863083B081308DF07AA0764071E07CF0680063806F005BB05860569054C054105350537053805470556057D05A405F2054006BC063707D80778082209CC095B0AEA0A3E0B920B9D0BA70B710B3A0BDF0A830A210ABF096E091C09E008A408750846081408E107A30764071A07D…	591401636096	NULL	NULL	NULL
2018-09-28 12:14:03.025	0x0A0B5F0B720B840B5C0B340BE80A9C0A470AF209A60959091909D9089E0863082408E5079F0758070F07C606850643061106DE05BC059A058605710565055805570556056B058005BB05F5055D06C5065707E9078E083209CA09610ACA0A330B5D0B860B700B590B160BD20A7C0A250AD2097F093A09F508BD0884084F081908DE07A30762072007DD069A065F062306F505C605A50584056F055A05510547054E0555057A059F05EF053F06C0064007E50789083709E409740A040B580BAC0BB50BBD0B840B4…	591401641216	NULL	NULL	NULL
2018-09-28 12:14:08.145	0x5D055D05670570058A05A405DF051A068406ED0683071908C6087309120AB00A190B810B9E0BBA0B8D0B600B040BA70A3E0AD5097F092809EE08B3088C08650840081A08E607B1076B072507D8068A064306FC05CA0597057A055D05520547054B054F0565057B05AF05E3054206A0062C07B80762080B09B209580AD60A530B8B0BC30BB00B9D0B520B060BA20A3D0AE10984093F09FA08CB089B08700845081108DD07990755070907BD06780633060106CF05B20594058605780571056A056C056D0583059…	591401646336	NULL	NULL	NULL
2018-09-28 12:14:13.265	0x620835080408D207950757071107CB06890646061206DE05BC059A0585056F05630556055305500565057A05B805F5056706D80677071608C9087C091C0ABB0A240B8C0BA90BC50B9C0B720B1B0BC30A600AFC09A5094D090C09CA089808660835080408CA0790074B070607BF0678063B06FD05D105A40589056D055F0551054E054A05590567059305BE0515066B06F00675071B08C00868090F0A940A190B5E0BA20B9C0B960B530B100BAF0A4D0AEC098A093E09F208BE088908600837080A08DC079F076…	591401651456	NULL	NULL	NULL
2018-09-28 12:14:18.385	0x4F0ADD0A320B870B920B9D0B670B300BD20A730A0E0AA80955090109C7088D08630839080E08E207A90770072907E20698064E061006D205AA0582056E055A055605510558055F0577058F05C705FE056206C6065807E90796084209E6098A0A000B750BA10BCD0BB00B930B410BEE0A8A0A250AC9096D092809E208AE08790848081708DD07A30760071C07D6068F0652061506E805BB059F05820570055E0557054F0557055F058505AA05FC054D06CE064F07F20795083C09E3096A0AF00A3A0B840B870B8…	591401656576	NULL	NULL	NULL
2018-09-28 12:14:23.505	0x61054C0549054505550565058D05B505FF054906BC062E07C3075808FA089B09290AB70A110B6A0B7F0B940B670B3A0BE30A8B0A280AC5096F091809D8089808670836080608D5079C0762071E07DA06970653061C06E505C1059C058A05780572056B056E05710583059505C605F7055406B0063B07C5076D081409B609580ACF0A460B780BAA0B930B7C0B300BE30A810A1F0AC6096D092B09E908BB088C08620838080308CE0789074407F706AA0663061B06E505AF058F056E055E054E054B05480553055…	591401661696	NULL	NULL	NULL
2018-09-28 12:14:28.625	0x99086B083C080708D1078F074D07030797062E06FA05C505A60587057A056D056C056A0573058905B005EB0526068C06F10681071108B6085B09F409C10A5D0B7F0BA00B7C0B570B020BAD0A480AE3098C093509F808BB08910867083F081608E107AB0763071A07CA0679063006E705B3057F056405480541053905400547055D057305A305D20529067F06030786072A08CD0874091B0A9F0A230B660BA90BA10B990B550B110BAF0A4D0AED098C093F09F108B8087F084E081D08E807B30775073707F506B…	591401666816	NULL	NULL	NULL
2018-09-28 12:14:33.745	0x5A0BA20BA40BA60B6D0B340BDB0A810A230AC40974092409E608A808750841080B08D407950756070F07C70682063C060206C7059E0575055D0544053B0532053A05410562058205C8050D068006F2068B072408CF087A09160AB10A1C0B860BAA0BCE0BAD0B8C0B390BE50A7D0A150AB40952090509B7087D0843081208E007AD0779073D070007BF067E0640060106CE059A05750550053C05270523051F05330546057B05AF050E066C06F5067E072608CD087709200AA90A310B7C0BC60BC50BC40B810B3…	591401671936	NULL	NULL	NULL
2018-09-28 12:14:38.865	0x510556056A057D05A605CF051A066406D8064C07E5077D082409CA095C0AED0A490BA40BB50BC60B920B5D0BFB0A980A2A0ABC095F090109C0087F0853082608FF07D707A40770072E07EC06A4065B061B06DB05B005840570055B055905560561056B0585059F05D40508066706C5065007DA0783082B09D109760AF00A6A0B9C0BCD0BB00B930B3C0BE40A780A0B0AAA0948090409C0089508690843081D08EA07B70772072C07DC068C064306FA05C50590057205540549053D053D053D054A0557057E05A…	591401677056	NULL	NULL	NULL
2018-09-28 12:14:43.985	0x37080708D407A10765072907E906A8066D0631060206D205B1058F0578056105530545054605460563057F05C80510068D060907B00757080A09BD09560AEF0A4B0BA60BB40BC10B8A0B530BF40A950A300ACB097A092909F208BB0893086B0840081508D9079D0751070507B50664062006DB05AE0581056C05560552054E05580561057B059405CA05FF055D06BA064507CF0776081C09C009630ADE0A580B8E0BC40BB00B9C0B510B050BA20A3E0AE20986094109FC08CB0899086C083F080808D00789074…	591401682176	NULL	NULL	NULL
2018-09-28 12:14:49.105	0xA80A240B5E0B980B8A0B7B0B350BEE0A8F0A2F0AD40978093109E908B508800852082408F007BB077C073D07F806B306750636060506D405B40593057F056A056005550558055A0576059205D7051B068F0602079E073908E4088E09260ABE0A220B850BA40BC20B9D0B780B250BD20A6C0A060AA8094909FD08B00876083B080708D3079C0765072807EA06AA066A063006F505C8059B057C055D054D053C053B0539054D0560059505CA052C068E061E07AD0759080509AF09580AD80A580B930BCE0BBE0BA…	591401687296	NULL	NULL	NULL
2018-09-28 12:14:54.225	0x5105440546054705560565058C05B30501064F06CE064D07F30799084A09FB098C0A1D0B6C0BBA0BB80BB50B6F0B280BC00A570AF2098C094109F508C40892086C0846081608E507A0075B070807B40664061306D7059A057B055B0553054B0552055805660573058F05AA05E20519067D06E10673070508B4086209080AAE0A240B990BC20BEB0BC70BA20B470BEB0A7C0A0D0AAA094709FF08B60883084F082008F007B8077F073A07F406AC0663062506E705BE0594057F05690562055A055B055B056A057…	591401692416	NULL	NULL	NULL
2018-09-28 12:14:59.345	0xCA08A0087A0853082008EC07A3075A070607B20662061106D405960571054B053A05290528052605350543056C059505E7053906BB063C07E20788083609E409730A020B520BA20BA70BAB0B700B350BD80A7B0A1D0ABE0971092309EB08B208810850081A08E307A0075C071007C4067D0636060106CB05AB058B057D056E056A05650569056C0581059505C905FD055F06C0065007E0078B083509D8097A0AF00A650B950BC40BAB0B910B420BF30A900A2C0AD00974092F09EA08B808860859082B08F307B…	591401697536	NULL	NULL	NULL
2018-09-28 12:15:04.465	0x88092D0AAC0A2B0B680BA40B980B8C0B450BFE0A9B0A370AD70977092D09E308B1087E08580831080608DB07A3076A072507DF0697064F061006D105A205730557053A0531052705340540056C059705EB053F06BF063F07E20784082E09D809680AF70A4C0BA10BAD0BB80B820B4B0BEE0A900A2C0AC70974092109E708AC08810855082808FB07BF0783073807ED069F0651060F06CD05A30578056505520550054E055705600576058B05BB05EB0543069B062107A7074D08F3089A09410AC20A420B7F0BB…	591401702656	NULL	NULL	NULL
2018-09-28 12:15:09.585	0x64054F054C05490550055605660575059B05C0050F065E06E00661070B08B50868091A0AAB0A3B0B860BD10BCC0BC60B7F0B370BCF0A670A010A9B094D09FF08C8089108640837080308CE078C074907FF06B4066F062906F505C105A2058205730564055F055A056005650580059B05DC051C068E0600079F073D08F008A209430AE40A4D0BB60BD20BED0BBD0B8D0B2C0BCB0A5A0AE90987092509DD089508630830080308D607A1076B072907E6069F0658061906DA05AE0582056A0551054A0543054A055…	591401707776	NULL	NULL	NULL
2018-09-28 12:15:14.705	0x0809BB08860850082408F807C70796075A071D07D906940653061206E005AD058E056E055F0550054F054E055C0569059005B70504065006CC064707E80789083709E509780A0B0B610BB70BBE0BC40B830B420BD70A6C0AFC098C093409DC08A4086B0847082208FE07D907A50770072B07E5069B0650061106D205AA05820570055D055C055A0563056C0585059D05D4050B066F06D3066507F707A7085609FD09A40A1B0B910BBA0BE30BBE0B990B3C0BDF0A700A000A9E093C09F708B108830855082D080…	591401712896	NULL	NULL	NULL
2018-09-28 12:15:19.825	0x85082B09CB096A0AE00A550B890BBD0BAA0B960B4B0B000B9B0A350AD40973092809DD08AA0876084D082308F507C7078B074E070807C1067A063306F905BE05970570055B05460540053A0544054E0571059305DC0525069E061607B60756080609B6094F0AE80A470BA60BB80BCA0B960B610B000B9F0A360ACD0975091C09DE089F08710842081408E507A9076C072207D8068A063C06F905B505860556053D0524051E05170522052D054F057105B605FA056B06DB0675070F08BF086E09110AB30A260B9…	591401718016	NULL	NULL	NULL
2018-09-28 12:15:24.945	0xD605AC0593057A056E05620561055F0570058005B005DF053D069A062707B40760080C09B5095D0ADA0A570B8C0BC10BA90B900B3E0BEC0A850A1D0AC10964092409E408BD08950872084F081E08ED07A6075E070A07B60668061906E005A70589056B0561055705570557055F05670580059805D40510067E06EB0688072408D5088609240AC20A250B880B9D0BB10B7E0B4A0BED0A900A2D0AC90979092909F208BB089108660837080708C70787073A07EC069E0650061206D305AB05830571055E0559055…	591401723136	NULL	NULL	NULL
2018-09-28 12:15:30.065	0xCF0978093509F108BB08850852081E08E207A5075E071707CD0682064106FF05CD059A057A055905480536053505330548055D059305C9052B068C061807A4074908ED088C092A0AA20A190B500B870B7B0B6E0B2D0BEB0A930A3A0AE50990094E090B09DA08A8087C0850081B08E507A1075D071007C20679062F06F505BA0594056D055905450540053A0544054E0571059305DA05210695060807A2073C08E4088C09200AB40A130B720B8D0BA70B810B5B0B0D0BBE0A630A070AB60964092209E008A7086…	591401728256	NULL	NULL	NULL
2018-09-28 12:15:35.185	0x2D07C00770081F09C7096E0AE80A610B940BC70BB10B9A0B4E0B010B9E0A3B0ADE0981093809EF08B80880084E081C08E407AB076A072807E2069C065D061E06ED05BB059A057905660553054D054705540560058C05B7050D066206E50668070A08AC085209F7097C0A010B4A0B930B960B980B5E0B230BC50A670A040AA1094E09FA08BD08800853082508F907CD07990765072607E706A50662062506E805B90589056A054B053D052F053405390559057905BD0500067006DF0675070A08B2085909F1098…	591401733376	NULL	NULL	NULL
2018-09-28 12:15:40.305	0x0506C905A4057E056D055B05580554055B05610578058E05C105F4055106AD063607BE0765080B09B009550AD30A510B8C0BC60BB40BA10B530B040B980A2B0AC4095C090D09BE088B08580833080D08E407BA0782074A070507C00679063206F605B9058F0564054D05360531052C053D054D057C05AA0501065706D9065B07FC079D084109E409690AEE0A380B810B860B8B0B580B250BD30A800A2B0AD6098E0945090C09D2089E0869082F08F507B0076A071F07D3068B0643060906CE05A40579055E054…	591401738496	NULL	NULL	NULL
2018-09-28 12:15:45.425	0xFD08C20897086B083D080F08D20795074B070107B50669062906E905BE05920579055F055305460544054105520562059405C605280689061A07AB0758080409AA094F0AC90A420B780BAD0B9D0B8C0B480B030BA80A4D0AF4099B0951090609C9088B0852081808DA079C0759071607D50693065B062306FA05D005B30596058305700565055A055E0562058205A205ED053806B3062E07CF0770081B09C609580AEA0A430B9B0BAD0BBF0B8F0B5F0B060BAC0A480AE4098D093609F508B408840853082608F…	591401743616	NULL	NULL	NULL
2018-09-28 12:15:50.545	0xBD086509FF09980AFF0A650B850BA40B7F0B590B060BB30A520AF1099C0946090709C8089808670838080808CE0793074D070607BC0672063106EF05BD058B056B054B053A05280525052205340546057905AC050A066806F3067D072408CB0873091A0AA00A250B6E0BB60BBA0BBD0B840B4B0BEF0A930A300ACC0976092009DE089B0867083208FE07CA078E0751070B07C4067D063506F705B9058E0563054D053705350532054205510578059F05E6052D069D060D07A3073908E2088B09260AC10A2B0B9…	591401748736	NULL	NULL	NULL
2018-09-28 12:15:55.665	0xC0059E058C057905710568056B056D0582059705D00509067006D6066B07FF07AD085A09FD09A00A130B850BAF0BD90BB80B960B400BE90A7E0A130AB30953090D09C708980868083F081608E307AF076A072407D30682063406E605A9056C054A0527051D0513051E052805460564059B05D10529068006FF067E071B08B7085C09000A890A110B600BAE0BB30BB70B7A0B3D0BDA0A770A0F0AA70954090009C8088F0866083D081108E407A70769071C07CE067F063006F005B0058B05660559054C0550055…	591401753856	NULL	NULL	NULL
2018-09-28 12:16:00.785	0x72091309D1088F0865083A081508EF07C007910753071407CF06890649060906DA05AA058E05720567055B055E05600576058B05BF05F3055106AE063607BE0761080309A209410AB80A2F0B650B9B0B8B0B7A0B330BEB0A890A270AC9096B092009D508A1086C0842081708EB07BE07880751071207D306940654061D06E605BC05920577055C05510545054E0556057C05A205F0053E06B7062F07CA0764080809AB09370AC20A180B6D0B7E0B8E0B5F0B300BD90A810A1F0ABD0968091309D508970869083…	591401758976	NULL	NULL	NULL
2018-09-28 12:16:05.905	0x84071708C4087009100AB00A1D0B8A0BAB0BCB0BA10B760B1A0BBE0A530AE7098A092C09E808A3086F083B080908D7079B075F071A07D40690064B061506DE05BC059A058905780572056B056B056B057A058805B505E1053D0698062507B1075F080C09B6095F0ADF0A5E0B960BCE0BBA0BA60B590B0C0BA80A430AE50986093F09F808C6089308660839080308CD0788074307F706AA0664061D06E905B4059505750567055905560552055B0564058305A205E7052C06A0061307AF074A08F4089D09300AC…	591401764096	NULL	NULL	NULL
2018-09-28 12:16:11.025	0xDB059F057B05560549053B053D053E054E055D058005A205E30523068D06F60687071808BD086209FB09930AFD0A660B8A0BAD0B8B0B690B150BC10A5D0AF909A2094A090B09CC08A10875084B082108E907B10767071D07CA0677062B06DF05A90572055605390532052A0533053B0553056B059D05CE0526067E06020786072C08D1087C09270AB20A3D0B880BD20BD00BCD0B890B440BDD0A750A0B0AA0094C09F708BD08820858082D080008D20797075C071307CA067F063306F305B30588055C0547053…	591401769216	NULL	NULL	NULL
2018-09-28 12:16:16.145	0x2D0ACA0977092409E708A908770844080E08D807950752070707BB0673062A06F405BD059D057C056E055F0559055205520551055F056C059C05CC052F0691062807BE0773082709D3097F0AF70A6F0B9B0BC60BA40B820B2D0BD70A730A0E0AB90963092709EA08BF08940868083B08FF07C30777072A07D90687064106FB05CB059A05810567055E0554055605580568057705A105CA051C066D06EC066A070A08AA085009F5097C0A020B4C0B960B990B9C0B630B290BCC0A6F0A0E0AAC0959090609C8088…	591401774336	NULL	NULL	NULL
2018-09-28 12:16:21.265	0xA1061207AE074A08F908A709430ADF0A440BA80BC00BD70BA50B720B100BAE0A3F0AD00973091509D3089008630836080D08E307AF077A073707F406AC0663062306E205B50587056F05560550054A0554055D0579059405CD0505066406C2064807CE076D080B09A5093E0AB20A250B5B0B900B830B750B340BF30A990A3E0AE7098F0948090009C90891085F082C08F307B90774072F07E5069A0655060F06D805A0057C055705440530052C0527053605440570059C05F2054806CC064F07F5079B084909F…	591401779456	NULL	NULL	NULL
2018-09-28 12:16:26.385	0x67062606F805CA05AF059305830573056B0562056405660580059905DB051D0691060507A4074208F208A2093E0AD90A3D0BA10BBA0BD30BA50B770B180BB90A4C0ADE097E091E09DA089508670839081108E907B907880748070707BD0673062E06E805B505820567054B0545053F054805510569058105B005DF0533068706070787072B08CE087909230AAE0A380B800BC70BBE0BB50B680B1B0BAE0A400AD7096D092109D408A6087708550833080908DF07A10763071607C8067A062C06EF05B1058C056…	591401784576	NULL	NULL	NULL
2018-09-28 12:16:31.505	0x020BA40A3F0ADA0981092809E3089E0868083108FE07CB0794075C072007E306A50667062F06F605C7059805750552053E0529052A052A0549056805B105FA057206E90687072508D2087E09180AB20A190B800BA00BBF0B9A0B750B200BCA0A640AFE09A30948090509C2089308630839080E08D907A3075F071A07CE0681063A06F305BE058805680548053A052C052D052E05400552058105AF0507065E06E30667070E08B4085D09060A8D0A140B5B0BA20BA00B9E0B610B230BC80A6D0A120AB7096E092…	591401789696	NULL	NULL	NULL
2018-09-28 12:16:36.625	0xE9053A06B9063807DB077E082709D0095B0AE50A320B7E0B820B860B4D0B130BB90A5F0A030AA7095E091509E208AE0884085A082B08FC07BF0781073807EF06A5065B061C06DD05B005830569054E05430537053D05430560057D05BE05FF056B06D7066A07FD07A3084909E3097D0AEA0A570B830BAE0B960B7E0B340BE90A880A270ACA096C092109D6089E08650834080308CE0799075A071B07D606910651061006DE05AB058B056B055C054D054E054E055F0570059C05C70518066806E4066007FE079…	591401794816	NULL	NULL	NULL
2018-09-28 12:16:41.745	0x0607BE0677062F06F605BC0597057205620551055105510560056E059305B805FE054406B4062407B9074D08F0089309230AB30A0E0B690B7F0B950B6A0B3E0BE90A930A320AD1097D092809E808A808760843081108DE07A30767072307DE069A0656061D06E305BC0594057D0566055D05530557055B0575058E05CA0505066D06D4066607F707A0084909E909880AFB0A6D0B9B0BC90BAF0B940B440BF30A8B0A220AC1095F091509CA08970864083C081308E507B7077A073D07F506AC0664061C06E205A…	591401799936	NULL	NULL	NULL
2018-09-28 12:16:46.865	0x6C0B260BC40A620A030AA30958090D09D708A108740847081508E207A20762071A07D1068C0647061006D905B60592057F056B0563055B055F0562057B059305CF050B067606E10678070E08BA086509010A9C0A040B6B0B890BA70B7E0B540BFB0AA20A3C0AD5097D092409E508A50878084B082108F607C1078B0748070407BB0671062F06ED05BD058C05710556054D0544054C05540570058C05C505FE055F06BF064707CE076D080C09A6093F0AB40A280B5F0B950B890B7D0B3D0BFC0AA20A480AEE099…	591401805056	NULL	NULL	NULL
2018-09-28 12:16:51.985	0x9C05CE0528068106020783071F08BA085609F209700AEE0A350B7C0B830B8A0B5A0B290BD60A830A270ACB0978092509E2089F0867082F08FA07C4078A074F071107D206940656062006EA05C10598057D0561055305440547054A0567058405C9050E068106F40690072B08D80884091E0AB80A1E0B830BA00BBC0B940B6B0B150BBF0A5D0AFA09A4094D090E09CF089E086D083C080B08CD078F074507FB06AF0662062206E205B605890572055B05520549054C054E0561057305A305D3052E06880611079…	591401810176	NULL	NULL	NULL
2018-09-28 12:16:57.105	0x760635060006CA05A5057F056A0554054D05460552055D058305A905F7054506C2063E07E10783083109DE09720A050B5B0BB10BB90BC10B830B440BDE0A780A0F0AA5095209FF08CA08950871084D082508FD07C4078B074007F506A50655061106CD059E056F0557053E0536052E053405390552056B05A505DF054706AE064407D90789083809E009880A010B790BA90BD80BBB0B9E0B4B0BF70A8D0A230AC30963091B09D308A1086F0844081908E507B1076F072C07E106960650060906D4059F0580056…	591401815296	NULL	NULL	NULL
2018-09-28 12:17:02.225	0xAF0A460AE1097B092E09E008AD08790852082B08FF07D20798075D071607CE0687063F060406C805A2057B056805550554055205620572059A05C2050E065906CF064407DD0776081B09BF094D0ADA0A310B870B970BA60B740B410BE60A8B0A280AC50973092009E508AA087F0854082608F807BD0782073807EE06A20655061506D405AC05830571055F055D055B0563056A057D059005BB05E50538068A060C078D073308D80884092F0AB80A410B870BCC0BC20BB70B6A0B1D0BAF0A410AD7096C091D09C…	591401820416	NULL	NULL	NULL
2018-09-28 12:17:07.345	0x31068006FC0678071608B3085709FB097F0A030B4B0B920B910B900B550B190BBF0A640A080AAB0960091509DE08A708780849081508E107A0075F071407C90680063606F905BC0593056A0555053F053A0534053F054A056E059105D8051E06900602079A073108D9088109160AAB0A0B0B6B0B830B9B0B6F0B420BE90A900A2C0AC80975092209E908B008890862083C081508E107AC0766072007D40687064306FE05CD059B057F05630559054E05520555056B058105B505E8054606A4062E07B7075E080…	591401825536	NULL	NULL	NULL
2018-09-28 12:17:12.465	0xEE06A3065C061406DE05A80589056A055F055305560559056A057A05A105C80514065F06D7064E07ED078B083709E209750A080B5F0BB60BBF0BC80B8A0B4C0BE50A7D0A110AA4094F09FA08C3088C08670841081908F007B30775072507D4067F062906E3059D0574054A053F0533053D0546055D0573059705BA05F60531069306F4067F070A08AF085309EF098B0AF90A670B8D0BB20B8F0B6B0B150BBF0A5A0AF5099F0948090D09D108A7087C0852082808EE07B4076A072007D0067F063906F205C1058…	591401830656	NULL	NULL	NULL
2018-09-28 12:17:17.585	0x2B0BD50A6F0A090AAF0955091609D608AA087E0855082C08F707C1077B073407E40694064A06FF05C7058F056E054C05400533053505370549055B058505AE05FB054806C0063707D3076F081709BE09500AE10A3C0B960BA90BBB0B8B0B5A0BFF0AA30A3D0AD70980092909E908A9087A084A081B08EC07B10776072F07E7069C0651061206D205A605790561054905410538053D0542055A057205AB05E4054B06B2064707DC078D083D09E6098E0A060B7E0BAC0BD90BBA0B9A0B440BED0A820A160AB7095…	591401835776	NULL	NULL	NULL
2018-09-28 12:17:22.705	0xB105E00537068E06130798073E08E4088D09360ABD0A430B870BCB0BC20BB80B6F0B250BBB0A510AE90980092F09DD08A4086B083F081308E207B10772073207E8069E0656060E06D5059C057B0559054D054105450549055D0570059905C1050B065506C9063C07D4076C081309BA094D0ADF0A3C0B980BAD0BC10B910B610B060BAA0A440ADD0986092F09F008B008810851082108F007B40777072E07E5069B0651061406D605AD0584056E0557054D05430542054105510560059205C305260689062007B…	591401840896	NULL	NULL	NULL
2018-09-28 12:17:27.825	0x6D072E07E806A20663062306F305C305A7058B057E05700570056F057F058E05B905E40538068C060F0791073408D6087C09220AA50A280B6A0BAB0BA20B990B550B100BAD0A4A0AE90988093C09F008BA08830856082808F507C10781074007F706AD0669062406EF05B905980577056605550550054A055005560573058F05D10513068606F90696073308E2089009290AC10A200B7F0B910BA30B700B3C0BDF0A820A1F0ABB096B091B09E608B0088A08630839080F08D5079A0750070607B9066B062A06E…	591401846016	NULL	NULL	NULL
2018-09-28 12:17:32.945	0x910B700B1E0BCB0A680A050AAF0958091A09DB08AE08810856082A08F307BB0776073007E6069C065B061906E905B9059C057F05710562055E055A05660572059A05C20515066806EA066B070E08B1085809FE09830A070B4E0B950B940B930B570B1A0BBF0A630A060AA8095C090F09D5089B08690837080008C90786074207F806AD0668062306F005BC059E0580057305660563055F05640568057C059005C505FA055F06C3065707EB079A084909ED09900A010B710B950BB90B920B6B0B120BB90A530AE…	591401851136	NULL	NULL	NULL
2018-09-28 12:17:38.065	0x65057805AC05E0054106A1062D07B8075F080609AA094E0ACC0A490B860BC20BB70BAB0B650B1F0BBB0A570AF2098D093A09E708AA086C083B080908D807A6076C073107F006AE066E062E06F805C2059B0573055C0544053B0532053C0546056E059505E7053806B8063707DC0781082F09DD09700A020B580BAE0BB90BC30B890B4E0BEB0A870A1C0AB0095809FF08C20884085A0830080808E007AE077B073A07F906B3066C062C06EC05BE058F0575055A05510548055005570572058D05C80502066606C…	591401856256	NULL	NULL	NULL
2018-09-28 12:17:43.185	0xD50798074A07FB06A60651060806BE058D055B05460530053005300540054F056C058805BB05ED054106950612078E072B08C8086B090D0A930A180B610BAA0BAA0BA90B690B280BC40A600AF90991093E09EB08B008750848081B08EB07BB07800745070007BB06790636060106CC05AC058B057C056C05690565056D0575059205AF05F0053006A0061007AB074508F2089F09390AD20A340B950BAC0BC20B920B610B050BA90A430ADD0987093109F308B408840854082208F007B20774072A07E00697064…	591401861376	NULL	NULL	NULL
2018-09-28 12:17:48.305	0x9F0BC30B9F0B7A0B250BCF0A690A030AA9094F090D09CA089A0869083C080E08D707A0075D071907D006870646060406D305A205830564055505450543054105510560058E05BB0513066A06EF0674071808BB086109060A880A0A0B4D0B8F0B880B800B3F0BFD0A9F0A400AE40987094009F908C708940869083D080908D50790074B07FC06AC0662061706DF05A6058605650558054B054C054C05580564058505A505EA052E06A3061707B50753080209B109490AE10A3F0B9C0BAD0BBD0B880B530BF60A9…	591401866496	NULL	NULL	NULL
2018-09-28 12:17:53.425	0x43054A0564057D05B805F2055B06C4065B07F107A1085109F7099D0A110B840BAE0BD70BB50B920B3B0BE30A780A0D0AAD094D090609BF088D085B082E080108CD07980757071507CF06880648060706D705A6058705680559054905450540054C0557057E05A505F6054606C7064807EE0794084309F109830A150B690BBC0BC40BCC0B910B560BF40A920A2A0AC1096A091309D4089508650835080508D40799075D071707D1068B0644060A06D005AA05830570055C0557055105590561057D059805D5051…	591401871616	NULL	NULL	NULL
2018-09-28 12:17:58.545	0x0408D807A70775073A07FE06BD067C063F060106CF059D057B055905480536053705380554056F05AF05EF055B06C7065C07F1079B084509E409830AF50A670B940BC00BA60B8B0B3C0BED0A890A240AC70969092309DD08AB0878084C081F08E907B3076D072607D70687063D06F305BD05860569054B0545053E054705500567057D05A705D1051A066306D4064507DB0770081309B609450AD40A2E0B880B9B0BAD0B7D0B4C0BF00A940A2D0AC6096D091409D2088F085C082908F707C40789074E070A07C…	591401876736	NULL	NULL	NULL
2018-09-28 12:18:03.665	0x2F0B980BB20BCB0B9A0B680B080BA70A3E0AD4097F092909F108B808900868083E081408D9079D0750070307B1065E061806D105A20573055C0544053E0537053D05430558056D059F05D1052D0689061507A1074E08FA08A709540ADC0A630BA50BE60BDA0BCE0B830B380BCE0A640AFD0995094409F308BB08820856082A08F907C70789074A070007B5066D062506EB05B0058B056505530540053D05390544054E056F058F05D40519068C06FE069B073708E6089409300ACC0A2F0B920BA80BBE0B8B0B5…	591401881856	NULL	NULL	NULL
2018-09-28 12:18:08.785	0x76058D05C70500066806D0066607FC07A8085309F0098D0AF50A5D0B7C0B9B0B750B4F0BFF0AAF0A540AF909AD0960092809EF08C10893085F082B08E907A60758070907BB066D062F06F005C905A1058E057B05760570057405770587059705C205EC053F069206120792073108CF087009110A8F0A0D0B4E0B8F0B8A0B850B480B0B0BB30A5A0A030AAC0966092009EB08B508840853081708DB0791074607F406A20659060F06DA05A50589056D0565055C055E055F05680570058905A105DA0512067B06E…	591401886976	NULL	NULL	NULL
2018-09-28 12:18:13.905	0xBE077B072E07E00695064A060D06D005A7057D0565054D054205360539053B0554056C05A805E4054E06B8064D07E2078D083809D809770AE90A5A0B880BB50B9D0B850B3C0BF20A940A360ADF09880944090009CB08960863082F08F107B30768071D07CF0681063F06FC05CF05A1058905710568055F055F055E05690574059805BC050A065806D8065807FF07A5085309010A8D0A190B610BA90BA20B9A0B530B0C0BA60A3F0ADD097B093309EA08BB088B0865083F080F08DF079D075B070D07BE0672062…	591401892096	NULL	NULL	NULL
2018-09-28 12:18:19.025	0xC40BD40B9F0B690B0B0BAD0A4A0AE609940942090709CC089D086D083A080608C50783073907EE06A6065E062506EB05C605A0058B05750569055C05560550055B0566059405C105210680061307A50758080A09B709630AE10A5F0B930BC60BAC0B920B400BEE0A870A1F0AC30966092409E208B5088808600837080208CD0786073E07EC0699064D060006C7058D056D054C054005340535053605460555057C05A305F1053E06BC063A07E00786083809E909800A160B6C0BC20BC90BD00B910B520BED0A8…	591401897216	NULL	NULL	NULL
2018-09-28 12:18:24.145	0x460558058205AB05F5053F06B1062307B8074D08F1089509290ABC0A1E0B800B9C0BB80B910B690B130BBD0A590AF4099B0942090009BE088C0859082908F907BF0784073F07F906B2066B062F06F205C8059E0586056D056005530550054D05590565059105BC0516067006FD0689073808E6089509430AC90A4E0B8D0BCB0BBC0BAC0B600B130BAB0A420ADE097A092F09E308B0087C0854082B08FC07CD07910755070E07C60680063A060006C5059E05770561054B0545053F054B0556057C05A205F0053…	591401902336	NULL	NULL	NULL
2018-09-28 12:18:29.265	0xED07BF0787074E070D07CB06890647061206DD05BA05960583056F0567055E05610564057B059205CE050A067706E3067E071808C8087809180AB80A220B8C0BAB0BCA0BA00B750B1D0BC40A5E0AF809A10949090909C9089908680838080708CC0790074A070407BD0676063A06FD05D205A6058A056E055D054B0543053B0545054E057A05A60502065D06EB0679072608D3087F092B0AAF0A330B750BB60BAF0BA80B690B2A0BCF0A740A1B0AC10979093009F908C1088F085C082208E707A00758070907B…	591401907456	NULL	NULL	NULL
2018-09-28 12:18:34.385	0x360B8D0B9D0BAC0B7A0B480BEF0A960A340AD1097D092909EB08AC087C084B081C08EC07B4077C073B07F906B70674063A060006D605AB059105760568055A055A055A056F058405BB05F1055406B7064507D3077B082209C309630ADA0A500B840BB70BA30B8F0B450BFA0A950A300ACF096D091F09D00896085B082908F607C1078B074C070C07C906850646060606D505A405850565055605470547054605570568059505C10515066906E80666070608A6084C09F1097A0A020B510B9F0BA50BAA0B720B3…	591401912576	NULL	NULL	NULL
2018-09-28 12:18:39.505	0x4805430551055E058705AF05FD054A06C2063A07D60772081B09C409580AEB0A490BA60BBA0BCE0B9D0B6C0B0D0BAE0A430AD8097D092209E208A20877084C082408FC07C807940750070B07C10676063406F105C505980584056F056D056B05760581059905B005DE050C065F06B2062F07AC074908E5088409230A9F0A1B0B560B900B810B720B290BE00A7D0A190ABC095E091809D208A208720849082008ED07BA0778073507EA069E0659061306E005AC058E05700563055605540551055B0565058605A…	591401917696	NULL	NULL	NULL
2018-09-28 12:18:44.625	0x68083708FB07BF0777072E07E5069B065D061E06F305C705AE0594058705790573056D05720577059305AE05EF0530069D060A079D072F08D1087309050A960AF90A5C0B7F0BA20B860B690B1E0BD30A740A140AB8095B090F09C208850848081308DD07A4076B072B07EB06A90666062B06EF05C405990582056B0566056005690572058B05A405D60507065D06B2063207B1075008EE089009320AB30A340B740BB40BA90B9D0B530B090BA10A380AD4096F092409D808A70875084F082908FC07CE0790075…	591401922816	NULL	NULL	NULL
2018-09-28 12:18:49.745	0x9B0A210B670BAC0BA80BA30B600B1D0BBA0A570AF40991094409F708C2088D0864083A080B08DB079B075A070C07BE0671062306E605A80584055F055205450548054A055805660582059E05D6050D066C06CB065507DF0783082609C409620AD50A480B780BA80B900B780B2C0BE00A7F0A1D0AC4096A092609E208AF087C084C081B08E107A6075F071807CE06840645060506DA05AE0597057F0575056B056A05690575058005A705CD051E066F06F10672071808BD086809120A9B0A230B6C0BB40BB30BB…	591401927936	NULL	NULL	NULL
2018-09-28 12:18:54.865	0x5D0550054E054B0554055C057D059D05E5052C06A5061E07C10763081209C109560AEB0A440B9C0BA80BB40B7D0B460BE80A8A0A260AC20970091D09E108A508760846081408E207A40766071E07D5068E0646060C06D105AA0582056C0556054E0546054A054E0568058105BC05F7055F06C6065807E90791083809D509710AE10A510B7E0BAA0B930B7C0B340BEC0A900A330ADC0984093D09F608BE08850850081A08DE07A2075C071507CD06850645060406D405A30584056405550546054605450558056…	591401933056	NULL	NULL	NULL
2018-09-28 12:18:59.985	0xC1088D085F083108FB07C50781073D07F306A80664061F06EB05B605960576056605550550054A055205590578059605DC05210697060C07AA074808F608A4093C0AD30A340B940BAB0BC10B950B690B130BBC0A5C0AFB09A80955091809DB08AB087A0848081508D70798074D070207B60669062806E605B8058A05700556054C054105440546055B056F05A305D705380698062707B60764081109BB09650AE60A670BA10BDA0BC70BB40B650B150BAA0A3F0AD90973092509D6089F0867083A080C08D807A…	591401938176	NULL	NULL	NULL
2018-09-28 12:19:05.105	0x6409FE097B0AF70A3A0B7D0B7C0B7B0B420B090BB20A5A0A010AA80960091809E308AE08810853081F08EA07A80765071A07CE0684063906FE05C2059A0572055D05470540053805410549056A058B05D20519068D0601079C073708E1088A091F0AB30A120B700B870B9E0B740B4A0BF70AA40A480AEC099E094F091609DC08AD087E084C081A08D90797074907FA06A90658061306CE059D056B054F053205250517051705160529053B056E05A00500065F06ED067B072708D3087D09270AAA0A2C0B6D0BA…	591401943296	NULL	NULL	NULL
2018-09-28 12:19:10.225	0x95057305620551054E054B05580565058D05B50505065506D4065207F50797084209EC09790A050B540BA20BA50BA70B680B280BC40A600AF90992094009ED08B70880085A0834080F08E907B707840744070307BC0675063506F505C5059405770559054F0544054D05560578059905DD0521068D06F9068A071B08BD085E09F309870AEE0A550B7B0BA10B860B6A0B1F0BD40A760A170ABF0966091F09D7089E0864082D08F507B60777073007E906A2065A061F06E305BA0590057A05630559054F054F054…	591401948416	NULL	NULL	NULL
2018-09-28 12:19:15.345	0x3209E608AE08760846081608DD07A4075F071907CD0681063D06F905C80597057D0563055A055105520552055C0566058405A105E305240696060807A6074308F408A409400ADC0A3E0B9F0BB30BC60B910B5C0BFB0A990A300AC70972091D09E408AB0883085A082E080208C40786073607E60694064106FD05B8058F056505570548054C054F055E056C058805A305D8050D066B06C8065307DD0785082C09D009730AEA0A610B8F0BBD0B9E0B7E0B280BD20A690AFF09A40949090B09CD08A6087F085B083…	591401953536	NULL	NULL	NULL
2018-09-28 12:19:20.465	0x74081D09C4096A0AE70A640B9D0BD60BC30BB00B620B140BAA0A400ADC0978092C09C7087B0854082C08FE07CF07900750070307B50667061906D90598056F054605340522052405250538054A0573059C05E5052E06A1061307AB074208EA089109280ABE0A210B910BB80B8D0B610B060BAB0A420AD9097E092309E208890842081608EA07B3077B073607F106A8065E062006CC058B0575055F055A0554055A05600578058F05C605FC055F06C1065107E1078D083809DC09800AF50A6A0B960BC10BA30B8…	591401958656	NULL	NULL	NULL
2018-09-28 12:19:25.585	0x450532052E0529053A054A057D05B00511067206020791073F08EC089709420AC50A480B870BC60BBB0BAF0B680B200BBA0A530AED0986093209DD08A008620832080208D307A4076D073607F906BC067F0642060E06D905B2058A05710557054B053F0545054A056B058B05D20519068E0602079D073708E1088A09230ABB0A220B880BAA0BCB0BA90B870B360BE40A810A1D0AC10964091C09D4089C0864083208FF07C6078C0749070507BE0677063806F805C90599057D05610556054A054D05500565057…	591401963776	NULL	NULL	NULL
2018-09-28 12:19:30.705	0xA30865082E08F707BB077E073907F306AC0664062606E705BB058F0576055C055205470547054605540562058A05B10501065106D1065107F6079B084A09F8098A0A1B0B6D0BBF0BC40BC80B890B490BE40A7F0A160AAD0959090409C8088C085E0830080008CF07920755070F07C806840640060A06D405B2058F057D056B0563055B055C055D0571058505BE05F6055F06C7065E07F507A3085009F009900AFD0A690B8E0BB20B910B6F0B200BD00A720A140AC1096E092F09EF08BC08890855082008E0079…	591401968896	NULL	NULL	NULL
2018-09-28 12:19:35.825	0x97093C0ABD0A3E0B7E0BBD0BB20BA70B5F0B170BB10A4B0AE70982093409E608AF0878084D082108F007BE077E073D07F006A30657060A06CC058E056705400530052005230526053C0551057E05AB05FB054B06C5063E07DB0777082009C809590AEA0A430B9C0BAC0BBC0B880B540BF70A9A0A350ACF097B092709EC08B008830856082708F807BB077D073007E30693064206FD05B80589055A0543052B052805240530053B055B057B05BA05F8056006C7065807E90792083B09DD097F0AF70A6E0BA20BD…	591401974016	NULL	NULL	NULL
2018-09-28 12:19:40.945	0x620549053F053505370539054C055E058F05BF051C067806050792074008ED089B09490AD00A560B970BD70BCA0BBC0B710B260BBD0A530AEE0988093A09EB08B5087F0853082608F407C10780073F07F306A7065E061506DD05A505840562055505470548054805550561058205A305E60529069B060C07A7074108EE089A09340ACD0A300B920BA80BBE0B8E0B5E0B000BA20A3A0AD2097A092209E408A60879084C082108F507BD0785074007FA06B00666062506E305B40585056A054E0545053B0541054…	591401979136	NULL	NULL	NULL
2018-09-28 12:19:46.065	0x1B09DA08A808750842080F08D30796074F070707BE0674063406F305C30593057305530540052C0525051E052B05370567059705F7055706E80679072A08DB088A09380ABE0A430B840BC40BBA0BAF0B6A0B250BC30A610A000A9F0950090109C6088A0857082408F007BC07810745070707C906900657062A06FD05DB05B9059F0584056F055A05520549055C056E05AE05ED056306D9067C071E08D2088609230ABF0A200B810B960BAB0B7B0B4A0BF10A970A360AD40984093309FB08C30898086D083F081…	591401984256	NULL	NULL	NULL
2018-09-28 12:19:51.185	0xA6085509F8099B0A0B0B7A0B9D0BC00B990B720B190BC00A5B0AF609A2094E091609DE08B90894086F084A081508E00797074E07FC06AA065F061406DD05A5058505640556054705450542054F055B058005A405F0053C06B6063007D0076F081909C309530AE20A370B8B0B950B9F0B670B2F0BD10A720A0E0AA90959090809D108990872084B082208F907C10789074207FA06AD0660061E06DC05AF0582056C05550550054A0553055B0575058E05C70500066406C8065B07ED079B084809EF09950A0B0B8…	591401989376	NULL	NULL	NULL
2018-09-28 12:19:56.305	0x0008000800080008000800080008000800080008000800080008000800080008000800080008000800080008000800080008000800080008000800080008000800080008000800080008000800080008000800080008000800080008000800080008000800080008000800080008000800080008000800080008000800080008000800080008000800080008000800080008000800080008000800080008000800080008000800080008000800080008000800080008000800080008000800080008000800080…	591401994496	NULL	NULL	NULL
2018-09-28 12:20:01.425	0x000800080008000800080008000800080008000800080008000800080008000800080008000800080008000800080008000800080008000800080008000800080008000800080008000800080008000800080008000800080008000800080008000800080008000800080008000800080008000800080008000800080008000800080008000800080008000800080008000800080008000800080008000800080008000800080008000800080008000800080008000800080008000800080008	591401999616	NULL	NULL	NULL
