# Supplementary material for: Artifacts in pulse transit time measurements using standard patient monitoring equipment
Source: PLoS One. 2019 Jun 21;14(6):e0218784. doi: 10.1371/journal.pone.0218784 (PMC6588249; doi:10.1371/journal.pone.0218784)
Supplement: S5 File — (ZIP) [file pone.0218784.s005.zip › II.csv]

2018-09-28 11:15:20.465	0x0000000000000000000000000000000000000000000000000000000000000000000000000000000000000000000000000000000000000000000000000000000000000000000000000000000000000000000000000000000000000000000000000000000000000000000000000000000000000000000000000000000000000000000000000000000000000000000000000000000000000000000000000000000000000000000000000000000000000000000000000000000000000000000000000000000000000…	591398118656	0 832	0 832	NULL
2018-09-28 11:15:25.585	0xF51FF51FF71FF91FFB1FFE1F002001200320042004200420042005200520042002200120FF1FFD1FFB1FF91FF71FF61FF61FF61FF61FF61FF61FF61FF61FF71FF71FF61FF61FF61FF71FF71FF71FF81FF91FF91FF61FF21FED1FED1FF91F10202920422059206C2076206B20522035201B200220ED1FE11FE21FEA1FF01FF21FF21FF11FF11FF11FF21FF21FF21FF21FF21FF21FF31FF41FF41FF41FF51FF61FF61FF61FF71FF81FF81FF91FFA1FFB1FFC1FFC1FFD1FFE1F00200120022003200320042006200…	591398123776	NULL	NULL	NULL
2018-09-28 11:15:30.705	0xF61FF71FF81FF91FFA1FFB1FFB1FFC1FFD1FFD1FFE1FFF1F002001200220032004200620072009200B200D200F2011201220122011200F200E200D200B200B2008200420FF1FFA1FF71FF51FF31FF11FF21FF21FF11FF11FF21FF21FF21FF21FF31FF31FF31FF31FF31FF31FF31FF41FF41FF41FF41FF41FF41FF41FF41FF41FF51FF51FF51FF51FF51FF51FF51FF61FF81FFB1FFE1F0120032004200520062006200520052005200420032002200120FE1FFB1FF81FF61FF51FF51FF51FF61FF71FF61FF61FF…	591398128896	NULL	NULL	NULL
2018-09-28 11:15:35.825	0x0620052005200420032002200120FF1FFC1FFA1FF71FF51FF51FF51FF51FF51FF51FF61FF61FF51FF61FF71FF71FF71FF71FF71FF71FF71FF71FF71FF71FF51FF11FEC1FEE1FFD1F15202E2046205D207020762068204D2030201620FD1FE81FE01FE31FEA1FEF1FF11FF01FF01FF11FF11FF11FF11FF21FF21FF21FF31FF31FF41FF41FF41FF41FF41FF61FF61FF71FF91FF91FFA1FFA1FFB1FFC1FFD1FFE1FFE1FFF1F00200120032003200420062009200C200E200F20102012201220112010200E200D200…	591398134016	NULL	NULL	NULL
2018-09-28 11:15:40.945	0xFF1F00200120022004200520072009200B200C200E20102012201220112010200F200E200D200C200B2008200320FE1FFA1FF81FF61FF41FF21FF31FF31FF31FF31FF31FF31FF31FF31FF31FF31FF31FF31FF41FF41FF31FF41FF51FF51FF51FF51FF51FF61FF61FF61FF61FF61FF51FF51FF61FF61FF51FF61FF91FFC1F00200220032004200520062006200520052005200520042003200020FE1FFC1FFA1FF81FF61FF61FF61FF71FF71FF81FF81FF71FF71FF71FF71FF71FF71FF71FF71FF71FF71FF71FF…	591398139136	NULL	NULL	NULL
2018-09-28 11:15:46.065	0xF61FF71FF71FF61FF71FF61FF71FF71FF71FF71FF71FF71FF61FF61FF71FF81FF81FF81FF81FF81FF51FF01FEC1FF01F02201A2033204A20612073207520632047202A201120F81FE61FE01FE51FED1FF11FF21FF11FF11FF11FF21FF21FF21FF21FF31FF31FF31FF31FF31FF41FF41FF51FF61FF71FF81FF81FF91FFA1FFB1FFB1FFC1FFD1FFE1FFE1FFF1F00200120022003200420062008200A200C200E200F2010201220122011200F200E200D200D200C20092005200020FB1FF71FF51FF31FF21FF21FF…	591398144256	NULL	NULL	NULL
2018-09-28 11:15:51.185	0x102012201220122010200F200E200D200D200B2007200220FD1FF91FF71FF51FF31FF21FF11FF11FF21FF21FF21FF31FF41FF41FF31FF31FF31FF31FF31FF31FF31FF41FF41FF41FF51FF41FF41FF41FF51FF61FF61FF61FF61FF51FF61FF51FF61FF71FF91FFC1FFF1F0220042004200520062006200620062005200420032001200020FD1FFA1FF71FF51FF51FF51FF61FF61FF61FF61FF71FF71FF71FF71FF71FF71FF71FF71FF71FF71FF71FF81FF81FF61FF11FEB1FEC1FFA1F11202A20422059206D207…	591398149376	NULL	NULL	NULL
2018-09-28 11:15:56.305	0xF61FF61FF61FF71FF81FF81FF81FF81FF61FF31FEE1FEB1FF21F0620202038204F206520742072205D20412025200B20F41FE41FE11FE71FEE1FF11FF21FF21FF11FF11FF21FF21FF21FF21FF31FF31FF31FF41FF41FF41FF51FF51FF71FF81FF81FF81FF91FFA1FFB1FFB1FFC1FFC1FFD1FFE1FFF1F00200120032004200420052007200A200D200F20102011201220122010200F200E200D200D200C2008200420FF1FFA1FF71FF51FF31FF21FF21FF21FF21FF21FF21FF11FF21FF21FF21FF31FF31FF31FF…	591398154496	NULL	NULL	NULL
2018-09-28 11:16:01.425	0x0120FC1FF81FF61FF41FF21FF11FF11FF11FF21FF11FF21FF21FF21FF21FF21FF21FF31FF31FF31FF31FF31FF41FF41FF41FF41FF41FF41FF41FF41FF51FF51FF51FF51FF61FF61FF61FF61FF81FFA1FFD1F0020022004200520062006200620052005200520042003200120FE1FFC1FFA1FF81FF61FF51FF61FF61FF61FF61FF61FF61FF61FF61FF61FF71FF81FF81FF71FF71FF71FF71FF81FF81FF51FF01FEB1FEE1FFE1F1720302048205E207120762065204A202D201320FC1FE81FDF1FE31FEB1FF11FF…	591398159616	NULL	NULL	NULL
2018-09-28 11:16:06.545	0xEC1FF71F0B2025203D205520692076206F20562039201E200520EF1FE11FE11FE81FEF1FF11FF11FF11FF11FF21FF21FF21FF31FF31FF31FF31FF41FF41FF51FF51FF51FF51FF61FF71FF71FF81FF91FFA1FFB1FFB1FFC1FFD1FFD1FFF1F002000200120022003200420062008200A200C200E20102012201220122011200F200E200D200C200A2006200220FD1FF91FF71FF51FF41FF21FF11FF21FF21FF21FF21FF21FF21FF21FF21FF31FF31FF31FF31FF41FF41FF41FF41FF41FF41FF41FF41FF41FF51FF…	591398164736	NULL	NULL	NULL
2018-09-28 11:16:11.665	0xF21FF21FF11FF21FF21FF21FF21FF21FF31FF31FF31FF31FF41FF41FF31FF31FF41FF41FF41FF41FF41FF41FF41FF41FF51FF61FF61FF71FF91FFC1FFF1F012002200320042005200520052005200520042002200120FF1FFC1FFA1FF81FF61FF51FF51FF51FF51FF61FF61FF61FF71FF71FF61FF61FF61FF71FF71FF81FF81FF71FF71FF71FF41FEE1FEA1FF11F03201D2035204D206320732073206020442029200F20F61FE41FE01FE51FED1FF11FF21FF21FF11FF11FF11FF01FF11FF21FF21FF21FF21FF…	591398169856	NULL	NULL	NULL
2018-09-28 11:16:16.785	0x1A200120EC1FE01FE21FEA1FF01FF21FF21FF11FF11FF11FF21FF31FF31FF31FF31FF31FF31FF31FF51FF51FF61FF61FF71FF71FF81FF91FFA1FFB1FFB1FFC1FFC1FFD1FFE1FFE1F002001200220032004200520072009200B200D200F20102011201220112010200F200D200C200C200B2007200220FD1FF91FF71FF51FF31FF11FF11FF21FF21FF21FF21FF21FF31FF21FF21FF21FF41FF41FF31FF31FF41FF41FF41FF31FF31FF41FF51FF51FF41FF41FF41FF41FF51FF51FF51FF61FF61FF71FF91FFC1FF…	591398174976	NULL	NULL	NULL
2018-09-28 11:16:21.905	0xF41FF41FF41FF41FF41FF41FF61FF61FF51FF51FF51FF51FF51FF51FF61FF71FF91FFB1FFE1F0020022004200520062006200620062005200420032002200120FE1FFB1FF91FF71FF61FF71FF71FF61FF61FF61FF61FF71FF71FF81FF81FF81FF81FF81FF81FF81FF81FF91FF91FF81FF41FEF1FEB1FF31F092022203A2052206820772072205B203E2023200A20F31FE41FE11FE81FEF1FF21FF31FF21FF21FF11FF11FF21FF21FF31FF31FF31FF31FF31FF41FF41FF51FF61FF71FF71FF71FF81FF91FFA1FF…	591398180096	NULL	NULL	NULL
2018-09-28 11:16:27.025	0xF11FF21FF21FF31FF31FF21FF21FF31FF41FF41FF51FF51FF61FF71FF71FF81FF91FF91FFA1FFB1FFC1FFD1FFE1FFF1F0020012002200220032004200520072009200C200E201020112012201220112010200F200E200D200C200A2006200120FC1FF81FF61FF41FF31FF31FF21FF21FF21FF21FF21FF21FF21FF31FF31FF31FF31FF31FF31FF31FF31FF41FF41FF41FF41FF41FF31FF41FF41FF51FF51FF51FF51FF61FF61FF51FF51FF71FFA1FFD1FFF1F01200320042005200620062005200520052004200…	591398185216	NULL	NULL	NULL
2018-09-28 11:16:32.145	0xF41FF51FF51FF51FF61FF81FFB1FFE1F0120022003200420052005200420042004200420032001200020FE1FFC1FF91FF61FF51FF51FF61FF71FF71FF71FF71FF71FF61FF71FF71FF81FF81FF81FF91FF81FF81FF81FF91FF81FF41FEE1FEC1FF81F0E202820402057206C2077206E20552039201E200420EF1FE21FE21FE91FEF1FF21FF21FF21FF21FF21FF11FF21FF21FF31FF31FF31FF31FF31FF41FF41FF51FF61FF71FF71FF71FF81FF91FF91FFA1FFA1FFB1FFD1FFE1FFF1FFF1F00200120022003200…	591398190336	NULL	NULL	NULL
2018-09-28 11:16:37.265	0xF51FF61FF61FF71FF71FF81FF91FFA1FFB1FFB1FFB1FFD1FFE1FFF1F00200120022004200520062008200A200C200E200F2011201220122011200F200E200E200D200C20092004200020FB1FF81FF61FF41FF21FF21FF21FF21FF21FF21FF21FF21FF31FF31FF31FF31FF31FF31FF31FF31FF31FF31FF41FF41FF41FF41FF41FF41FF41FF51FF51FF51FF51FF51FF51FF61FF71FF91FFB1FFE1F0020022004200520062006200620052005200520042003200120FF1FFC1FFA1FF81FF61FF51FF61FF71FF71FF…	591398195456	NULL	NULL	NULL
2018-09-28 11:16:42.385	0x042005200620062006200620042003200120FF1FFD1FFB1FF81FF61FF51FF51FF51FF61FF61FF71FF71FF71FF61FF71FF71FF61FF61FF81FF81FF81FF81FF81FF81FF51FF11FEB1FED1FFB1F13202C2044205A206E20762069204E2032201820FF1FEA1FE01FE21FEA1FF01FF21FF11FF11FF11FF21FF21FF11FF21FF31FF31FF31FF31FF31FF41FF51FF71FF71FF71FF71FF71FF81FF91FF91FFA1FFB1FFC1FFD1FFE1FFF1F002001200220042005200520062008200A200D201020112012201220112010200…	591398200576	NULL	NULL	NULL
2018-09-28 11:16:47.505	0xFE1FFE1FFF1F01200220032004200520062008200A200C200F20112012201220122010200F200E200D200C200B2007200320FE1FF91FF71FF51FF31FF21FF11FF11FF11FF11FF21FF21FF21FF11FF21FF21FF21FF11FF21FF31FF31FF31FF31FF31FF31FF31FF31FF41FF41FF41FF41FF41FF41FF41FF41FF51FF51FF61FF81FFB1FFD1FFF1F01200320032004200620062006200520042003200220FF1FFD1FFA1FF71FF51FF41FF51FF51FF51FF51FF51FF51FF61FF61FF61FF61FF61FF61FF61FF71FF71FF…	591398205696	NULL	NULL	NULL
2018-09-28 11:16:52.625	0xF91FF71FF51FF41FF51FF61FF61FF61FF61FF61FF61FF61FF61FF61FF61FF61FF61FF61FF71FF81FF81FF71FF41FF01FEB1FEF1F0120192033204A20602072207520642049202C201220FA1FE71FE01FE41FEC1FF11FF21FF11FF11FF21FF21FF21FF21FF21FF21FF21FF31FF31FF41FF41FF41FF51FF61FF61FF61FF81FF81FF91FFA1FFB1FFB1FFC1FFD1FFE1FFF1F00200120022003200420052007200A200C200E200F2010201220122011200F200E200D200C200B20092004200020FB1FF81FF51FF31FF…	591398210816	NULL	NULL	NULL
2018-09-28 11:16:57.745	0x0D201020112012201220122010200E200D200C200B200A2007200220FC1FF81FF61FF41FF31FF21FF11FF11FF11FF11FF21FF21FF21FF21FF21FF21FF31FF31FF31FF31FF31FF31FF31FF31FF31FF41FF41FF41FF41FF41FF41FF41FF41FF41FF41FF51FF61FF71FF91FFB1FFE1F0020022003200420062007200720072007200620042002200120FF1FFC1FFA1FF81FF71FF71FF61FF71FF81FF81FF81FF81FF81FF81FF91FF91FF81FF71FF71FF71FF81FF81FF81FF61FF11FEC1FED1FF91F0F20282040205…	591398215936	NULL	NULL	NULL
2018-09-28 11:17:02.865	0xF71FF81FF81FF81FF81FF81FF81FF81FF71FF71FF71FF41FEF1FEC1FF21F05201F2037204E206320742073205E20422026200C20F51FE41FE01FE61FEE1FF21FF21FF11FF11FF11FF11FF21FF21FF21FF21FF31FF31FF31FF41FF51FF61FF61FF61FF71FF71FF81FF81FF91FFB1FFB1FFC1FFD1FFE1FFE1F0020012002200320042005200620072009200C200E20102011201120112010200F200E200C200B200A2008200420FF1FFA1FF71FF51FF31FF21FF11FF11FF11FF21FF21FF21FF21FF21FF21FF31FF…	591398221056	NULL	NULL	NULL
2018-09-28 11:17:07.985	0x0A2006200120FC1FF81FF61FF41FF31FF21FF21FF21FF21FF21FF21FF21FF31FF31FF31FF31FF31FF31FF31FF31FF31FF41FF41FF31FF31FF31FF31FF41FF51FF51FF51FF51FF51FF51FF51FF51FF61FF71FF91FFC1FFF1F012003200320052006200620062006200520042002200120FF1FFC1FF91FF71FF51FF51FF61FF61FF61FF61FF61FF51FF61FF71FF71FF71FF61FF61FF71FF81FF81FF81FF81FF81FF61FF11FEC1FEE1FFD1F15202E2045205C206F20752067204C202F201520FD1FE81FE01FE31FE…	591398226176	NULL	NULL	NULL
2018-09-28 11:17:13.105	0xF21FED1FEC1FF51F0A2024203C20532068207620702058203B2020200720F11FE21FE11FE81FF01FF31FF31FF21FF21FF21FF21FF21FF21FF21FF21FF31FF31FF31FF31FF41FF41FF51FF61FF61FF71FF81FF91FFA1FFA1FFB1FFB1FFC1FFD1FFE1FFF1F00200120032003200420062008200A200C200E20102011201120112010200E200D200C200C200B2007200320FD1FF91FF71FF51FF31FF21FF21FF21FF21FF21FF31FF31FF31FF21FF21FF31FF31FF31FF31FF31FF31FF31FF31FF31FF31FF41FF41FF…	591398231296	NULL	NULL	NULL
2018-09-28 11:17:18.225	0xF21FF21FF11FF21FF31FF31FF31FF31FF41FF41FF41FF31FF41FF41FF31FF31FF31FF31FF41FF51FF51FF61FF61FF51FF61FF61FF61FF51FF61FF81FFA1FFD1F0020022003200520062007200720062006200620042003200120FF1FFD1FFA1FF81FF61FF51FF51FF61FF61FF61FF61FF71FF71FF71FF71FF81FF81FF81FF71FF71FF71FF71FF71FF71FF41FEF1FEB1FF01F02201B2033204B20612072207420622046202A201020F91FE61FE01FE51FED1FF21FF31FF31FF21FF31FF31FF31FF31FF41FF41FF…	591398236416	NULL	NULL	NULL
2018-09-28 11:17:23.345	0x522035201C200320ED1FE11FE31FEA1FF01FF21FF21FF21FF21FF21FF31FF31FF31FF31FF41FF41FF41FF51FF51FF51FF51FF61FF61FF71FF81FF81FF81FF91FFA1FFB1FFC1FFD1FFE1FFF1F012001200220032004200520062008200A200D200F20102011201220112010200E200C200C200B200A2006200120FD1FF91FF71FF51FF31FF11FF01FF11FF21FF21FF31FF31FF31FF21FF31FF31FF31FF31FF31FF21FF21FF21FF21FF31FF31FF31FF31FF31FF31FF31FF41FF41FF41FF51FF51FF41FF41FF61FF…	591398241536	NULL	NULL	NULL
2018-09-28 11:17:28.465	0xF31FF41FF31FF31FF41FF41FF41FF41FF41FF41FF51FF51FF51FF41FF51FF51FF51FF61FF81FFA1FFD1F0020022003200420052006200620052004200320022001200020FE1FFB1FF81FF51FF41FF51FF61FF61FF61FF61FF51FF51FF61FF61FF71FF71FF61FF61FF61FF61FF71FF71FF71FF71FF31FEE1FEB1FF31F0720212038204F206420742072205B203F2024200B20F41FE41FE01FE61FED1FF01FF01FF11FF21FF21FF11FF11FF21FF21FF21FF31FF31FF41FF51FF51FF51FF61FF71FF71FF81FF91FF…	591398246656	NULL	NULL	NULL
2018-09-28 11:17:33.585	0xF21FF21FF21FF21FF21FF31FF31FF31FF41FF41FF41FF51FF51FF61FF71FF71FF71FF81FF81FF91FFA1FFB1FFC1FFD1FFD1FFD1FFE1F002001200220032003200420062009200B200C200E2010201120112010200F200E200D200C200B20092006200120FB1FF81FF61FF41FF21FF01FF11FF21FF21FF11FF21FF21FF21FF31FF31FF31FF31FF31FF31FF31FF31FF31FF41FF41FF41FF41FF41FF41FF41FF41FF51FF61FF61FF51FF51FF51FF51FF71FF91FFC1F0020032004200520052005200520052005200…	591398251776	NULL	NULL	NULL
2018-09-28 11:17:38.705	0xF41FF41FF51FF51FF51FF51FF61FF81FFA1FFD1FFF1F012003200420052005200520052005200420032002200120FE1FFB1FF81FF61FF51FF51FF51FF61FF61FF61FF61FF61FF61FF61FF61FF51FF51FF61FF61FF71FF71FF71FF61FF61FF21FED1FEB1FF61F0B2024203D205420682075206E20552039201E200520EF1FE21FE21FE91FEF1FF21FF21FF11FF01FF11FF11FF11FF11FF21FF11FF21FF21FF31FF31FF41FF51FF51FF61FF61FF71FF71FF81FFA1FFB1FFC1FFC1FFD1FFE1FFF1F0020012002200…	591398256896	NULL	NULL	NULL
2018-09-28 11:17:43.825	0xF41FF41FF51FF61FF71FF71FF81FF81FF91FFA1FFB1FFC1FFC1FFD1FFE1FFF1F00200120022003200420052008200A200D200F201120122013201320122010200E200E200D200C20092005200020FB1FF81FF61FF41FF31FF21FF21FF21FF21FF21FF21FF21FF31FF31FF31FF31FF31FF31FF31FF41FF51FF51FF41FF41FF41FF41FF41FF41FF51FF51FF51FF51FF51FF51FF51FF51FF61FF81FFB1FFE1F0020022003200520062006200620052005200420032002200120FE1FFC1FF91FF61FF51FF51FF61FF…	591398262016	NULL	NULL	NULL
2018-09-28 11:17:48.945	0x02200420052006200620062006200520042002200120FF1FFD1FFA1FF81FF61FF61FF61FF61FF61FF61FF61FF61FF61FF71FF71FF61FF61FF71FF71FF71FF81FF91FF91FF81FF51FF11FEB1FED1FFA1F10202920422059206D2076206A20502034201A200120EC1FE01FE31FEA1FF01FF21FF11FF11FF11FF21FF21FF21FF21FF21FF21FF31FF31FF41FF41FF41FF51FF71FF71FF71FF81FF81FF91FFA1FFB1FFB1FFC1FFD1FFE1FFF1F002001200220032004200520062009200B200D200F201020122013201…	591398267136	NULL	NULL	NULL
2018-09-28 11:17:54.065	0xFC1FFC1FFD1FFD1FFE1F002002200320032004200520072009200B200D200F2011201220122010200E200D200D200D200C2009200420FF1FFA1FF71FF51FF41FF21FF11FF21FF21FF21FF21FF31FF31FF31FF31FF31FF21FF21FF31FF41FF41FF41FF41FF51FF51FF41FF41FF51FF51FF51FF51FF51FF51FF51FF61FF71FF71FF61FF81FFA1FFD1F002002200320042005200620062006200520042003200120FF1FFE1FFB1FF91FF71FF51FF61FF61FF71FF71FF61FF61FF61FF71FF71FF71FF71FF71FF81FF…	591398272256	NULL	NULL	NULL
2018-09-28 11:17:59.185	0xFF1FFC1FF91FF71FF51FF51FF61FF61FF61FF61FF61FF61FF61FF61FF61FF61FF71FF71FF71FF81FF81FF81FF81FF81FF51FF01FEB1FEF1FFF1F1720302048205F2071207520652049202D201320FB1FE71FDF1FE21FEB1FF11FF21FF11FF11FF21FF21FF21FF21FF21FF21FF21FF21FF41FF41FF41FF51FF51FF61FF71FF71FF81FF91FF91FFA1FFA1FFB1FFB1FFC1FFD1FFE1FFF1FFF1F0020012003200420062008200A200C200E2010201120112010200E200C200C200C200B2008200320FE1FFA1FF71FF…	591398277376	NULL	NULL	NULL
2018-09-28 11:18:04.305	0x08200A200C200E20112012201220112010200F200D200C200C200B2008200320FE1FFA1FF71FF51FF31FF21FF11FF21FF31FF31FF21FF31FF31FF31FF21FF31FF31FF41FF41FF41FF31FF41FF41FF41FF51FF51FF51FF51FF41FF41FF41FF51FF61FF61FF61FF61FF61FF61FF81FFB1FFE1F002001200320052006200620052005200520042003200120FF1FFD1FFB1FF91FF71FF61FF61FF61FF61FF61FF71FF71FF71FF71FF71FF71FF71FF81FF81FF81FF81FF81FF81FF81FF71FF31FED1FEC1FF81F0F202…	591398282496	NULL	NULL	NULL
2018-09-28 11:18:09.425	0xF71FF61FF71FF71FF81FF81FF81FF81FF81FF81FF81FF71FF71FF41FF01FEC1FF11F04201C2035204C206220732073206020442028200E20F71FE61FE21FE61FEE1FF21FF21FF21FF11FF11FF11FF21FF31FF31FF31FF31FF31FF41FF41FF41FF51FF61FF71FF71FF81FF91FF91FFA1FFB1FFB1FFC1FFC1FFD1FFE1FFF1F00200120022003200420052007200A200C200E201020112012201220122010200E200E200D200C200A2005200020FB1FF71FF51FF41FF31FF31FF31FF31FF31FF31FF31FF41FF41FF…	591398287616	NULL	NULL	NULL
2018-09-28 11:18:14.545	0x0C200C200A2007200220FD1FF91FF71FF51FF31FF21FF11FF21FF21FF31FF31FF31FF31FF21FF31FF31FF31FF31FF31FF31FF31FF31FF41FF51FF51FF41FF41FF31FF41FF51FF61FF61FF61FF61FF61FF61FF61FF71FF91FFC1F00200220032004200520062006200520052005200420032002200120FE1FFB1FF81FF61FF61FF61FF61FF71FF71FF71FF71FF71FF71FF71FF71FF71FF71FF71FF71FF81FF81FF71FF81FF61FF21FEC1FED1FFC1F14202D2044205A206E20752069204E2031201720FF1FEB1FE…	591398292736	NULL	NULL	NULL
2018-09-28 11:18:19.665	0xF71FF61FF21FED1FEB1FF41F092022203A20502066207420702059203C2021200720F11FE31FE11FE81FEF1FF21FF21FF21FF11FF11FF11FF11FF11FF11FF21FF21FF21FF31FF31FF41FF41FF51FF71FF71FF71FF71FF81FF91FF91FFA1FFA1FFB1FFC1FFD1FFF1F00200120032003200420062008200A200C200E20102011201120112010200E200D200D200D200C2008200320FD1FF91FF71FF51FF41FF31FF21FF21FF21FF11FF21FF31FF31FF31FF31FF31FF31FF31FF41FF51FF41FF41FF41FF41FF41FF…	591398297856	NULL	NULL	NULL
2018-09-28 11:18:24.785	0xF21FF21FF21FF21FF21FF31FF31FF21FF21FF31FF31FF31FF41FF41FF41FF31FF31FF31FF41FF41FF41FF41FF41FF41FF41FF41FF51FF51FF51FF51FF51FF71FFA1FFD1FFF1F012002200320052005200520052005200520042003200120FF1FFC1FFA1FF81FF61FF61FF61FF61FF71FF71FF71FF71FF71FF71FF81FF81FF71FF81FF81FF81FF81FF81FF91FF81FF51FF01FEC1FF01F01201920312049205F2072207420632047202C201220F91FE61FE01FE41FED1FF21FF31FF21FF21FF31FF31FF21FF21FF…	591398302976	NULL	NULL	NULL
2018-09-28 11:18:29.905	0x76206C20532036201C200320ED1FE11FE11FE81FEE1FF11FF11FF11FF11FF11FF11FF11FF21FF21FF21FF31FF31FF31FF31FF41FF51FF51FF61FF71FF71FF81FF91FF91FFA1FFB1FFB1FFC1FFD1FFE1FFF1F00200120022004200520062008200A200D200F20102011201220122010200F200D200C200C200A2006200220FD1FF91FF71FF51FF41FF21FF11FF11FF11FF11FF21FF21FF21FF31FF31FF21FF21FF21FF31FF41FF41FF41FF31FF31FF31FF31FF31FF31FF31FF31FF31FF41FF41FF41FF41FF51FF…	591398308096	NULL	NULL	NULL
2018-09-28 11:18:35.025	0xF31FF31FF41FF41FF41FF41FF41FF41FF51FF51FF51FF51FF41FF41FF41FF51FF61FF61FF61FF61FF81FFB1FFD1FFF1F012003200420052005200520062006200520042003200120FE1FFB1FF91FF71FF51FF61FF61FF61FF61FF61FF61FF71FF71FF71FF71FF61FF71FF71FF71FF81FF91FF91FF81FF71FF41FEF1FEB1FF21F06201F2037204E206420742072205D20412025200C20F51FE31FDF1FE51FEE1FF21FF31FF21FF21FF11FF21FF21FF21FF21FF21FF31FF31FF41FF41FF51FF51FF61FF61FF71FF…	591398313216	NULL	NULL	NULL
2018-09-28 11:18:40.145	0xF31FF21FF21FF21FF21FF21FF21FF21FF31FF41FF41FF41FF41FF41FF41FF51FF61FF71FF81FF81FF91FFA1FFA1FFB1FFC1FFD1FFE1FFF1FFF1F002001200220032004200520062008200B200D200F20102012201320122010200F200E200D200C20092006200120FD1FF91FF61FF41FF31FF21FF31FF31FF21FF31FF31FF21FF31FF31FF31FF31FF31FF31FF41FF41FF41FF41FF51FF51FF51FF41FF41FF41FF41FF51FF51FF51FF51FF51FF51FF51FF61FF81FFA1FFC1FFF1F0120022003200520052005200…	591398318336	NULL	NULL	NULL
2018-09-28 11:18:45.265	0xF51FF51FF51FF51FF41FF51FF51FF61FF71FF91FFB1FFD1F002002200320042005200520052005200520042002200120FF1FFD1FFB1FF81FF61FF51FF51FF51FF51FF51FF51FF51FF51FF61FF61FF61FF61FF61FF61FF61FF71FF81FF81FF81FF71FF21FED1FEB1FF41F0A2023203B205320672075206E2057203B2020200620F01FE21FE11FE71FEE1FF21FF21FF11FF01FF01FF01FF11FF21FF21FF21FF21FF21FF31FF31FF41FF51FF61FF71FF71FF81FF71FF81FFA1FFB1FFC1FFD1FFE1FFE1FFF1F00200…	591398323456	NULL	NULL	NULL
2018-09-28 11:18:50.385	0xF21FF31FF41FF51FF61FF61FF61FF71FF71FF81FF91FFA1FFB1FFC1FFD1FFD1FFE1FFF1F002001200320042005200520062008200A200C200F2011201220112010200E200D200D200C200B20092005200020FB1FF71FF51FF31FF11FF21FF21FF21FF21FF21FF21FF21FF31FF31FF31FF31FF31FF31FF21FF21FF31FF41FF41FF41FF41FF51FF51FF51FF61FF61FF61FF61FF61FF61FF61FF61FF71FF81FFA1FFC1FFF1F022003200420052006200620062005200520042003200220FF1FFD1FFB1FF91FF71FF…	591398328576	NULL	NULL	NULL
2018-09-28 11:18:55.505	0xFF1F0220032004200520062006200520052004200420022001200020FD1FFB1FF81FF61FF51FF51FF61FF71FF71FF71FF61FF61FF61FF71FF81FF81FF81FF71FF81FF71FF71FF61FF71FF61FF21FEC1FEC1FF81F10202920412058206C2076206B20512035201A200220ED1FE11FE21FEA1FF01FF21FF21FF11FF01FF21FF21FF21FF31FF31FF31FF31FF31FF31FF41FF51FF61FF61FF71FF71FF71FF81FF91FFA1FFB1FFB1FFC1FFD1FFD1FFF1F002001200220032004200520072009200B200D200F2010201…	591398333696	NULL	NULL	NULL
2018-09-28 11:19:00.625	0xFB1FFB1FFC1FFD1FFE1FFF1F002001200120022004200520072008200A200C200E201020122013201220112010200E200D200C200B2009200420FF1FFB1FF81FF61FF41FF21FF21FF21FF21FF21FF21FF21FF21FF31FF41FF41FF41FF41FF41FF41FF41FF31FF41FF51FF51FF51FF61FF61FF61FF61FF61FF61FF71FF71FF71FF61FF61FF71FF91FFC1FFF1F01200320042005200620062006200620062006200420032001200020FE1FFB1FF81FF71FF71FF71FF71FF71FF81FF81FF81FF81FF71FF71FF81FF…	591398338816	NULL	NULL	NULL
2018-09-28 11:19:05.745	0x03200220FF1FFC1FF91FF71FF51FF41FF51FF51FF51FF61FF61FF61FF61FF61FF71FF81FF81FF71FF71FF71FF81FF81FF81FF81FF61FF11FEC1FEE1FFE1F16202E2046205C207020752066204B202F201520FD1FE91FE11FE41FEC1FF11FF21FF21FF21FF21FF21FF21FF31FF21FF21FF21FF21FF31FF41FF51FF51FF51FF61FF71FF71FF81FF91FFA1FFB1FFB1FFD1FFD1FFD1FFE1FFF1F002002200320032004200520072009200B200C200E2010201220122010200F200D200C200C200B20092005200020F…	591398343936	NULL	NULL	NULL
2018-09-28 11:19:10.865	0x0320052008200B200D200F20102011201220122010200E200D200D200D200B2008200320FE1FFA1FF71FF51FF31FF31FF21FF21FF21FF21FF21FF21FF31FF31FF31FF31FF31FF31FF31FF31FF41FF41FF41FF41FF41FF31FF41FF41FF51FF51FF51FF41FF41FF41FF41FF61FF71FF81FF91FFB1FFE1F012003200420052006200620062006200620052003200120FF1FFE1FFB1FF81FF61FF61FF61FF71FF71FF71FF71FF61FF61FF81FF81FF81FF71FF71FF71FF71FF61FF71FF81FF91FF71FF31FED1FEC1FF…	591398349056	NULL	NULL	NULL
2018-09-28 11:19:15.985	0xF71FF61FF61FF61FF61FF71FF81FF81FF81FF81FF71FF71FF71FF81FF81FF51FEF1FEB1FEF1F02201B2033204B206120722074206220452029200F20F81FE61FE01FE41FED1FF11FF21FF11FF11FF21FF21FF21FF21FF21FF21FF21FF31FF41FF41FF41FF51FF51FF61FF71FF71FF81FF81FF91FFA1FFB1FFC1FFC1FFD1FFE1FFF1F00200020012003200420052007200A200C200E20102011201220122011200F200E200D200C200B20092005200120FC1FF81FF51FF31FF31FF21FF21FF21FF21FF21FF21FF…	591398354176	NULL	NULL	NULL
2018-09-28 11:19:21.105	0x0E200C200C200C200B2007200220FD1FF91FF61FF41FF21FF11FF11FF11FF11FF21FF21FF21FF31FF31FF31FF21FF31FF31FF41FF41FF41FF41FF31FF41FF41FF41FF51FF51FF51FF51FF41FF41FF51FF61FF61FF61FF61FF71FF91FFC1FFF1F012003200420052006200620062006200520042003200120FF1FFC1FFA1FF81FF61FF51FF51FF51FF61FF61FF61FF61FF61FF61FF71FF71FF71FF71FF81FF81FF91FF91FF91FF91FF61FF21FEC1FEE1FFC1F13202B2044205B206E2076206A204F20332019200…	591398359296	NULL	NULL	NULL
2018-09-28 11:19:26.225	0xF71FF71FF71FF61FF31FED1FEA1FF31F07202020382050206620752072205B203F2023200A20F41FE41FE01FE71FEF1FF21FF21FF11FF21FF21FF21FF11FF11FF11FF21FF21FF31FF41FF41FF31FF41FF51FF51FF61FF71FF81FFA1FFA1FFB1FFC1FFC1FFD1FFE1F0020002001200120022003200420062008200A200C200D200F2012201220122010200F200E200D200C200B2008200320FE1FFA1FF71FF51FF31FF21FF21FF21FF21FF21FF21FF21FF31FF31FF31FF21FF11FF21FF21FF21FF31FF31FF31FF…	591398364416	NULL	NULL	NULL
2018-09-28 11:19:31.345	0xF21FF21FF21FF11FF21FF31FF21FF21FF31FF31FF31FF41FF41FF31FF41FF41FF51FF51FF51FF51FF51FF51FF51FF51FF61FF61FF61FF61FF61FF61FF61FF61FF71FF91FFB1FFD1F0020022004200520062007200620052005200420032002200020FE1FFC1FF91FF71FF51FF41FF41FF51FF51FF51FF51FF51FF61FF51FF51FF51FF51FF51FF61FF61FF61FF71FF71FF71FF41FF01FEB1FEE1FFF1F1720302048205E2071207420642048202C201220FB1FE71FDF1FE31FEC1FF11FF11FF01FF01FF01FF01FF…	591398369536	NULL	NULL	NULL
2018-09-28 11:19:36.465	0x56206B2077206E20552039201E200520EE1FE01FE01FE71FEE1FF11FF11FF11FF11FF11FF11FF11FF11FF21FF31FF31FF31FF41FF41FF41FF51FF61FF61FF71FF81FF81FF91FFA1FFB1FFC1FFD1FFE1FFF1F0020002001200320042004200520062008200B200D200F201020122012201220112010200E200D200C200B2008200320FE1FFA1FF71FF51FF31FF21FF21FF31FF31FF31FF31FF31FF31FF31FF41FF41FF41FF41FF41FF41FF41FF51FF51FF61FF61FF61FF61FF61FF51FF61FF61FF61FF61FF61FF…	591398374656	NULL	NULL	NULL
2018-09-28 11:19:41.585	0xF31FF31FF31FF21FF31FF31FF31FF31FF31FF31FF41FF41FF41FF41FF51FF51FF51FF51FF51FF61FF61FF71FF91FFB1FFE1F0120022003200520062007200720062005200420032002200120FE1FFC1FF91FF71FF61FF61FF61FF71FF81FF81FF71FF71FF81FF81FF81FF81FF91FF91FF91FF91FF81FF81FF91FF91FF51FF01FEC1FF21F05201F2037204E206520752074205F20432028200E20F61FE41FE01FE51FED1FF11FF21FF11FF11FF11FF11FF11FF21FF21FF21FF21FF21FF21FF31FF41FF51FF61FF…	591398379776	NULL	NULL	NULL
2018-09-28 11:19:46.705	0xEA1FEF1FF11FF01FF01FF11FF11FF11FF21FF21FF11FF11FF21FF31FF41FF41FF41FF41FF51FF51FF61FF71FF81FF91FF91FFA1FFB1FFC1FFD1FFE1FFF1F002001200220032004200520062008200B200D200F20102011201220112010200F200E200D200C200A2006200120FC1FF81FF61FF51FF31FF21FF21FF21FF21FF21FF21FF21FF31FF31FF31FF31FF31FF31FF31FF41FF41FF41FF41FF41FF41FF41FF41FF41FF51FF61FF61FF61FF61FF61FF61FF61FF61FF81FFA1FFC1FFF1F02200320042005200…	591398384896	NULL	NULL	NULL
2018-09-28 11:19:51.825	0xF51FF51FF51FF51FF51FF51FF61FF61FF61FF61FF61FF81FFB1FFD1F0020022003200420052005200520052005200520042003200120FE1FFB1FF91FF71FF51FF51FF51FF51FF61FF61FF71FF71FF71FF61FF61FF61FF61FF71FF71FF81FF81FF81FF81FF71FF31FEE1FEC1FF51F0A2023203B20522067207620702059203C2022200820F21FE31FE11FE81FEE1FF21FF21FF21FF21FF21FF21FF21FF21FF21FF21FF21FF31FF41FF41FF41FF51FF61FF71FF81FF91FF91FF91FF91FFB1FFB1FFB1FFC1FFD1FF…	591398390016	NULL	NULL	NULL
2018-09-28 11:19:56.945	0xF21FF21FF31FF41FF41FF51FF51FF51FF61FF71FF91FF91FFA1FFA1FFB1FFC1FFD1FFD1FFE1FFF1F002002200320032004200520072009200B200D200F20122013201320112010200E200D200C200B20092006200120FC1FF81FF61FF41FF21FF21FF21FF11FF21FF21FF21FF11FF21FF31FF31FF21FF21FF31FF31FF31FF31FF31FF41FF41FF41FF41FF31FF41FF51FF51FF51FF51FF51FF51FF51FF51FF61FF81FFA1FFC1FFF1F022003200420052006200520052005200420032002200120FF1FFC1FF91FF…	591398395136	NULL	NULL	NULL
2018-09-28 11:20:02.065	0xF81FFB1FFE1F0020022003200420052005200620052005200420032001200020FE1FFB1FF81FF61FF51FF51FF51FF51FF51FF51FF51FF61FF61FF71FF71FF71FF71FF61FF61FF61FF61FF71FF71FF61FF11FEC1FEC1FF81F0F202820412058206C2076206C20532037201C200320ED1FE11FE11FE91FEF1FF11FF11FF01FF11FF11FF21FF21FF21FF11FF21FF31FF41FF41FF41FF41FF41FF51FF61FF61FF81FF81FF91FFA1FFB1FFB1FFC1FFC1FFD1FFE1F002002200320042005200520072009200B200D200…	591398400256	NULL	NULL	NULL
2018-09-28 11:20:07.185	0xF91FFA1FFB1FFC1FFD1FFD1FFD1FFE1F0020012002200320042004200520072009200C200D200F2011201220122011200F200E200D200C200B20092004200020FB1FF81FF61FF41FF21FF21FF21FF31FF31FF31FF31FF31FF31FF41FF41FF31FF31FF41FF41FF31FF41FF41FF41FF41FF41FF41FF41FF41FF41FF41FF51FF51FF51FF51FF51FF51FF51FF71FFA1FFE1F0020022004200520062005200520062006200620042003200220FF1FFD1FFA1FF81FF71FF61FF71FF71FF71FF71FF61FF61FF71FF81FF…	591398405376	NULL	NULL	NULL
2018-09-28 11:20:12.305	0x0520042003200220FF1FFC1FFA1FF71FF51FF41FF51FF61FF61FF61FF61FF61FF61FF71FF71FF71FF71FF71FF71FF71FF71FF71FF81FF81FF61FF11FEC1FEE1FFC1F14202D2045205C206F20762067204C2030201620FE1FEA1FE11FE31FEA1FF01FF21FF11FF01FF01FF11FF11FF11FF11FF21FF31FF31FF41FF41FF41FF51FF51FF51FF61FF71FF81FF91FF91FFA1FFB1FFC1FFC1FFC1FFD1FFE1F002001200220032004200520062009200B200D200F2010201220122011200F200E200D200D200C2009200…	591398410496	NULL	NULL	NULL
2018-09-28 11:20:17.425	0x022003200420062008200A200D200F2010201120122012200F200D200D200C200C200B2007200320FE1FF91FF71FF51FF31FF21FF11FF11FF11FF11FF11FF21FF31FF31FF31FF31FF31FF31FF21FF21FF31FF31FF31FF31FF31FF31FF41FF41FF41FF51FF51FF51FF51FF51FF51FF51FF61FF71FF91FFB1FFD1F002002200420052005200520052005200520052003200220FF1FFD1FFB1FF81FF51FF41FF51FF61FF61FF61FF61FF51FF51FF51FF61FF71FF71FF61FF61FF81FF81FF81FF81FF81FF71FF31FE…	591398415616	NULL	NULL	NULL
2018-09-28 11:20:22.545	0xF61FF61FF61FF61FF61FF61FF71FF71FF71FF71FF71FF71FF71FF81FF81FF71FF71FF41FEF1FEA1FEF1F01201A2033204A20612073207520632046202B201120F91FE61FE01FE41FED1FF11FF21FF11FF11FF11FF11FF11FF11FF21FF31FF31FF31FF31FF31FF41FF51FF51FF61FF71FF71FF71FF81FF81FF91FFA1FFB1FFB1FFC1FFE1FFF1F012002200320042004200520072009200C200E200F20112012201220112010200E200C200C200C200A2005200020FB1FF81FF51FF31FF21FF11FF01FF11FF21FF…	591398420736	NULL	NULL	NULL
2018-09-28 11:20:27.665	0x1220112010200E200C200C200B2008200320FD1FF91FF61FF41FF21FF11FF01FF11FF21FF21FF21FF21FF21FF21FF11FF21FF31FF31FF31FF31FF31FF31FF41FF41FF51FF41FF41FF51FF51FF41FF51FF51FF51FF61FF61FF61FF61FF71FF91FFC1FFE1F0020022003200420062006200620052005200420032002200020FE1FFB1FF91FF71FF61FF61FF61FF61FF61FF71FF71FF71FF71FF61FF61FF61FF71FF81FF81FF81FF71FF71FF71FF51FF01FEB1FEC1FF91F11202A2043205A206D2077206B2051203…	591398425856	NULL	NULL	NULL
2018-09-28 11:20:32.785	0xF51FF51FF61FF71FF71FF71FF31FEE1FEB1FF31F07202020382050206620752073205E20412025200C20F41FE21FDE1FE51FEE1FF21FF21FF11FF11FF11FF11FF21FF21FF21FF21FF21FF21FF31FF41FF51FF51FF51FF61FF61FF71FF71FF81FFA1FFB1FFB1FFC1FFD1FFD1FFE1FFF1F01200220022003200420052007200A200C200E20102011201220122010200F200E200D200B200A2008200420FF1FFA1FF71FF51FF31FF11FF21FF21FF21FF11FF11FF11FF11FF21FF31FF31FF31FF21FF21FF21FF21FF…	591398430976	NULL	NULL	NULL
2018-09-28 11:20:37.905	0xF61FF41FF31FF21FF11FF21FF21FF21FF21FF31FF31FF31FF31FF31FF31FF31FF31FF41FF41FF41FF41FF31FF31FF31FF31FF41FF41FF41FF41FF51FF51FF51FF51FF61FF61FF71FF91FFC1FFF1F022003200520062007200620062005200520042002200020FE1FFC1FF91FF71FF51FF51FF61FF61FF61FF61FF61FF71FF71FF71FF71FF71FF71FF71FF71FF71FF71FF71FF71FF71FF51FF01FEB1FEE1FFF1F1820312049205F207120762066204B202F201520FC1FE71FDF1FE31FEB1FF01FF11FF11FF11FF…	591398436096	NULL	NULL	NULL
2018-09-28 11:20:43.025	0x25203E2055206B207720702058203B2020200620EF1FE21FE21FE91FEF1FF21FF21FF21FF31FF21FF21FF11FF21FF31FF41FF41FF41FF41FF41FF51FF61FF61FF71FF71FF71FF81FF91FFA1FFA1FFB1FFC1FFC1FFD1FFE1F002001200220022003200520062008200B200D200F20102011201220122010200E200D200C200C200B2008200320FE1FFA1FF71FF61FF41FF21FF11FF11FF11FF11FF21FF31FF31FF31FF31FF21FF31FF31FF31FF31FF31FF31FF31FF31FF31FF31FF41FF41FF31FF31FF31FF31FF…	591398441216	NULL	NULL	NULL
2018-09-28 11:20:48.145	0xF21FF31FF31FF31FF41FF41FF31FF31FF31FF41FF51FF51FF51FF51FF51FF51FF51FF51FF61FF61FF61FF61FF61FF61FF81FFA1FFD1F0020022004200520062005200520062006200520042003200220FF1FFD1FFA1FF81FF61FF61FF61FF61FF71FF71FF61FF61FF61FF61FF61FF61FF71FF81FF91FF91FF91FF81FF81FF81FF41FEF1FEB1FF11F03201D2035204D206320742075206220452029200F20F61FE41FE01FE51FEE1FF31FF41FF31FF21FF21FF21FF21FF21FF31FF31FF31FF31FF31FF31FF41FF…	591398446336	NULL	NULL	NULL
2018-09-28 11:20:53.265	0xDF1FE11FE91FEF1FF11FF11FF11FF11FF21FF21FF21FF21FF21FF21FF21FF31FF31FF31FF41FF61FF61FF61FF61FF61FF71FF81FF91FFB1FFB1FFB1FFC1FFD1FFE1FFF1F00200120022003200420062008200A200C200E2010201120112010200F200E200D200C200B20092006200120FC1FF81FF51FF31FF11FEF1FEF1FF01FF01FF11FF11FF11FF11FF11FF11FF11FF11FF21FF21FF31FF31FF41FF41FF31FF31FF31FF31FF41FF41FF41FF41FF41FF31FF41FF51FF51FF51FF61FF81FFA1FFD1F002002200…	591398451456	NULL	NULL	NULL
2018-09-28 11:20:58.385	0xF51FF51FF51FF51FF51FF51FF51FF61FF61FF61FF71FF61FF61FF81FFA1FFD1F0020022003200520062006200620062006200520042002200020FE1FFC1FFA1FF81FF61FF61FF71FF71FF71FF71FF61FF71FF71FF81FF81FF71FF71FF71FF71FF81FF91FF91FF91FF71FF31FEE1FEC1FF41F082022203B2052206820772072205B203E2023200920F21FE21FDF1FE71FEE1FF21FF21FF11FF11FF11FF21FF21FF21FF21FF21FF21FF31FF41FF41FF41FF41FF51FF51FF61FF71FF81FF91FFA1FFB1FFB1FFB1FF…	591398456576	NULL	NULL	NULL
2018-09-28 11:21:03.505	0xF21FF21FF31FF41FF41FF41FF41FF41FF51FF61FF81FF81FF81FF91FFA1FFB1FFC1FFD1FFD1FFD1FFE1FFF1F002001200220032004200520072009200B200D200F20112012201220112010200F200D200C200B20092005200020FC1FF71FF41FF21FF11FF11FF11FF11FF01FF11FF21FF21FF21FF21FF21FF21FF21FF21FF21FF21FF21FF21FF31FF21FF21FF31FF31FF31FF41FF41FF41FF41FF41FF41FF41FF51FF51FF71FF91FFC1FFF1F012002200320052005200520052005200520042002200020FF1FF…	591398461696	NULL	NULL	NULL
2018-09-28 11:21:08.625	0xF51FF61FF71FFA1FFD1F012003200420042005200520052005200520042002200120FF1FFC1FFA1FF71FF51FF51FF51FF51FF51FF51FF61FF61FF61FF61FF61FF61FF61FF71FF71FF71FF71FF61FF71FF71FF61FF21FEC1FEA1FF61F0D2027203F2057206C2077206E20552038201D200420EC1FDF1FE01FE81FEF1FF11FF11FF01FF11FF21FF21FF21FF21FF21FF21FF31FF31FF41FF41FF51FF51FF41FF51FF71FF81FF81FF91FF91FFA1FFB1FFB1FFC1FFD1FFD1FFF1F00200120022004200520062008200…	591398466816	NULL	NULL	NULL
2018-09-28 11:21:13.745	0xF71FF91FFA1FFB1FFB1FFC1FFC1FFD1FFE1FFF1F002001200220032004200520062008200A200C200E201020122012201220112010200E200D200D200C20092005200120FC1FF81FF51FF31FF11FF11FF11FF11FF11FF21FF31FF31FF31FF21FF21FF21FF41FF41FF41FF31FF31FF31FF41FF41FF41FF51FF51FF41FF41FF41FF41FF41FF41FF51FF51FF51FF51FF71FFA1FFD1FFF1F022003200520062006200620062006200620042002200020FE1FFB1FF81FF61FF51FF61FF51FF51FF51FF51FF51FF61FF…	591398471936	NULL	NULL	NULL
2018-09-28 11:21:18.865	0x062005200420032002200120FF1FFC1FF91FF71FF51FF61FF61FF51FF51FF61FF61FF61FF61FF61FF61FF61FF61FF61FF61FF71FF71FF71FF71FF71FF51FF01FEA1FEC1FFB1F13202D2045205C207020772069204E2032201820FF1FEA1FDF1FE21FEA1FEF1FF11FF01FF01FF11FF11FF11FF01FF11FF11FF21FF21FF21FF21FF31FF31FF41FF51FF61FF71FF71FF71FF81FF91FF91FFA1FFB1FFC1FFD1FFD1FFE1F00200120022003200520062008200B200D200F2010201120112011200F200E200D200C200…	591398477056	NULL	NULL	NULL
2018-09-28 11:21:23.985	0x01200220032004200420062008200B200D200F201120122012201220112010200E200D200D200C2009200420FF1FFA1FF71FF51FF41FF21FF11FF11FF11FF11FF21FF21FF31FF31FF31FF31FF21FF31FF31FF31FF31FF31FF31FF31FF31FF31FF31FF41FF41FF41FF41FF41FF41FF41FF41FF51FF51FF61FF81FFB1FFD1F0020022003200520062007200620062005200420022001200020FD1FFA1FF81FF61FF51FF51FF61FF61FF61FF61FF61FF61FF71FF71FF61FF61FF71FF71FF71FF71FF81FF71FF81FF…	591398482176	NULL	NULL	NULL
2018-09-28 11:21:29.105	0xF41FF51FF61FF61FF51FF51FF51FF61FF61FF71FF71FF71FF71FF61FF61FF61FF71FF71FF71FF41FEF1FEB1FEF1F0120192032204A20602072207620652049202D201320FA1FE61FDE1FE31FEB1FF01FF11FF01FF11FF11FF11FF21FF21FF11FF11FF31FF41FF41FF31FF31FF41FF41FF51FF61FF71FF81FF81FF91FFA1FFB1FFB1FFC1FFC1FFD1FFF1F002001200220032003200420062009200B200E201020112012201220112010200E200E200E200D200A2006200120FC1FF81FF61FF41FF31FF21FF21FF…	591398487296	NULL	NULL	NULL
2018-09-28 11:21:34.225	0x12201220122011200F200E200D200D200B2007200220FD1FFA1FF81FF51FF31FF21FF21FF21FF21FF21FF21FF21FF31FF31FF31FF21FF31FF41FF41FF41FF31FF31FF31FF31FF31FF41FF41FF41FF41FF41FF41FF41FF41FF51FF51FF51FF51FF61FF81FFA1FFD1F0020022003200420062006200620052005200420032002200020FD1FFB1FF81FF61FF51FF61FF61FF51FF51FF61FF61FF61FF61FF61FF61FF71FF71FF71FF71FF71FF71FF71FF71FF51FF11FEC1FEC1FF81F0F202920422059206E2078206…	591398492416	NULL	NULL	NULL
2018-09-28 11:21:39.345	0xF61FF61FF71FF81FF81FF81FF81FF71FF41FEF1FEC1FF31F05201F2038204F206620752074205F20432027200D20F51FE41FDF1FE51FED1FF11FF21FF11FF11FF11FF11FF11FF11FF21FF31FF31FF21FF21FF21FF31FF41FF51FF61FF61FF61FF71FF71FF81FF91FFB1FFC1FFD1FFD1FFE1FFF1F002002200220032004200620072009200C200E20102012201220122011200F200E200D200C200B2008200420FE1FF91FF61FF41FF31FF11FF01FF11FF21FF21FF11FF21FF21FF11FF11FF21FF31FF31FF31FF…	591398497536	NULL	NULL	NULL
2018-09-28 11:21:44.465	0xFC1FF81FF61FF51FF31FF21FF11FF11FF21FF21FF21FF21FF31FF31FF31FF21FF21FF21FF31FF41FF41FF31FF31FF31FF31FF41FF41FF41FF41FF41FF41FF51FF51FF41FF51FF51FF61FF71FF91FFC1FFF1F022003200420052006200620062006200420032002200020FE1FFC1FF81FF61FF41FF41FF51FF51FF51FF61FF61FF51FF51FF61FF71FF71FF71FF71FF61FF61FF61FF81FF81FF81FF41FEF1FEB1FEE1FFE1F16202F2047205E207220782068204D2030201620FE1FEA1FE01FE31FEA1FF01FF11FF…	591398502656	NULL	NULL	NULL
2018-09-28 11:21:49.585	0xF41F0A2024203D2055206A207720702058203C2021200820F01FE01FE01FE71FEE1FF11FF11FF11FF11FF11FF01FF11FF21FF21FF21FF21FF31FF31FF31FF41FF51FF61FF61FF61FF71FF81FF91FFA1FFB1FFC1FFD1FFD1FFE1FFF1F002001200220032004200520062008200A200D200F20112012201220122011200F200E200E200D200B2008200320FE1FF91FF61FF51FF31FF11FF11FF11FF11FF21FF21FF21FF31FF31FF31FF21FF21FF21FF31FF31FF41FF41FF31FF31FF31FF41FF41FF41FF41FF41FF…	591398507776	NULL	NULL	NULL
2018-09-28 11:21:54.705	0xF11FF21FF21FF21FF21FF31FF31FF31FF31FF41FF41FF41FF41FF51FF51FF51FF51FF51FF51FF51FF51FF51FF51FF51FF61FF61FF81FFA1FFD1FFF1F012002200320042006200620062005200520042002200120FF1FFC1FF91FF71FF51FF41FF51FF51FF61FF61FF71FF71FF71FF61FF61FF61FF71FF71FF71FF71FF81FF91FF91FF81FF41FF01FEC1FF11F03201C2034204C20622074207620632047202B201120F81FE61FE01FE51FED1FF11FF21FF21FF21FF21FF21FF21FF21FF21FF21FF31FF41FF31FF…	591398512896	NULL	NULL	NULL
2018-09-28 11:21:59.825	0x0220ED1FE11FE21FEA1FF11FF21FF11FF11FF21FF21FF21FF21FF21FF21FF21FF21FF31FF31FF31FF41FF51FF51FF61FF71FF81FF91FF91FF91FFA1FFB1FFB1FFD1FFD1FFE1F002001200220032004200520072009200C200E200F20112013201320122011200F200E200D200C200B2007200220FD1FF91FF61FF41FF31FF11FF11FF21FF21FF21FF21FF21FF21FF31FF31FF31FF31FF31FF31FF31FF31FF41FF41FF41FF41FF41FF41FF41FF41FF41FF51FF51FF51FF51FF51FF51FF61FF81FFA1FFC1FFF1F0…	591398518016	NULL	NULL	NULL
2018-09-28 11:22:04.945	0xF41FF51FF51FF51FF51FF51FF51FF51FF51FF51FF51FF51FF61FF61FF51FF71FFB1FFE1F0120022003200520062006200620062006200520032002200020FE1FFC1FF91FF61FF51FF41FF51FF61FF71FF71FF71FF61FF51FF61FF71FF71FF81FF81FF81FF81FF81FF81FF81FF81FF41FEE1FEA1FF21F062021203A2052206720762074205E20412025200B20F41FE31FE01FE61FEE1FF11FF21FF11FF21FF21FF21FF31FF31FF31FF31FF41FF41FF41FF41FF51FF61FF71FF71FF81FF91FF91FF91FF91FFB1FF…	591398523136	NULL	NULL	NULL
2018-09-28 11:22:10.065	0xF21FF21FF21FF11FF21FF31FF31FF31FF31FF41FF51FF51FF61FF71FF81FF81FF91FFA1FFB1FFC1FFC1FFD1FFE1FFF1F00200120022003200420062008200A200C200D200E2010201220122011200F200E200D200D200C200A2006200120FC1FF81FF51FF41FF31FF21FF11FF21FF21FF21FF21FF21FF31FF31FF31FF31FF21FF31FF31FF31FF31FF41FF41FF41FF31FF41FF41FF41FF41FF61FF61FF61FF51FF61FF61FF61FF61FF81FFA1FFC1FFF1F022003200520062006200620062006200520042003200…	591398528256	NULL	NULL	NULL
2018-09-28 11:22:15.185	0xF51FF41FF51FF71FF91FFC1FFE1F002001200220042006200620062006200520042002200020FF1FFC1FF91FF71FF51FF51FF51FF51FF51FF51FF41FF41FF51FF51FF61FF51FF61FF61FF61FF71FF71FF81FF81FF71FF51FF11FEB1FE91FF51F0C2026203F2056206B2077206F2056203A201F200520EE1FE01FE11FE91FEF1FF11FF11FF11FF11FF11FF11FF11FF21FF21FF31FF31FF31FF41FF41FF51FF51FF51FF61FF81FF91FF91FF91FFA1FFA1FFB1FFC1FFC1FFD1FFE1FFF1F002002200220032003200…	591398533376	NULL	NULL	NULL
2018-09-28 11:22:20.305	0xF51FF51FF71FF81FF91FFA1FFA1FFB1FFC1FFD1FFE1FFE1FFF1F002002200320032004200520072009200C200E200F20112012201220112010200E200D200C200C2009200420FF1FFA1FF71FF51FF31FF21FF11FF21FF21FF11FF21FF21FF31FF31FF31FF31FF21FF31FF21FF21FF31FF31FF41FF31FF31FF31FF31FF41FF51FF61FF61FF51FF51FF51FF51FF61FF61FF61FF81FFA1FFD1F0120032004200520062007200720062005200420032003200120FE1FFB1FF91FF71FF61FF61FF61FF61FF61FF61FF…	591398538496	NULL	NULL	NULL
2018-09-28 11:22:25.425	0x062006200620042004200420032001200020FD1FFA1FF81FF61FF51FF51FF51FF61FF61FF51FF51FF61FF71FF71FF71FF71FF71FF71FF71FF71FF71FF91FF91FF61FF21FEC1FED1FFB1F13202D2045205C20702078206C20512034201A200120EB1FE01FE21FEB1FF11FF31FF21FF11FF11FF11FF21FF21FF21FF21FF31FF31FF31FF31FF41FF51FF61FF71FF71FF71FF81FF81FF91FFA1FFB1FFD1FFD1FFD1FFE1FFF1F002002200320032004200520072009200B200D201020122012201220112010200F200…	591398543616	NULL	NULL	NULL
2018-09-28 11:22:30.545	0xFE1FFF1F01200220032003200420062008200A200C200E201020122012201220112010200E200D200D200C2008200320FE1FFA1FF71FF51FF31FF11FF11FF21FF21FF21FF21FF21FF31FF31FF21FF21FF31FF21FF21FF31FF31FF31FF31FF31FF41FF41FF41FF41FF41FF41FF31FF41FF41FF41FF41FF41FF41FF51FF71FFA1FFD1F0020022003200520052005200520052005200420032002200020FD1FFB1FF81FF61FF51FF41FF51FF61FF61FF61FF61FF61FF61FF51FF61FF61FF61FF71FF71FF71FF71FF…	591398548736	NULL	NULL	NULL
2018-09-28 11:22:35.665	0xF71FF61FF61FF61FF61FF61FF61FF51FF61FF71FF71FF71FF61FF61FF71FF71FF71FF71FF71FF71FF71FF41FEF1FEA1FEE1FFF1F1820312049205F207220762066204A202D201320FA1FE51FDD1FE11FEA1FEF1FF01FF01FF01FF11FF11FF01FF11FF21FF21FF21FF31FF31FF31FF51FF61FF61FF61FF71FF71FF71FF71FF81FFA1FFC1FFC1FFC1FFD1FFE1FFF1F012002200320042005200620072009200B200D20102012201220122011200F200D200C200B200B200A2006200120FC1FF81FF61FF41FF21FF…	591398553856	NULL	NULL	NULL
2018-09-28 11:22:40.785	0x0F20112012201220122011200F200D200D200C200B2007200320FE1FF91FF71FF51FF31FF21FF11FF21FF21FF21FF21FF21FF21FF21FF21FF21FF21FF31FF31FF41FF31FF31FF31FF31FF31FF31FF41FF41FF51FF51FF41FF41FF51FF61FF61FF61FF61FF71FF91FFB1FFE1F0020022004200620062006200620062006200620042002200120FE1FFC1FF91FF71FF61FF61FF61FF61FF61FF61FF51FF51FF61FF61FF61FF61FF61FF61FF61FF61FF71FF71FF71FF61FF21FEC1FEC1FF81F10202920412058206…	591398558976	NULL	NULL	NULL
2018-09-28 11:22:45.905	0xF61FF71FF71FF71FF61FF61FF61FF61FF71FF71FF41FEE1FEA1FF11F04201E2037204E206520752074206020442029200F20F51FE31FDF1FE51FED1FF11FF21FF11FF11FF11FF21FF21FF21FF21FF21FF21FF21FF31FF41FF51FF61FF61FF61FF61FF71FF81FF91FFA1FFB1FFB1FFD1FFD1FFD1FFE1FFF1F00200120022003200420062008200A200C200E201020122013201220112010200E200D200C200B2008200420FF1FFB1FF71FF51FF31FF21FF21FF31FF31FF21FF21FF31FF31FF31FF31FF41FF41FF…	591398564096	NULL	NULL	NULL
2018-09-28 11:22:51.025	0x07200220FC1FF81FF61FF41FF31FF21FF11FF11FF11FF21FF11FF21FF21FF11FF11FF11FF31FF31FF31FF31FF31FF21FF31FF31FF41FF41FF41FF41FF41FF41FF41FF41FF41FF51FF51FF51FF51FF71FF91FFB1FFE1F002002200320042005200620062005200520042003200120FF1FFC1FF91FF71FF51FF41FF51FF51FF51FF51FF61FF61FF51FF51FF51FF51FF61FF71FF81FF81FF71FF71FF61FF61FF41FF01FEB1FEC1FFB1F14202D2046205D207020772068204D2031201720FD1FE81FDF1FE21FEA1FF…	591398569216	NULL	NULL	NULL
2018-09-28 11:22:56.145	0xED1FEB1FF41F0A2024203D2054206920782072205B203F2023200920F11FE11FE01FE71FEF1FF21FF21FF21FF21FF21FF31FF31FF31FF31FF31FF31FF31FF41FF41FF51FF51FF61FF71FF71FF81FF81FF91FFA1FFA1FFB1FFB1FFC1FFD1FFD1FFF1F00200120032004200520062008200A200C200F201120122013201320122010200E200D200D200C2009200420FE1FFA1FF71FF61FF41FF31FF21FF21FF21FF31FF31FF31FF31FF31FF31FF31FF31FF31FF31FF41FF41FF41FF41FF41FF31FF31FF31FF41FF…	591398574336	NULL	NULL	NULL
2018-09-28 11:23:01.265	0xF11FF21FF31FF31FF31FF31FF21FF21FF21FF31FF31FF31FF41FF41FF41FF41FF41FF41FF41FF51FF51FF51FF61FF61FF51FF51FF51FF51FF71FF91FFC1FFF1F012003200420052006200620062005200420032002200020FE1FFC1FF91FF71FF51FF51FF61FF61FF61FF71FF71FF61FF61FF71FF71FF71FF71FF71FF71FF61FF71FF71FF81FF81FF41FEF1FEA1FEF1F01201A2035204C20622073207620642048202D201320FA1FE71FDF1FE41FEC1FF11FF21FF11FF11FF11FF11FF11FF21FF21FF21FF11FF…	591398579456	NULL	NULL	NULL
2018-09-28 11:23:06.385	0x37201D200320ED1FE01FE11FE81FEF1FF21FF11FF01FF11FF11FF11FF11FF11FF11FF11FF21FF31FF31FF31FF31FF31FF41FF61FF71FF81FF81FF91FFA1FFB1FFB1FFC1FFD1FFD1FFF1F002001200220032004200520062008200B200D200F20102012201220112010200E200C200C200B200A2006200220FD1FF81FF51FF41FF21FF11FF11FF11FF11FF11FF11FF11FF21FF21FF21FF11FF11FF11FF21FF21FF31FF31FF31FF41FF31FF31FF31FF41FF41FF51FF51FF51FF51FF51FF51FF51FF51FF71FF91FF…	591398584576	NULL	NULL	NULL
2018-09-28 11:23:11.505	0xF21FF31FF41FF41FF41FF41FF31FF31FF31FF31FF31FF41FF41FF41FF41FF41FF51FF61FF91FFC1FFF1F022003200420052005200520052004200420032002200020FE1FFC1FF91FF61FF51FF51FF51FF51FF61FF61FF61FF61FF61FF61FF61FF61FF71FF71FF71FF71FF71FF71FF71FF71FF31FEF1FEB1FF21F05202020392051206720762074205E20422026200C20F41FE31FE01FE51FED1FF11FF11FF11FF01FF11FF21FF21FF21FF11FF11FF11FF31FF41FF41FF41FF41FF51FF51FF61FF61FF81FF81FF…	591398589696	NULL	NULL	NULL
2018-09-28 11:23:16.625	0xF11FF11FF11FF11FF11FF01FF21FF31FF41FF41FF31FF31FF41FF51FF51FF61FF71FF81FF91FFA1FFA1FFB1FFB1FFC1FFD1FFD1FFF1F00200220032004200520072009200B200D200F20102012201220122010200E200D200C200C200A2005200020FB1FF81FF51FF41FF21FF21FF11FF11FF21FF21FF21FF31FF21FF21FF31FF31FF31FF31FF31FF41FF41FF41FF31FF31FF31FF41FF41FF51FF51FF51FF51FF51FF51FF51FF51FF61FF61FF71FF91FFC1FFF1F0220032005200620062006200520052004200…	591398594816	NULL	NULL	NULL
2018-09-28 11:23:21.745	0xF41FF41FF41FF41FF41FF51FF81FFA1FFD1F0020022003200420062006200620042004200420032002200020FD1FFA1FF81FF61FF51FF51FF61FF61FF61FF61FF61FF61FF61FF71FF71FF71FF71FF71FF71FF71FF71FF81FF81FF71FF21FED1FEB1FF51F0C2026203E2055206A20782072205A203C2022200820F11FE11FE01FE81FF01FF31FF31FF21FF21FF21FF21FF21FF31FF31FF31FF31FF31FF41FF41FF51FF61FF61FF61FF71FF71FF81FF91FFA1FFB1FFC1FFC1FFD1FFE1FFF1F00200120022003200…	591398599936	NULL	NULL	NULL
2018-09-28 11:23:26.865	0xF51FF51FF61FF71FF71FF71FF81FF91FFA1FFB1FFC1FFC1FFD1FFD1FFF1F002001200220032004200620072008200B200D200F20112012201220112010200E200D200C200B20092005200020FB1FF81FF51FF31FF11FF11FF11FF11FF11FF11FF11FF11FF21FF21FF21FF21FF21FF21FF21FF31FF31FF41FF41FF31FF31FF31FF31FF41FF41FF51FF51FF51FF51FF41FF41FF51FF61FF81FFA1FFC1FFF1F022003200420062006200620062006200520032002200120FF1FFC1FF91FF61FF41FF41FF51FF61FF…	591398605056	NULL	NULL	NULL
2018-09-28 11:23:31.985	0x0420052006200620052005200520042002200020FF1FFC1FF91FF61FF41FF41FF51FF51FF51FF61FF61FF61FF61FF51FF51FF71FF71FF71FF71FF71FF71FF71FF81FF81FF61FF11FEB1FEC1FFA1F11202B2043205A206F2078206C20522036201B200120EC1FDF1FE11FE91FEF1FF21FF11FF11FF11FF01FF01FF11FF11FF11FF11FF11FF21FF21FF31FF41FF51FF51FF61FF71FF81FF91FFA1FFA1FF91FFA1FFC1FFD1FFD1FFE1FFF1F00200120032004200520062008200A200C200E2010201120122011200…	591398610176	NULL	NULL	NULL
2018-09-28 11:23:37.105	0xFD1FFD1FFE1FFF1F00200220032004200520062008200B200D200E200F20112013201320122010200E200D200D200C2009200420FF1FFB1FF71FF51FF41FF21FF21FF21FF21FF21FF11FF11FF21FF21FF21FF21FF21FF31FF31FF31FF31FF41FF41FF41FF41FF41FF41FF41FF41FF51FF51FF51FF51FF51FF51FF51FF51FF61FF71FFA1FFD1F0020022004200520062007200720062006200520032002200020FE1FFC1FF91FF71FF51FF61FF61FF71FF71FF71FF61FF61FF61FF71FF71FF71FF71FF81FF71FF…	591398615296	NULL	NULL	NULL
2018-09-28 11:23:42.225	0xFD1FFA1FF81FF61FF61FF61FF61FF61FF71FF71FF81FF81FF81FF71FF71FF71FF71FF71FF71FF71FF81FF91FF91FF51FF11FEC1FEF1FFE1F1720302048205F207220772068204D202F201520FC1FE81FE01FE31FEB1FF11FF21FF11FF21FF21FF21FF21FF21FF21FF21FF31FF41FF41FF41FF41FF51FF61FF61FF71FF81FF91FFA1FFA1FFB1FFC1FFC1FFD1FFD1FFE1FFF1F00200120022003200420062008200B200D200F201020122013201320112010200F200E200D200C200A2006200120FC1FF81FF61FF…	591398620416	NULL	NULL	NULL
2018-09-28 11:23:47.345	0x0B200D200F20112012201220122011200F200E200D200D200C2008200320FD1FF91FF71FF51FF41FF21FF11FF11FF11FF21FF31FF31FF31FF31FF31FF21FF21FF21FF31FF41FF41FF31FF31FF31FF31FF41FF51FF51FF51FF51FF51FF51FF51FF51FF51FF61FF61FF71FF91FFC1FFF1F012002200320042005200620062006200520042003200120FF1FFD1FFB1FF81FF61FF51FF61FF61FF51FF51FF51FF51FF61FF61FF61FF61FF61FF71FF71FF61FF61FF71FF81FF81FF61FF21FEC1FEC1FF81F0E2028204…	591398625536	NULL	NULL	NULL
2018-09-28 11:23:52.465	0xF51FF51FF61FF61FF61FF61FF71FF71FF81FF81FF81FF81FF41FEF1FEB1FF01F03201C2035204C206320752075206220462029200F20F61FE41FDF1FE41FED1FF11FF21FF11FF11FF21FF21FF21FF11FF11FF11FF21FF31FF31FF31FF31FF41FF41FF51FF61FF71FF71FF81FF81FF91FFA1FFB1FFB1FFC1FFE1FFE1FFF1F01200220032004200520072009200C200E200F2010201220122010200E200D200C200C200B2008200420FE1FF91FF61FF41FF31FF21FF11FF11FF11FF11FF11FF21FF21FF21FF21FF…	591398630656	NULL	NULL	NULL
2018-09-28 11:23:57.585	0x0C200A2006200120FC1FF81FF61FF41FF21FF01FF11FF11FF11FF11FF21FF21FF21FF21FF21FF31FF31FF31FF31FF31FF31FF31FF31FF31FF41FF41FF41FF41FF41FF31FF41FF51FF51FF51FF51FF51FF51FF61FF81FFC1FFF1F0120032003200520052005200420042004200320022001200020FD1FFA1FF81FF61FF41FF41FF51FF61FF61FF61FF61FF51FF51FF61FF71FF71FF71FF61FF71FF71FF71FF71FF71FF51FF11FEB1FEC1FFB1F13202C2044205B206F20772069204E2032201820FF1FE91FDF1FE…	591398635776	NULL	NULL	NULL
2018-09-28 11:24:02.705	0xF71FF41FEE1FEB1FF41F092023203B2053206820772071205B203F2024200A20F21FE21FE01FE61FEE1FF21FF21FF11FF11FF11FF01FF11FF21FF21FF21FF21FF31FF31FF31FF31FF41FF61FF61FF61FF71FF71FF81FF91FFA1FFB1FFC1FFD1FFE1FFF1F002002200320032004200620072008200A200C200E20112012201220122011200F200E200D200C200B2008200420FF1FFA1FF71FF51FF31FF21FF11FF11FF11FF11FF21FF21FF21FF21FF21FF21FF21FF31FF31FF31FF31FF31FF41FF41FF31FF41FF…	591398640896	NULL	NULL	NULL
2018-09-28 11:24:07.825	0xF11FF11FF11FF21FF21FF21FF21FF21FF21FF21FF21FF21FF31FF41FF41FF41FF31FF31FF31FF41FF41FF41FF41FF41FF41FF41FF41FF41FF41FF51FF71FFA1FFC1FFF1F012002200320042005200520042005200420032002200120FE1FFC1FF91FF71FF51FF51FF51FF51FF51FF51FF51FF51FF61FF61FF61FF71FF71FF61FF61FF71FF71FF71FF71FF61FF31FEE1FEB1FEF1F0020192032204A20602073207620652049202D201320F91FE61FDF1FE41FEC1FF11FF21FF11FF21FF21FF21FF21FF21FF21FF…	591398646016	NULL	NULL	NULL
2018-09-28 11:24:12.945	0x6E20552038201E200420ED1FE01FE01FE71FEE1FF11FF11FF01FF01FF11FF11FF11FF21FF21FF21FF21FF21FF31FF31FF41FF51FF61FF61FF61FF71FF81FF91FF91FFA1FFB1FFC1FFC1FFC1FFD1FFF1F01200220032004200520062009200C200E201020112012201220122011200F200D200D200C200A2006200120FD1FF91FF61FF41FF31FF21FF11FF11FF11FF11FF11FF11FF21FF11FF11FF21FF21FF21FF31FF31FF31FF31FF31FF31FF31FF31FF31FF41FF41FF41FF41FF51FF41FF41FF51FF51FF51FF…	591398651136	NULL	NULL	NULL
2018-09-28 11:24:18.065	0xF21FF31FF31FF41FF41FF41FF41FF41FF31FF31FF41FF41FF41FF41FF51FF51FF51FF51FF51FF71FF91FFC1FFF1F012003200520052005200520052005200520042002200020FD1FFB1FF81FF51FF31FF31FF41FF51FF51FF51FF51FF51FF61FF61FF61FF61FF71FF71FF71FF71FF71FF71FF71FF71FF31FEE1FEA1FF11F04201E2037204F206620762074205F20422027200D20F51FE41FE01FE51FED1FF11FF11FF01FF01FF01FF11FF21FF21FF21FF21FF21FF31FF31FF31FF41FF51FF51FF61FF61FF61FF…	591398656256	NULL	NULL	NULL
2018-09-28 11:24:23.185	0xF11FF11FF21FF21FF21FF21FF11FF11FF21FF31FF41FF31FF31FF41FF51FF51FF51FF71FF71FF81FF91FFA1FFB1FFC1FFC1FFC1FFD1FFF1FFF1F00200120032004200520072009200C200E200F20102012201220112010200F200E200D200C200A2006200220FC1FF91FF61FF41FF31FF21FF21FF21FF21FF21FF21FF21FF21FF31FF31FF31FF31FF31FF31FF31FF31FF41FF41FF51FF51FF41FF41FF31FF31FF41FF41FF41FF41FF41FF51FF51FF51FF71FF91FFC1FFF1F01200320042005200620062006200…	591398661376	NULL	NULL	NULL
2018-09-28 11:24:28.305	0xF41FF51FF51FF61FF61FF71FF61FF51FF71FFA1FFD1FFF1F022004200520062006200620072007200520042003200120FE1FFB1FF81FF61FF61FF61FF61FF61FF61FF61FF61FF61FF61FF71FF71FF71FF71FF71FF71FF71FF71FF71FF81FF71FF31FEE1FEC1FF61F0B2025203D2055206A20772071205A203C2021200820F01FE11FE01FE71FEF1FF21FF21FF11FF11FF11FF11FF21FF21FF21FF11FF21FF31FF41FF41FF51FF61FF71FF71FF71FF81FF91FFA1FFA1FFB1FFC1FFD1FFD1FFD1FFE1FFF1F00200…	591398666496	NULL	NULL	NULL
2018-09-28 11:24:33.425	0xF41FF51FF51FF51FF61FF61FF81FF91FFA1FFB1FFB1FFC1FFC1FFD1FFD1FFE1FFF1F00200120032004200520062008200A200B200D200F20112013201320122011200F200D200D200D200C2007200220FD1FF91FF61FF41FF21FF21FF11FF11FF11FF31FF31FF31FF21FF11FF21FF21FF21FF31FF31FF31FF31FF31FF31FF31FF41FF51FF51FF51FF51FF41FF41FF41FF41FF51FF51FF51FF61FF71FF91FFC1FFF1F012003200420042005200520052005200520042002200120FF1FFD1FFA1FF71FF51FF41FF…	591398671616	NULL	NULL	NULL
2018-09-28 11:24:38.545	0x012004200520052006200720072007200620052003200220FF1FFC1FFA1FF71FF51FF51FF51FF61FF61FF61FF61FF61FF61FF71FF71FF71FF71FF71FF71FF71FF71FF71FF81FF91FF61FF21FEB1FEB1FF81F10202A2043205A206E2078206D20532036201B200220EC1FE01FE21FEA1FF01FF21FF11FF21FF21FF21FF11FF11FF11FF11FF31FF41FF41FF41FF41FF51FF51FF61FF71FF81FF91FF91FF91FFA1FFA1FFB1FFC1FFD1FFE1F0020002001200220032004200520072009200C200E200F20102012201…	591398676736	NULL	NULL	NULL
2018-09-28 11:24:43.665	0xFA1FFB1FFC1FFD1FFE1FFF1F002001200320032003200520072009200B200E20102010201120112010200F200D200C200C200C2009200420FE1FFA1FF71FF51FF31FF21FF11FF11FF11FF11FF11FF21FF31FF31FF31FF31FF31FF31FF31FF31FF41FF41FF31FF31FF31FF31FF31FF41FF41FF41FF41FF41FF41FF51FF61FF71FF61FF61FF81FFB1FFD1FFF1F012003200420052005200520052005200420032002200020FD1FFB1FF81FF61FF41FF51FF51FF61FF61FF61FF51FF51FF71FF71FF61FF61FF71FF…	591398681856	NULL	NULL	NULL
2018-09-28 11:24:48.785	0x02200020FE1FFB1FF81FF61FF61FF61FF61FF61FF61FF61FF71FF71FF71FF71FF71FF71FF71FF71FF81FF81FF81FF71FF71FF41FF01FEB1FEE1FFE1F1720302048205E207120772068204D2030201620FD1FE81FE01FE31FEB1FF01FF11FF11FF11FF11FF11FF11FF11FF11FF31FF31FF31FF31FF31FF41FF51FF51FF61FF71FF81FF81FF81FF91FF91FFA1FFC1FFD1FFE1FFF1FFF1F002001200220032004200620072009200C200E20102011201220122011200F200E200D200C200C20092005200020FB1FF…	591398686976	NULL	NULL	NULL
2018-09-28 11:24:53.905	0x072008200A200C200E200F2011201120112010200F200E200D200C200B2008200420FF1FFA1FF81FF61FF41FF21FF11FF11FF21FF31FF31FF31FF21FF21FF31FF31FF41FF41FF41FF41FF41FF41FF41FF41FF51FF51FF51FF51FF41FF51FF51FF51FF51FF51FF61FF61FF61FF71FF91FFC1FFE1F012002200320052006200620062006200620052004200220FF1FFC1FFA1FF81FF61FF51FF51FF51FF51FF51FF51FF61FF61FF61FF61FF71FF71FF71FF71FF71FF71FF71FF71FF71FF61FF21FED1FEC1FF71F0…	591398692096	NULL	NULL	NULL
2018-09-28 11:24:59.025	0xF61FF71FF71FF71FF71FF71FF71FF71FF81FF91FF91FF91FF91FF81FF41FEF1FEB1FF01F03201C2036204D20632074207520622045202A201020F81FE51FDF1FE51FED1FF11FF21FF11FF21FF21FF21FF21FF21FF21FF31FF31FF31FF41FF41FF41FF51FF51FF61FF81FF81FF81FF91FFA1FFB1FFB1FFB1FFC1FFE1FFE1FFF1F01200220032004200420052008200A200C200E200F20112013201320122010200E200D200D200C2009200420FF1FFA1FF71FF41FF31FF21FF21FF21FF21FF11FF11FF11FF21FF…	591398697216	NULL	NULL	NULL
2018-09-28 11:25:04.145	0x0D200D200C200A2007200220FC1FF81FF61FF41FF31FF11FF21FF21FF11FF11FF11FF21FF21FF31FF31FF31FF41FF31FF31FF41FF51FF61FF61FF51FF41FF41FF51FF51FF51FF51FF61FF61FF61FF51FF51FF61FF61FF81FFA1FFC1FFF1F022004200520052006200620062005200520042002200020FE1FFC1FFA1FF81FF61FF51FF51FF61FF61FF61FF71FF71FF71FF71FF71FF71FF71FF61FF71FF71FF71FF71FF71FF71FF51FF11FEC1FED1FFB1F12202B2043205A206F2078206B20502033201920FF1FE…	591398702336	NULL	NULL	NULL
2018-09-28 11:25:09.265	0xF81FF81FF71FF31FEE1FEA1FF21F072021203A2052206820772073205C20402025200C20F41FE31FE01FE71FEE1FF11FF21FF11FF11FF11FF11FF11FF11FF11FF21FF31FF41FF41FF41FF41FF51FF51FF51FF71FF81FF91FF91FFA1FFB1FFB1FFC1FFD1FFD1FFE1FFF1F012002200320032004200620082009200B200D200F20112013201320122010200E200D200C200B2008200320FE1FF91FF61FF41FF21FF11FF11FF11FF11FF11FF11FF21FF21FF21FF21FF21FF21FF21FF21FF11FF21FF31FF41FF41FF…	591398707456	NULL	NULL	NULL
2018-09-28 11:25:14.385	0xF21FF21FF21FF21FF21FF21FF21FF31FF31FF31FF21FF31FF31FF31FF31FF41FF41FF41FF41FF41FF41FF41FF41FF41FF41FF51FF51FF51FF51FF61FF61FF61FF81FFA1FFC1FFF1F012003200420052006200620062005200520042003200120FE1FFB1FF81FF61FF41FF41FF51FF51FF51FF51FF61FF61FF51FF61FF61FF61FF61FF61FF61FF61FF61FF61FF61FF71FF41FEF1FEA1FED1FFE1F1720302047205E207220772066204A202D201320FA1FE71FDF1FE31FEB1FF01FF11FF11FF11FF11FF11FF11FF…	591398712576	NULL	NULL	NULL
2018-09-28 11:25:19.505	0x6C2077206F20562039201E200420EE1FE11FE11FE81FEF1FF21FF21FF11FF11FF11FF21FF21FF21FF21FF31FF31FF31FF31FF41FF41FF61FF71FF71FF71FF81FF91FF91FF91FFA1FFC1FFD1FFE1FFE1FFE1F0020012002200320032005200620072009200C200E20102011201120112010200F200D200C200C200B2008200420FF1FFA1FF71FF61FF41FF21FF11FF11FF21FF31FF31FF21FF21FF21FF21FF21FF21FF21FF21FF31FF31FF31FF31FF31FF31FF41FF41FF41FF41FF51FF51FF41FF51FF51FF51FF…	591398717696	NULL	NULL	NULL
2018-09-28 11:25:24.625	0xF21FF21FF31FF41FF41FF31FF31FF31FF31FF31FF31FF31FF31FF31FF41FF41FF41FF41FF41FF51FF51FF71FFA1FFD1FFF1F002002200320052005200520052005200520042002200020FE1FFC1FF91FF71FF51FF51FF51FF61FF61FF51FF51FF51FF61FF61FF51FF61FF71FF71FF71FF81FF81FF81FF71FF71FF31FEF1FEA1FF11F04201E2037204F206420752074206020442028200E20F51FE31FDF1FE51FED1FF11FF11FF11FF11FF11FF11FF11FF21FF21FF21FF31FF31FF31FF41FF41FF41FF51FF61FF…	591398722816	NULL	NULL	NULL
2018-09-28 11:25:29.745	0xF01FF31FF21FF21FF21FF21FF21FF21FF21FF21FF31FF41FF41FF51FF51FF61FF71FF71FF71FF71FF81FF91FFA1FFB1FFC1FFC1FFD1FFE1FFE1FFF1F002001200220042005200620072009200B200D200F201120132013201320112010200E200D200C200B2007200220FC1FF81FF51FF31FF11FF01FF11FF11FF11FF11FF21FF21FF21FF21FF21FF21FF31FF31FF31FF31FF31FF31FF31FF21FF31FF31FF41FF31FF31FF31FF31FF31FF41FF51FF51FF51FF61FF71FF91FFC1FFF1F012003200420042005200…	591398727936	NULL	NULL	NULL
2018-09-28 11:25:34.865	0xF41FF41FF41FF51FF51FF41FF41FF41FF41FF51FF71FFA1FFC1FFF1F02200420052005200520052005200420032001200020FF1FFD1FFB1FF81FF61FF61FF61FF61FF71FF71FF71FF61FF71FF71FF71FF71FF71FF61FF71FF71FF61FF71FF71FF81FF71FF31FEE1FEA1FF41F0A2024203C2054206920782072205B203E2023200920F21FE21FE11FE71FEF1FF21FF31FF21FF11FF11FF11FF21FF21FF21FF21FF21FF31FF31FF41FF41FF51FF51FF51FF61FF71FF71FF81FFA1FFB1FFB1FFC1FFD1FFE1FFE1FF…	591398733056	NULL	NULL	NULL
2018-09-28 11:25:39.985	0xF31FF41FF41FF41FF51FF61FF61FF51FF61FF71FF81FF91FFB1FFC1FFC1FFC1FFD1FFD1FFE1FFF1F01200220022003200520072009200B200E20102012201320132011200F200E200D200C200B200A2006200120FC1FF81FF51FF31FF21FF11FF21FF21FF21FF21FF11FF11FF11FF11FF21FF21FF31FF31FF31FF11FF21FF31FF41FF41FF41FF41FF41FF41FF41FF41FF41FF51FF51FF51FF51FF51FF51FF71FFA1FFD1F0020022003200420052006200620062005200520042002200120FF1FFC1FFA1FF71FF…	591398738176	NULL	NULL	NULL
2018-09-28 11:25:45.105	0xFB1FFE1F0120032003200520062006200620062005200420032001200020FD1FFA1FF71FF51FF51FF51FF61FF71FF61FF51FF51FF51FF51FF61FF61FF61FF61FF61FF71FF71FF71FF71FF81FF61FF11FEB1FEB1FF81F0F202920412058206D2077206D20542036201A200120EC1FDF1FE01FE81FEF1FF21FF21FF11FF11FF21FF21FF21FF21FF21FF21FF21FF31FF41FF41FF51FF51FF51FF61FF71FF81FF91FFA1FFB1FFB1FFC1FFC1FFD1FFE1FFF1F002001200220032004200520062008200B200D200E200…	591398743296	NULL	NULL	NULL
2018-09-28 11:25:50.225	0xF81FF91FFB1FFC1FFD1FFD1FFD1FFF1F00200220022002200320052007200A200C200E20102011201120112010200E200D200C200C200B20082004200020FB1FF81FF61FF41FF21FF11FF11FF11FF21FF31FF31FF31FF31FF31FF31FF31FF41FF41FF31FF41FF41FF31FF31FF31FF41FF41FF51FF51FF51FF51FF51FF51FF51FF61FF61FF61FF61FF81FFB1FFE1F0020012002200320052006200620062006200520042002200020FE1FFB1FF91FF71FF61FF61FF61FF61FF61FF61FF51FF61FF51FF61FF71FF…	591398748416	NULL	NULL	NULL
2018-09-28 11:25:55.345	0x0420022001200020FD1FFB1FF81FF61FF61FF61FF71FF61FF71FF71FF71FF71FF71FF71FF81FF81FF81FF81FF81FF81FF81FF91FF91FF61FF21FEC1FED1FFD1F15202F2047205E207120772069204E2030201620FD1FE81FDF1FE21FEA1FF01FF21FF21FF11FF11FF11FF21FF31FF31FF31FF31FF31FF31FF31FF41FF51FF61FF61FF61FF61FF71FF81FF91FFA1FFB1FFC1FFC1FFD1FFE1F0020002001200220032004200520062008200B200D200F20102012201220112010200F200E200C200B20092005200…	591398753536	NULL	NULL	NULL
2018-09-28 11:26:00.465	0x03200320052007200A200C200E2010201120112011200F200E200D200C200C200B2007200320FD1FF91FF61FF41FF31FF11FF11FF21FF21FF21FF21FF21FF21FF21FF21FF31FF31FF31FF21FF31FF31FF31FF31FF31FF31FF41FF41FF41FF41FF41FF41FF41FF51FF41FF41FF51FF61FF71FF91FFB1FFE1F012002200320042006200620062006200520042002200120FF1FFD1FFA1FF71FF51FF51FF51FF51FF51FF51FF61FF61FF61FF61FF71FF71FF71FF81FF81FF71FF71FF81FF81FF81FF61FF11FEC1FE…	591398758656	NULL	NULL	NULL
2018-09-28 11:26:05.585	0xF61FF51FF51FF71FF71FF71FF71FF71FF71FF71FF71FF71FF71FF81FF81FF61FF31FEE1FEA1FEF1F01201A2034204C20632075207620632047202B201120F71FE51FDF1FE41FEC1FF01FF11FF11FF11FF11FF01FF01FF21FF31FF31FF31FF31FF31FF31FF41FF61FF61FF71FF81FF81FF81FF81FF91FFA1FFC1FFC1FFD1FFD1FFE1FFF1F00200120032004200520062008200A200C200F201120122012201220122010200E200D200D200C2009200520FF1FFA1FF71FF51FF41FF21FF11FF01FF11FF21FF21FF…	591398763776	NULL	NULL	NULL
2018-09-28 11:26:10.705	0x11200F200E200D200C200B2007200320FD1FF91FF71FF41FF21FF11FF11FF11FF11FF11FF11FF21FF21FF31FF31FF31FF21FF21FF21FF31FF31FF31FF41FF41FF41FF41FF41FF31FF31FF41FF51FF51FF51FF51FF51FF51FF51FF71FF91FFC1FFF1F012003200320042006200720072006200520042003200120FF1FFD1FFA1FF81FF61FF51FF61FF61FF61FF61FF61FF61FF61FF71FF71FF71FF71FF71FF71FF71FF71FF81FF81FF81FF51FF11FEB1FEC1FFA1F11202A2043205A206E2077206C20512035201…	591398768896	NULL	NULL	NULL
2018-09-28 11:26:15.825	0xF71FF71FF71FF71FF71FF31FEE1FEB1FF21F07202120392051206720762074205D20402025200B20F41FE31FE01FE61FED1FF21FF21FF21FF11FF01FF01FF11FF21FF31FF31FF21FF31FF31FF41FF51FF61FF61FF71FF71FF71FF71FF81FFA1FFB1FFC1FFD1FFE1FFE1FFF1F002001200220022003200420062009200B200C200E201020122012201220122010200F200D200C200B2008200420FF1FFA1FF71FF51FF41FF21FF11FF21FF21FF21FF21FF21FF21FF21FF21FF31FF31FF31FF31FF31FF31FF31FF…	591398774016	NULL	NULL	NULL
2018-09-28 11:26:20.945	0xF51FF31FF21FF21FF21FF21FF11FF11FF11FF11FF21FF21FF21FF21FF21FF21FF21FF31FF31FF41FF41FF41FF41FF41FF51FF51FF61FF61FF51FF51FF51FF51FF51FF61FF81FFA1FFD1F0020022003200420052005200520042004200420032002200020FE1FFC1FF91FF61FF41FF41FF51FF61FF51FF51FF51FF51FF51FF51FF61FF71FF71FF61FF71FF71FF71FF71FF71FF71FF41FEF1FEA1FED1FFF1F1820302047205F207220782067204B202E201420FC1FE71FDF1FE31FEB1FF11FF21FF11FF01FF01FF…	591398779136	NULL	NULL	NULL
2018-09-28 11:26:26.065	0x402057206C207820712058203B2020200620EF1FE11FE11FE81FEF1FF21FF11FF01FF11FF11FF11FF11FF21FF21FF21FF21FF31FF31FF41FF51FF51FF61FF61FF61FF81FF91FF91FFA1FFB1FFB1FFB1FFC1FFD1FFF1F012002200320042004200520062008200B200D200F20102013201320132011200F200E200E200D200B2008200320FE1FFA1FF71FF41FF21FF21FF21FF21FF21FF11FF11FF21FF21FF31FF31FF31FF31FF31FF31FF31FF21FF31FF41FF41FF41FF41FF31FF31FF41FF41FF41FF41FF41FF…	591398784256	NULL	NULL	NULL
2018-09-28 11:26:31.185	0xF31FF31FF31FF31FF21FF21FF31FF51FF51FF41FF51FF51FF41FF51FF51FF51FF51FF51FF51FF51FF61FF61FF61FF81FFB1FFE1F01200320042005200620072006200620062006200520032001200020FD1FF91FF71FF51FF61FF61FF61FF71FF71FF61FF61FF71FF71FF71FF71FF81FF81FF81FF81FF81FF81FF81FF81FF51FF11FEC1FF11F04201E2037204F20652076207620632047202B201120F81FE61FE11FE61FEE1FF21FF21FF11FF21FF31FF31FF31FF31FF21FF21FF31FF41FF41FF51FF51FF61FF…	591398789376	NULL	NULL	NULL
2018-09-28 11:26:36.305	0xE21FEA1FF11FF21FF21FF11FF11FF21FF21FF31FF31FF31FF21FF21FF31FF51FF51FF41FF51FF61FF71FF71FF81FF91FFA1FFB1FFB1FFC1FFD1FFD1FFE1FFF1F002001200220032004200520072009200B200D200F20112012201220122010200F200E200D200C200A2007200220FD1FF91FF71FF51FF31FF21FF21FF21FF21FF21FF21FF21FF21FF31FF31FF31FF31FF31FF31FF31FF31FF41FF51FF51FF51FF51FF41FF41FF41FF51FF51FF51FF41FF41FF51FF51FF51FF71FFA1FFD1F00200220032005200…	591398794496	NULL	NULL	NULL
2018-09-28 11:26:41.425	0xF41FF41FF41FF31FF41FF51FF51FF51FF61FF51FF41FF61FF81FFB1FFE1F0020022003200520062006200620062006200520032002200020FE1FFB1FF91FF71FF51FF51FF51FF61FF61FF61FF61FF61FF61FF61FF71FF71FF71FF61FF71FF71FF71FF71FF71FF71FF31FEE1FEC1FF41F092022203B20522068207620712059203D2022200820F11FE11FDF1FE61FED1FF01FF01FF01FF11FF11FF11FF11FF11FF11FF11FF21FF31FF31FF31FF31FF31FF41FF51FF61FF81FF91FF91FF91FFA1FFB1FFC1FFD1FF…	591398799616	NULL	NULL	NULL
2018-09-28 11:26:46.545	0xF21FF21FF31FF41FF41FF41FF41FF51FF61FF61FF71FF71FF71FF81FFA1FFB1FFC1FFC1FFD1FFE1FFF1F002001200320042005200520072009200B200C200E201020112011200F200E200D200C200B200B20092005200020FB1FF81FF51FF31FF11FF11FF11FF21FF21FF21FF21FF21FF31FF41FF41FF31FF31FF31FF31FF31FF41FF41FF51FF51FF51FF51FF51FF51FF51FF51FF51FF51FF61FF61FF51FF51FF51FF71FF91FFC1FFF1F022004200520062006200620062005200420032002200020FE1FFC1FF…	591398804736	NULL	NULL	NULL
2018-09-28 11:26:51.665	0xF61FF81FFA1FFD1F002002200220032004200420042005200420032002200020FE1FFC1FF91FF71FF51FF51FF51FF51FF51FF51FF51FF61FF61FF61FF51FF61FF61FF61FF61FF61FF61FF61FF61FF71FF61FF21FEC1FEB1FF71F0D202720402057206D2078206E20552038201D200420ED1FE11FE11FE91FEF1FF11FF11FF11FF11FF11FF11FF11FF11FF11FF11FF11FF31FF41FF51FF51FF51FF61FF71FF71FF81FF91FF91FFA1FFB1FFC1FFC1FFD1FFE1FFF1F002001200220032003200420062008200B200…	591398809856	NULL	NULL	NULL
2018-09-28 11:26:56.785	0xF81FF91FFA1FFB1FFB1FFC1FFC1FFD1FFE1FFF1F002001200220032004200520072009200C200F20112011201120112010200F200E200D200C200B2008200420FF1FFA1FF71FF51FF31FF21FF11FF01FF01FF11FF21FF31FF31FF31FF31FF31FF31FF31FF31FF41FF41FF41FF41FF41FF41FF41FF41FF41FF41FF51FF51FF41FF41FF41FF51FF51FF61FF71FF91FFB1FFD1F0020022003200420052006200620062006200520032002200020FE1FFB1FF91FF71FF51FF51FF51FF61FF61FF61FF61FF51FF61FF…	591398814976	NULL	NULL	NULL
2018-09-28 11:27:01.905	0x052004200320022001200020FE1FFB1FF81FF61FF61FF61FF61FF71FF71FF71FF81FF81FF71FF71FF71FF81FF81FF81FF81FF81FF81FF81FF81FF61FF21FEC1FED1FFC1F14202D2045205C20712079206B204F2032201820FE1FE91FE01FE31FEB1FF11FF21FF21FF21FF21FF21FF21FF31FF31FF41FF41FF41FF41FF51FF51FF51FF61FF71FF81FF91FF91FFA1FFB1FFB1FFC1FFC1FFD1FFE1FFF1F002001200220032004200520062008200A200C200E2010201320142013201220112010200E200D200C200…	591398820096	NULL	NULL	NULL
2018-09-28 11:27:07.025	0x0020012002200320052007200A200C200E2010201120122011200F200E200D200D200C200A2007200320FF1FFA1FF71FF51FF31FF11FF11FF11FF01FF11FF11FF11FF21FF21FF21FF31FF31FF31FF31FF31FF31FF31FF31FF31FF31FF31FF31FF31FF31FF31FF31FF41FF51FF51FF51FF51FF61FF61FF81FFA1FFD1F0120032004200520052005200520052005200520032002200020FD1FFA1FF71FF51FF41FF41FF41FF41FF51FF61FF61FF61FF61FF61FF61FF61FF71FF61FF61FF71FF71FF71FF71FF51FF…	591398825216	NULL	NULL	NULL
2018-09-28 11:27:12.145	0xF61FF71FF71FF61FF61FF61FF71FF81FF81FF81FF71FF71FF71FF81FF81FF81FF81FF81FF41FF01FEB1FF01F01201A2033204C20622074207620642047202B201220F91FE61FE01FE51FED1FF21FF31FF21FF21FF21FF21FF21FF11FF21FF21FF31FF31FF41FF41FF41FF51FF51FF61FF71FF81FF91FFA1FFA1FFB1FFB1FFC1FFD1FFD1FFD1FFE1F00200120022003200420062008200A200C200E20102012201220122011200F200E200D200D200C20092004200020FB1FF71FF51FF31FF21FF11FF11FF11FF…	591398830336	NULL	NULL	NULL
2018-09-28 11:27:17.265	0x1220112010200F200D200C200B200A2007200320FE1FF91FF61FF41FF21FF11FF21FF21FF11FF21FF21FF21FF31FF31FF31FF41FF31FF31FF31FF31FF41FF41FF41FF31FF31FF31FF31FF31FF41FF41FF41FF41FF41FF41FF51FF51FF51FF61FF81FFB1FFD1FFF1F012003200420052006200620052004200320022002200020FD1FFB1FF81FF71FF61FF61FF61FF61FF61FF61FF71FF71FF61FF61FF61FF61FF61FF61FF71FF71FF71FF81FF81FF61FF11FEC1FED1FFA1F11202A2042205A206F2078206D205…	591398835456	NULL	NULL	NULL
2018-09-28 11:27:22.385	0xF71FF71FF71FF81FF81FF81FF71FF41FEE1FEC1FF31F07202120392051206720772075205E20422027200D20F51FE41FE01FE71FEF1FF31FF31FF21FF11FF21FF21FF21FF21FF31FF31FF41FF41FF41FF41FF51FF61FF61FF61FF71FF81FF91FF91FF91FFA1FFB1FFC1FFD1FFE1FFF1F002001200220022003200420062007200A200C200D201020122013201320112010200E200D200C200B20092005200020FB1FF81FF61FF41FF31FF21FF21FF21FF31FF31FF31FF21FF21FF21FF31FF31FF31FF31FF31FF…	591398840576	NULL	NULL	NULL
2018-09-28 11:27:27.505	0xF91FF61FF41FF21FF11FF11FF21FF21FF21FF11FF11FF31FF41FF31FF21FF21FF31FF31FF31FF41FF41FF41FF41FF41FF41FF41FF51FF61FF61FF51FF51FF51FF51FF61FF61FF61FF81FFA1FFD1F0020022003200420062007200720062005200420032002200120FF1FFC1FF91FF71FF51FF51FF61FF61FF61FF61FF61FF61FF61FF61FF71FF71FF81FF81FF71FF71FF81FF81FF81FF81FF51FF11FEC1FEF1FFE1F17202F2047205E207220772067204C202F201520FD1FE91FE01FE31FEB1FF11FF31FF21FF…	591398845696	NULL	NULL	NULL
2018-09-28 11:27:32.625	0x0C2025203E2055206B207820712058203A201F200520EF1FE21FE11FE81FEF1FF21FF21FF11FF11FF11FF21FF21FF21FF21FF31FF31FF31FF31FF41FF51FF61FF61FF61FF71FF71FF91FFA1FFB1FFB1FFB1FFD1FFE1FFF1FFF1F002001200320042004200520062008200A200C200F201120122012201220112010200E200C200B200A2007200320FE1FFA1FF71FF51FF31FF21FF11FF21FF21FF31FF31FF31FF31FF31FF31FF31FF31FF31FF41FF31FF31FF21FF21FF31FF31FF31FF41FF51FF51FF51FF51FF…	591398850816	NULL	NULL	NULL
2018-09-28 11:27:37.745	0xF21FF21FF21FF21FF11FF21FF31FF31FF41FF31FF31FF41FF41FF31FF31FF31FF41FF51FF51FF41FF41FF41FF41FF41FF51FF71FF91FFC1FFF1F01200220032005200620062006200520042002200120FF1FFD1FFB1FF81FF61FF51FF61FF61FF51FF51FF61FF61FF61FF61FF61FF61FF61FF71FF71FF71FF61FF71FF81FF81FF81FF41FEF1FEA1FF01F02201C2034204C206320742075206220452029200F20F71FE51FE01FE41FEC1FF11FF21FF11FF11FF11FF11FF11FF11FF11FF21FF21FF31FF31FF31FF…	591398855936	NULL	NULL	NULL
2018-09-28 11:27:42.865	0xEC1FE01FE21FEA1FF01FF21FF21FF21FF11FF11FF21FF31FF31FF31FF31FF41FF41FF51FF51FF51FF61FF71FF71FF81FF81FF81FF91FFB1FFC1FFD1FFD1FFE1FFE1FFF1F002001200220032004200520062008200B200E200F20102011201120112010200E200D200C200C200B2007200220FD1FF81FF61FF41FF31FF21FF11FF11FF11FF11FF21FF21FF21FF21FF21FF21FF21FF21FF31FF41FF41FF31FF31FF31FF41FF41FF41FF41FF41FF41FF41FF31FF31FF51FF51FF51FF51FF61FF81FFA1FFD1FFF1F0…	591398861056	NULL	NULL	NULL
2018-09-28 11:27:47.985	0xF41FF51FF61FF51FF41FF41FF51FF51FF51FF61FF61FF61FF61FF61FF81FFA1FFD1F0020022002200420052006200620052005200420032002200020FF1FFC1FF91FF71FF61FF51FF51FF51FF61FF71FF71FF71FF71FF81FF81FF71FF71FF81FF91FF91FF91FF81FF71FF71FF31FEF1FEC1FF41F082022203B2053206920782073205B203E2022200920F21FE21FE01FE71FEF1FF21FF31FF21FF21FF21FF21FF21FF11FF21FF21FF31FF31FF31FF41FF51FF51FF51FF71FF81FF81FF91FFA1FFB1FFC1FFC1FF…	591398866176	NULL	NULL	NULL
2018-09-28 11:27:53.105	0xF21FF21FF21FF21FF21FF31FF31FF21FF31FF41FF51FF61FF71FF71FF71FF81FF91FFA1FFB1FFB1FFD1FFE1FFF1FFF1F00200220032004200520072009200B200E201020112011201220112010200E200D200C200B20092005200020FB1FF81FF61FF41FF21FF11FF11FF11FF21FF21FF21FF21FF21FF21FF21FF31FF41FF41FF41FF31FF31FF31FF31FF31FF31FF31FF31FF31FF31FF41FF41FF41FF41FF51FF51FF51FF51FF71FF91FFC1FFF1F012002200320032004200420052005200520042003200220F…	591398871296	NULL	NULL	NULL
2018-09-28 11:27:58.225	0xF51FF61FF71FF91FFC1FFF1F012002200420052006200620052004200420032002200020FF1FFE1FFB1FF81FF51FF41FF41FF51FF51FF51FF51FF61FF61FF61FF51FF61FF71FF71FF71FF71FF71FF71FF71FF81FF61FF21FED1FEB1FF71F0E2027203F2056206C2077206F20562039201E200520EE1FE11FE11FE91FF01FF31FF21FF11FF11FF21FF21FF31FF31FF21FF31FF31FF31FF31FF31FF41FF41FF51FF61FF61FF71FF81FF91FFA1FFB1FFB1FFC1FFD1FFE1FFF1F00200120022003200520052006200…	591398876416	NULL	NULL	NULL
2018-09-28 11:28:03.345	0xF61FF71FF81FF81FF81FF91FFB1FFC1FFC1FFC1FFD1FFE1FFF1F00200120022003200420062008200B200D200F2011201120112010200F200D200B200A200A2007200320FF1FFA1FF71FF51FF41FF21FF11FF11FF21FF21FF21FF21FF21FF21FF21FF31FF31FF31FF31FF31FF31FF21FF21FF31FF41FF51FF51FF51FF51FF51FF41FF41FF51FF51FF51FF51FF51FF61FF81FFA1FFD1F0020022003200520052005200620062005200420032002200020FF1FFD1FFA1FF71FF51FF51FF51FF41FF41FF51FF61FF…	591398881536	NULL	NULL	NULL
2018-09-28 11:28:08.465	0x0520052005200520042003200120FF1FFC1FF91FF71FF51FF51FF61FF61FF61FF61FF61FF61FF61FF61FF61FF71FF81FF71FF71FF71FF71FF81FF81FF81FF61FF11FEC1FEE1FFC1F14202C2045205C20712078206A204F2032201820FF1FEB1FE01FE31FEB1FF01FF11FF11FF11FF11FF21FF21FF21FF21FF31FF31FF31FF31FF41FF41FF41FF51FF61FF71FF81FF91FFA1FFA1FFA1FFA1FFB1FFC1FFD1FFE1FFF1F002001200320042005200620072009200C200D200E20102012201220122010200F200E200…	591398886656	NULL	NULL	NULL
2018-09-28 11:28:13.585	0xFF1F00200120022004200420062008200A200C200E200F2011201220122010200E200C200C200C200B2008200320FE1FF81FF51FF41FF31FF21FF11FF11FF11FF11FF11FF21FF21FF21FF21FF21FF21FF11FF21FF31FF31FF21FF31FF31FF31FF31FF31FF41FF51FF41FF41FF51FF51FF41FF41FF51FF51FF61FF81FFA1FFD1FFF1F012002200320042004200520052005200420032001200020FE1FFB1FF91FF71FF51FF51FF51FF61FF61FF51FF61FF71FF71FF71FF71FF61FF61FF61FF71FF71FF61FF61FF…	591398891776	NULL	NULL	NULL
2018-09-28 11:28:18.705	0xF51FF51FF51FF51FF61FF61FF61FF61FF61FF61FF61FF71FF71FF61FF71FF71FF71FF71FF81FF81FF41FF01FEC1FF01F01201A2033204B20612073207620642048202C201220F91FE61FDF1FE41FEC1FF11FF21FF11FF11FF11FF11FF11FF11FF21FF21FF21FF31FF31FF31FF31FF41FF51FF61FF71FF71FF71FF71FF81FF91FFA1FFB1FFB1FFC1FFE1FFE1FFF1F00200220032003200520072009200B200D200F2011201220122011200F200D200C200C200B20092005200020FC1FF81FF61FF41FF21FF11FF…	591398896896	NULL	NULL	NULL
2018-09-28 11:28:23.825	0x112012201320122011200F200E200C200B200A2007200220FD1FF81FF61FF41FF31FF21FF21FF21FF21FF21FF21FF21FF21FF31FF31FF31FF31FF31FF31FF31FF31FF31FF51FF51FF41FF41FF41FF41FF41FF51FF51FF51FF51FF51FF61FF51FF51FF61FF91FFC1FFF1F022003200420052006200520052006200620052003200120FF1FFD1FFB1FF81FF61FF51FF51FF61FF61FF61FF61FF61FF61FF71FF71FF71FF81FF81FF81FF81FF71FF71FF71FF81FF61FF21FEC1FEC1FF91F10202920412059206E207…	591398902016	NULL	NULL	NULL
2018-09-28 11:28:28.945	0xF81FF81FF81FF71FF71FF81FF81FF81FF71FF41FEF1FEC1FF21F05201E2037204F206620762074205E20412025200B20F41FE31FDF1FE51FED1FF11FF11FF01FF11FF11FF11FF11FF21FF21FF31FF31FF31FF31FF31FF41FF51FF51FF51FF61FF81FF91FFA1FFB1FFB1FFB1FFC1FFD1FFD1FFF1F002001200220032004200520062008200A200C200E201020122012201220112010200F200E200D200C200A2005200020FB1FF81FF61FF41FF21FF21FF31FF31FF31FF31FF31FF31FF31FF31FF41FF41FF41FF…	591398907136	NULL	NULL	NULL
2018-09-28 11:28:34.065	0x0120FD1FF91FF61FF41FF21FF21FF21FF21FF11FF21FF21FF21FF21FF21FF31FF31FF21FF21FF21FF21FF31FF41FF41FF41FF41FF41FF31FF41FF51FF51FF41FF41FF51FF51FF51FF41FF51FF61FF91FFC1FFF1F012002200320052005200520052005200420032001200020FF1FFC1FF91FF71FF51FF51FF51FF61FF61FF61FF61FF61FF61FF61FF61FF61FF61FF71FF71FF71FF71FF71FF81FF81FF51FF11FEC1FEE1FFE1F16202E2047205E207220772067204B202E201420FD1FE91FE11FE31FEB1FF01FF…	591398912256	NULL	NULL	NULL
2018-09-28 11:28:39.185	0xEC1FF61F0B2025203D2055206B207820722059203C2022200820F01FE11FE01FE71FEF1FF31FF31FF21FF21FF21FF11FF11FF21FF31FF41FF41FF41FF41FF41FF41FF51FF71FF81FF81FF81FF81FFA1FFB1FFB1FFB1FFB1FFC1FFD1FFE1F002001200220022003200420062008200A200C200E20112012201320132011200F200E200D200D200B2007200220FD1FF91FF61FF41FF31FF21FF21FF11FF11FF11FF21FF21FF31FF31FF31FF31FF21FF21FF21FF31FF31FF31FF41FF41FF41FF41FF41FF41FF51FF…	591398917376	NULL	NULL	NULL
2018-09-28 11:28:44.305	0xF11FF21FF21FF21FF21FF21FF21FF21FF21FF21FF21FF21FF31FF31FF31FF31FF41FF41FF41FF41FF41FF41FF41FF41FF51FF51FF61FF81FFB1FFD1FFF1F012002200420052005200520052005200420032001200020FE1FFC1FFA1FF81FF61FF61FF61FF61FF61FF61FF51FF51FF61FF61FF61FF61FF71FF71FF71FF71FF81FF81FF71FF61FF31FEE1FEB1FF01F02201C2035204D206320742075206220462029200F20F81FE61FE11FE61FEE1FF21FF31FF21FF21FF31FF31FF21FF21FF21FF21FF21FF31FF…	591398922496	NULL	NULL	NULL
2018-09-28 11:28:49.425	0x1A200220EC1FE01FE21FE91FEF1FF11FF11FF11FF11FF11FF11FF11FF11FF21FF21FF21FF21FF31FF31FF31FF41FF61FF71FF71FF71FF81FF91FFA1FFB1FFB1FFC1FFC1FFD1FFF1F002001200220032004200420062008200B200E200F2010201120122011200F200E200D200D200D200C2008200220FC1FF91FF71FF51FF31FF31FF31FF21FF21FF11FF21FF31FF31FF31FF31FF41FF31FF31FF31FF31FF31FF41FF41FF41FF41FF31FF41FF51FF51FF51FF51FF51FF51FF51FF61FF71FF71FF81FFA1FFC1FF…	591398927616	NULL	NULL	NULL
2018-09-28 11:28:54.545	0xF31FF41FF41FF41FF41FF41FF51FF51FF51FF51FF51FF51FF51FF51FF51FF51FF71FFA1FFD1F0020022003200420052006200620052005200420032002200120FE1FFB1FF81FF61FF51FF51FF51FF51FF51FF51FF51FF51FF61FF61FF71FF71FF71FF71FF71FF71FF71FF71FF71FF71FF41FEF1FEC1FF41F082022203B2052206820772073205C203E2023200A20F21FE21FE01FE71FEF1FF21FF21FF11FF11FF11FF21FF21FF21FF21FF31FF31FF31FF31FF31FF41FF51FF61FF61FF71FF81FF81FF81FF91FF…	591398932736	NULL	NULL	NULL
2018-09-28 11:28:59.665	0xF21FF21FF21FF21FF21FF21FF31FF31FF41FF41FF41FF51FF61FF61FF71FF71FF81FFA1FFB1FFC1FFC1FFC1FFD1FFE1FFF1F002001200320032003200520072009200C200D200E2010201220122010200E200D200C200D200C200A2006200020FB1FF71FF51FF41FF31FF21FF21FF21FF11FF21FF31FF31FF31FF31FF31FF31FF31FF31FF31FF31FF31FF31FF31FF31FF41FF41FF41FF51FF51FF51FF51FF41FF51FF51FF61FF61FF71FF81FFA1FFC1FFF1F01200320042006200720062006200520042003200…	591398937856	NULL	NULL	NULL
2018-09-28 11:29:04.785	0xF61FF61FF61FF61FF81FFA1FFC1FFE1F0120032004200520062006200620062005200420032002200020FD1FFA1FF81FF71FF61FF61FF61FF71FF71FF71FF71FF61FF71FF71FF71FF71FF71FF71FF71FF71FF81FF81FF81FF71FF21FEC1FEB1FF71F0D2027203F2057206C2078206F20562038201D200420EE1FE11FE11FE81FEF1FF21FF21FF21FF21FF21FF21FF21FF31FF31FF31FF31FF41FF41FF41FF41FF41FF51FF61FF71FF91FFA1FFA1FFB1FFB1FFC1FFD1FFE1FFF1F0020002001200220042004200…	591398942976	NULL	NULL	NULL
2018-09-28 11:29:09.905	0xF61FF61FF61FF71FF81FF81FF91FFB1FFC1FFC1FFD1FFD1FFE1F0020012002200220032004200620082009200B200E20102011201120112011200F200D200C200C200C20092004200020FA1FF61FF41FF31FF21FF11FF21FF21FF21FF21FF21FF21FF21FF21FF31FF41FF41FF41FF31FF41FF41FF41FF51FF51FF51FF51FF51FF41FF41FF51FF61FF61FF61FF51FF51FF51FF61FF81FFB1FFF1F0120032004200520052005200520052005200420032002200120FE1FFC1FF91FF71FF51FF51FF51FF61FF71FF…	591398948096	NULL	NULL	NULL
2018-09-28 11:29:15.025	0x052006200620062005200420032002200120FF1FFC1FFA1FF81FF61FF51FF51FF51FF61FF61FF61FF61FF61FF61FF61FF71FF71FF71FF71FF71FF71FF81FF81FF81FF51FF01FEA1FEC1FFB1F13202C2045205C20702078206A204F2032201820FF1FEA1FE01FE31FEA1FF01FF11FF11FF01FF11FF21FF21FF21FF21FF21FF21FF31FF41FF41FF41FF51FF51FF61FF61FF71FF81FFA1FFB1FFB1FFB1FFC1FFD1FFD1FFE1FFF1F00200120022003200420052007200A200C200E200F2011201220122011200F200…	591398953216	NULL	NULL	NULL
2018-09-28 11:29:20.145	0xFE1FFE1F0020012002200320032005200620082009200C200E201120122013201220112010200F200E200D200C2009200420FF1FF91FF71FF61FF41FF11FF01FF11FF11FF11FF21FF21FF31FF31FF31FF31FF31FF41FF41FF41FF31FF31FF31FF41FF41FF41FF41FF51FF51FF51FF41FF41FF41FF51FF51FF51FF51FF61FF81FFA1FFD1FFF1F022003200420052005200520052005200520032002200120FF1FFC1FF91FF71FF61FF71FF71FF61FF61FF61FF61FF71FF71FF61FF71FF71FF71FF71FF71FF71FF…	591398958336	NULL	NULL	NULL
2018-09-28 11:29:25.265	0xF91FF71FF51FF51FF51FF61FF61FF61FF61FF61FF61FF61FF61FF71FF71FF71FF61FF71FF71FF71FF81FF81FF61FF01FEB1FEF1F0020192033204B20612073207620652049202C201220FA1FE71FE01FE41FEC1FF21FF31FF21FF11FF11FF11FF21FF21FF31FF31FF31FF31FF31FF41FF41FF51FF61FF71FF81FF81FF81FF91FFA1FFA1FFA1FFB1FFC1FFD1FFE1FFF1F002001200220032003200520072009200C200D200F20112012201220112010200E200E200D200C20092005200020FB1FF81FF61FF41FF…	591398963456	NULL	NULL	NULL
2018-09-28 11:29:30.385	0x0C200E20112012201220122011200F200D200C200C200B2008200320FE1FF91FF71FF51FF41FF21FF21FF21FF21FF31FF31FF41FF41FF31FF31FF31FF31FF31FF41FF41FF31FF41FF41FF51FF51FF51FF51FF51FF51FF41FF41FF51FF51FF41FF51FF51FF51FF61FF81FFB1FFE1F002001200220042006200620052005200520052004200220FF1FFC1FFA1FF91FF71FF61FF71FF71FF71FF61FF61FF71FF71FF71FF71FF71FF61FF71FF81FF81FF81FF81FF71FF71FF61FF21FEC1FEC1FF91F1020292042205…	591398968576	NULL	NULL	NULL
2018-09-28 11:29:35.505	0xF51FF61FF71FF71FF71FF71FF71FF71FF71FF71FF71FF41FEE1FEB1FF21F05201E2037204F206620762074205F20422026200C20F51FE41FE01FE51FED1FF11FF21FF11FF11FF11FF11FF21FF31FF31FF31FF31FF31FF31FF41FF61FF61FF61FF61FF71FF71FF81FF91FFA1FFB1FFC1FFC1FFC1FFD1FFE1FFF1F002001200220032004200620072009200B200D200F2011201220122010200F200D200C200B200A2008200420FF1FFA1FF61FF41FF31FF21FF21FF21FF21FF11FF11FF21FF21FF21FF31FF41FF…	591398973696	NULL	NULL	NULL
2018-09-28 11:29:40.625	0x0A2006200120FC1FF81FF51FF41FF21FF11FF21FF21FF11FF21FF21FF11FF21FF31FF31FF31FF31FF31FF21FF31FF41FF41FF41FF31FF31FF31FF41FF41FF41FF41FF41FF41FF41FF41FF41FF51FF61FF71FF91FFB1FFE1F002002200320042005200520052005200420032002200120FF1FFD1FFA1FF71FF61FF51FF51FF41FF41FF51FF51FF61FF61FF51FF51FF51FF51FF51FF51FF51FF61FF61FF71FF71FF41FEF1FEB1FED1FFD1F16202F2046205D207120772067204C202F201420FC1FE81FDF1FE21FE…	591398978816	NULL	NULL	NULL
2018-09-28 11:29:45.745	0xF21FED1FEB1FF61F0B2025203D2054206A207820712059203C2021200820F11FE11FE01FE81FF01FF31FF31FF21FF11FF11FF11FF11FF11FF21FF21FF31FF31FF31FF31FF41FF41FF51FF51FF61FF61FF71FF81FF91FF91FF91FFA1FFB1FFC1FFD1FFE1FFF1F00200120022003200420062009200B200D200F2010201120112010200F200D200B200B200A2007200320FE1FFA1FF71FF51FF31FF11FF11FF21FF21FF21FF31FF31FF31FF21FF11FF21FF21FF21FF21FF21FF31FF31FF31FF41FF41FF41FF41FF…	591398983936	NULL	NULL	NULL
2018-09-28 11:29:50.865	0xF01FF11FF11FF21FF31FF31FF31FF21FF31FF31FF31FF31FF41FF41FF41FF41FF41FF41FF41FF41FF51FF51FF51FF51FF51FF51FF41FF51FF51FF51FF51FF61FF81FFB1FFE1F022004200520062006200620062004200320FF1FFC1FF91FF71FF51FF51FF61FF61FF61FF71FF81FF81FF81FF81FF81FF81FF81FF71FF41FF01FEB1FF01F02201B2034204C206320742075206220452028200E20F71FE51FDF1FE41FEC1FF01FF11FF11FF01FF01FF21FF31FF31FF21FF31FF41FF51FF61FF71FF81FF91FFA1FF…	591398989056	NULL	NULL	NULL
2018-09-28 11:29:55.985	0xF01FEC1FE71FEB1FFB1F13202C2044205B206E207420642048202B201120F81FE41FDC1FE01FE71FEC1FEE1FEE1FEE1FEE1FEE1FF01FF01FF01FF01FF11FF21FF31FF41FF51FF51FF51FF71FF81FFA1FFB1FFC1FFE1F002001200320052008200C200E200F200F200D200C200A2007200120FA1FF51FF21FF11FF01FF11FF21FF31FF61FF91FFD1FFF1F01200120012001200020FF1FFC1FF91FF61FF31FF11FF01FF11FF11FF11FF21FF21FF21FF21FF21FF21FF21FF31FF31FF21FEE1FE91FE51FED1F00201…	591398994176	NULL	NULL	NULL
2018-09-28 11:30:01.105	0xEF1FF01FF21FF61FF91FFC1FFE1F00200120012001200120FF1FFC1FF91FF61FF31FF11FF01FF11FF11FF11FF11FF11FF21FF31FF31FF31FF31FF31FF31FF21FEF1FEA1FE71FEB1FFC1F15202F2047205E20702072206020432026200C20F51FE21FDC1FE01FE81FED1FEE1FEE1FED1FED1FEE1FEF1FEF1FEF1FF11FF21FF31FF31FF31FF41FF51FF61FF71FF91FFA1FFB1FFD1FFF1F00200220042007200A200D200F200F200F200D200B200A2006200020F91FF41FF11FF01FEF1FF01FF11FF31FF61FFA1FF…	591398999296	NULL	NULL	NULL
2018-09-28 11:30:06.225	0xF11FF11FF21FF31FF41FF51FF51FF61FF71FF91FFB1FFC1FFE1FFF1F01200320062009200B200E200F200E200D200B20092006200120FA1FF41FF21FF01FEF1FEE1FF01FF21FF61FF91FFD1FFE1FFE1F0020012001200020FE1FFC1FF91FF61FF31FF11FF11FF11FF21FF21FF21FF21FF21FF21FF21FF21FF31FF31FF31FF31FEF1FEA1FE61FEC1FFF1F192033204A206120722078206C204F202D200F20F41FE01FDB1FE11FEA1FEE1FEE1FED1FED1FEE1FEE1FEE1FEF1FF01FF11FF21FF21FF31FF41FF51FF…	591399004416	NULL	NULL	NULL
2018-09-28 11:30:11.345	0xF41FF41FF11FEB1FE61FEA1FFC1F15202E2046205D20702073206120452028200E20F61FE31FDC1FE01FE81FED1FEE1FED1FEE1FEE1FEE1FEF1FF01FF01FF01FF11FF11FF31FF41FF41FF51FF71FF81FF91FFA1FFB1FFC1FFD1FFE1F00200220052009200B200E200F200F200D200B200A2007200120FA1FF41FF11FEF1FEF1FEF1FF01FF21FF51FF91FFC1FFE1F00200020FF1FFF1FFE1FFD1FFB1FF81FF51FF31FF11FF11FF11FF21FF21FF11FF11FF21FF21FF21FF21FF21FF21FF21FF21FEF1FEA1FE71FE…	591399009536	NULL	NULL	NULL
2018-09-28 11:30:16.465	0xEF1FEE1FEF1FF01FF21FF51FF91FFC1FFE1F00200120012000200020FE1FFC1FF91FF61FF31FF11FF01FF01FF11FF21FF21FF21FF11FF21FF21FF21FF21FF21FF21FF21FEF1FEA1FE61FEC1FFE1F17202F2047205F20702070205D20402023200A20F31FE11FDB1FE01FE81FED1FED1FEE1FEE1FEE1FEF1FEF1FF01FF01FF01FF11FF21FF31FF41FF51FF61FF71FF81FF91FFA1FFB1FFC1FFE1F012003200420062009200D200F2010200F200C200B20092006200020F91FF31FF11FEF1FEF1FF01FF11FF31FF…	591399014656	NULL	NULL	NULL
2018-09-28 11:30:21.585	0xF01FF01FF11FF11FF21FF31FF41FF51FF61FF81FF91FFA1FFB1FFD1FFE1FFF1F00200220052009200B200E200F200E200C200B20092005200120FA1FF51FF11FEF1FEF1FF01FF11FF31FF61FF91FFB1FFD1F0020012001200120FF1FFD1FFB1FF91FF61FF31FF11FF11FF21FF21FF21FF31FF31FF31FF31FF31FF31FF21FF31FF31FF31FF01FEA1FE61FEE1F01201B2033204B206220722070205B203E2022200820F01FDF1FDB1FE21FEA1FEE1FEE1FEE1FEE1FEE1FEF1FF01FF01FF01FF11FF11FF11FF21FF…	591399019776	NULL	NULL	NULL
2018-09-28 11:30:26.705	0xF31FF21FF21FF21FEF1FEA1FE61FEB1FFD1F1720312048205F20702072205F20432026200C20F51FE21FDC1FE01FE81FED1FED1FED1FEE1FEE1FEE1FEE1FEF1FF01FF11FF11FF21FF31FF31FF51FF61FF61FF71FF81FFA1FFC1FFD1FFE1F002001200420062009200B200E200F200F200C200A20092005200020FA1FF41FF11FEF1FEE1FEF1FF11FF31FF61FFA1FFD1FFF1F002000200020FF1FFF1FFE1FFC1FF81FF51FF31FF11FF11FF11FF11FF11FF11FF11FF21FF31FF31FF21FF21FF21FF21FF21FEE1FE…	591399024896	NULL	NULL	NULL
2018-09-28 11:30:31.825	0xF51FF31FF11FF01FF01FF11FF31FF61FFA1FFD1F002001200120002000200020FE1FFB1FF81FF51FF11FEF1FF01FF11FF21FF21FF21FF21FF21FF21FF31FF31FF31FF31FF31FF31FEF1FEA1FE61FED1F00201A2032204A206120722070205B203E2022200920F11FDF1FDC1FE11FE91FED1FED1FED1FEE1FEE1FEE1FEE1FEF1FF01FF01FF11FF11FF31FF31FF41FF51FF61FF81FF81FF91FFB1FFC1FFD1FFF1F0120032006200A200E200F200F200E200C200A20092006200020FA1FF41FF21FF01FEF1FEF1FF…	591399030016	NULL	NULL	NULL
2018-09-28 11:30:36.945	0xEF1FEF1FEF1FF01FF11FF21FF21FF31FF41FF41FF51FF71FF91FFB1FFC1FFD1FFE1F00200120032006200A200D200F2010200F200D200B20092006200020FA1FF41FF21FF01FF01FF01FF11FF31FF81FFC1FFE1FFF1F00200120012001200020FF1FFC1FF91FF51FF31FF11FF11FF11FF11FF11FF21FF21FF21FF11FF11FF21FF21FF31FF31FF21FEF1FEA1FE71FEF1F02201C2035204D2063207220702059203C2020200620EF1FDF1FDC1FE21FEA1FED1FEE1FEE1FEE1FEE1FEF1FEF1FEF1FEF1FF01FF11FF…	591399035136	NULL	NULL	NULL
2018-09-28 11:30:42.065	0xF31FF21FF21FF31FF31FF31FF01FEB1FE61FEC1FFF1F1920312049206020712071205D20402024200A20F21FE01FDC1FE11FE91FED1FED1FED1FED1FEE1FEE1FEE1FEF1FF01FF01FF11FF21FF21FF31FF41FF51FF61FF81FFA1FFA1FFB1FFC1FFE1F002001200320062009200C200E200F200E200C200B20092006200020F91FF41FF01FEF1FF01FF11FF21FF31FF61FFA1FFD1FFF1F0120012000200020FF1FFD1FFB1FF81FF51FF21FF11FF11FF11FF21FF21FF21FF21FF21FF21FF31FF31FF21FF31FF41FF…	591399040256	NULL	NULL	NULL
2018-09-28 11:30:47.185	0x0120FB1FF51FF21FF01FF01FF01FF11FF31FF61FFA1FFD1FFE1FFF1F002001200020FF1FFE1FFC1FFA1FF61FF31FF21FF21FF21FF21FF21FF21FF21FF21FF21FF31FF31FF31FF31FF31FF21FEE1FE91FE61FED1F00201A2034204C206220732071205A203D2021200720F01FDF1FDC1FE21FEA1FEE1FEE1FEE1FEF1FEF1FEF1FEF1FF01FF11FF21FF21FF21FF31FF31FF51FF61FF71FF81FF91FFA1FFC1FFE1FFF1F00200220042007200A200D20102010200F200D200C2009200520FE1FF81FF31FF11FF01FF…	591399045376	NULL	NULL	NULL
2018-09-28 11:30:52.305	0xEE1FEE1FEF1FF01FF01FF01FF11FF11FF31FF41FF41FF51FF61FF81FF91FFA1FFC1FFE1FFF1F002002200420062009200C200E200F200E200C200B2009200520FF1FF91FF31FF11FEF1FEF1FEF1FF01FF31FF61FFA1FFD1FFF1F01200120012001200020FE1FFB1FF81FF41FF21FF11FF11FF21FF21FF21FF21FF11FF11FF21FF21FF21FF31FF31FF31FF21FEE1FE91FE71FF01F05201F2037204F20652073206D20562039201D200420EE1FDF1FDD1FE31FEA1FED1FEE1FEE1FEE1FEE1FEF1FEF1FEF1FF01FF…	591399050496	NULL	NULL	NULL
2018-09-28 11:30:57.425	0xF31FF31FF31FF31FF31FF21FF21FF21FEF1FEA1FE61FED1F00201A2033204B206220722070205A203E2022200820F01FE01FDD1FE21FEA1FED1FED1FED1FEE1FEE1FEE1FEF1FF01FF01FF11FF21FF31FF41FF41FF41FF51FF61FF81FF91FFA1FFC1FFE1F002002200320042007200A200D200F2010200F200D200B20092006200020F91FF31FF11FF01FF01FF01FF11FF41FF71FFA1FFC1FFE1FFF1F00200020FF1FFE1FFC1FFA1FF81FF41FF21FF11FF11FF11FF21FF11FF21FF21FF11FF21FF21FF21FF21FF…	591399055616	NULL	NULL	NULL
2018-09-28 11:31:02.545	0x0A2007200120FA1FF41FF21FF01FEF1FF01FF11FF31FF61FFA1FFD1FFF1F01200120002000200020FF1FFC1FF91FF51FF21FF11FF11FF11FF01FF11FF11FF11FF21FF31FF31FF31FF31FF21FF21FF11FEE1FE91FE61FEF1F04201D2036204D20632072206E20572039201E200520EE1FDE1FDC1FE21FEA1FED1FED1FED1FEE1FEE1FEE1FEF1FF01FF01FF01FF11FF21FF31FF41FF41FF51FF61FF71FF81FFA1FFB1FFC1FFE1F00200120042007200A200C200E200F200E200C200A2008200520FE1FF81FF31FF…	591399060736	NULL	NULL	NULL
2018-09-28 11:31:07.665	0xEE1FED1FEE1FEE1FEF1FF01FF01FF11FF21FF21FF31FF31FF51FF71FF81FF91FFA1FFB1FFC1FFE1FFF1F00200220042007200A200D200F200F200E200C200B2009200620FF1FF91FF41FF21FF01FF01FF01FF11FF41FF81FFB1FFE1FFF1F0020012001200120FF1FFD1FFA1FF71FF41FF11FF01FF01FF11FF21FF21FF21FF21FF21FF21FF21FF31FF31FF31FF21FF11FED1FE81FE71FF31F092022203A205120672074206D20552037201C200320EC1FDE1FDD1FE51FEC1FEF1FEF1FEF1FEF1FEF1FEF1FF01FF…	591399065856	NULL	NULL	NULL
2018-09-28 11:31:12.785	0xF21FF21FF21FF21FF21FF21FF21FF21FF21FF21FEF1FEA1FE61FEE1F03201C2035204D20632072206E2058203B2020200620EE1FDF1FDD1FE41FEC1FEF1FEE1FEE1FEE1FEE1FEE1FEF1FF01FF01FF01FF11FF21FF31FF41FF41FF51FF61FF81FF91FFA1FFC1FFE1F002001200220042007200A200D200F200F200E200C200B2009200520FE1FF81FF31FF01FEF1FEF1FF01FF21FF41FF71FFB1FFE1FFF1F0020012001200120FF1FFE1FFB1FF71FF41FF21FF11FF11FF21FF21FF21FF31FF31FF31FF21FF11FF…	591399070976	NULL	NULL	NULL
2018-09-28 11:31:17.905	0x0D200C200A2006200020F91FF41FF11FF01FF01FF01FF21FF41FF71FFB1FFE1F002002200220012001200020FE1FFC1FF81FF51FF21FF01FF01FF11FF21FF21FF21FF21FF21FF21FF31FF31FF31FF31FF31FF21FEE1FE91FE71FF11F06201F2038204F20652073206D20552038201D200320ED1FDE1FDD1FE41FEB1FEE1FEE1FEE1FEE1FEE1FF01FF01FF01FF01FF11FF11FF31FF31FF31FF41FF51FF61FF81FF91FFB1FFC1FFD1FFF1F01200320052007200B200D200F200F200E200C200A2008200420FE1FF…	591399076096	NULL	NULL	NULL
2018-09-28 11:31:23.025	0xEE1FEF1FEE1FEE1FEE1FEE1FEE1FEF1FEF1FF01FF11FF21FF21FF31FF41FF51FF71FF81FF91FFA1FFB1FFD1FFE1F00200220042007200A200D200F200F200E200C200B2009200520FF1FF81FF31FF11FF01FF01FF01FF21FF41FF71FFB1FFE1FFF1F00200120012001200020FE1FFB1FF81FF41FF21FF11FF01FF11FF11FF21FF21FF21FF21FF21FF31FF31FF21FF31FF31FF21FED1FE81FE61FF21F092022203A205220672073206A20512034201A200020EA1FDE1FDE1FE51FEB1FED1FED1FEE1FEE1FEF1FE…	591399081216	NULL	NULL	NULL
2018-09-28 11:31:28.145	0xF01FF11FF21FF21FF21FF21FF21FF31FF31FF31FF31FF21FEE1FE71FE51FEF1F04201D2036204E20642072206D20562039201E200420ED1FDE1FDC1FE31FEB1FEE1FEE1FEE1FED1FEE1FEE1FEF1FEF1FEF1FF01FF11FF21FF31FF41FF51FF51FF61FF71FF81FFA1FFB1FFD1FFF1F00200220052008200B200D200E200F200E200C200B2008200320FD1FF61FF21FF01FEF1FEF1FF01FF21FF41FF81FFC1FFE1F002001200120012001200020FD1FFB1FF81FF41FF21FF01FF01FF11FF11FF21FF21FF21FF21FF…	591399086336	NULL	NULL	NULL
2018-09-28 11:31:33.265	0x0F200E200C200A2009200520FF1FF81FF31FF11FEF1FF01FF01FF11FF31FF61FFA1FFD1FFF1F0020002000200020FF1FFD1FFA1FF71FF41FF21FF11FF21FF21FF21FF21FF21FF31FF31FF31FF31FF21FF31FF31FF31FF11FED1FE81FE61FF21F092022203B205220672074206C20532036201A200020EA1FDD1FDD1FE41FEB1FEE1FED1FED1FEF1FEF1FEF1FF01FF11FF11FF11FF21FF31FF41FF51FF61FF71FF81FF91FF91FFB1FFD1FFE1FFF1F01200220052008200B200E20112011200E200C200A2008200…	591399091456	NULL	NULL	NULL
2018-09-28 11:31:38.385	0xE21FEA1FEE1FEE1FED1FED1FEE1FEF1FEF1FEF1FF01FF11FF11FF21FF31FF41FF51FF61FF81FF91FFA1FFB1FFB1FFD1FFF1F01200220042007200B200E20102010200F200D200B2009200520FF1FF91FF41FF21FF01FEF1FF01FF21FF41FF81FFB1FFE1FFF1F0020012001200120FF1FFD1FFB1FF81FF41FF21FF11FF11FF11FF21FF21FF11FF11FF21FF21FF21FF31FF31FF31FF21FF01FEC1FE71FE71FF31F092023203C2053206820732068204F2032201620FD1FE81FDC1FDD1FE51FEB1FED1FED1FEC1FE…	591399096576	NULL	NULL	NULL
2018-09-28 11:31:43.505	0xF11FF11FF11FF11FF11FF21FF21FF21FF31FF31FF31FF21FF21FF11FED1FE81FE71FF11F0620202038205020652071206B20522036201B200220EC1FDD1FDC1FE31FEA1FED1FED1FED1FED1FEE1FEE1FEE1FEF1FF01FF01FF11FF21FF21FF31FF41FF61FF71FF81FF91FFA1FFB1FFD1FFE1FFF1F0120042007200A200D200F200F200D200B200A2008200420FC1FF61FF21FF01FEE1FEF1FF01FF11FF41FF71FFB1FFE1F00200020002000200020FF1FFD1FFA1FF71FF41FF21FF11FF11FF11FF11FF11FF21FF…	591399101696	NULL	NULL	NULL
2018-09-28 11:31:48.625	0x0D20102010200E200C200B2009200520FF1FF91FF41FF11FEF1FF01FF11FF21FF41FF81FFB1FFE1F00200020002000200020FF1FFD1FFA1FF71FF41FF21FF11FF11FF11FF21FF21FF21FF21FF21FF31FF31FF31FF31FF31FF31FF11FED1FE81FE81FF41F0A2024203C205320692074206B205220342019200020EA1FDE1FDE1FE51FEB1FEE1FEE1FEE1FEE1FEF1FF01FF01FF01FF11FF21FF21FF31FF41FF41FF51FF61FF71FF91FFB1FFB1FFC1FFE1FFF1F01200320052008200B200D200F200F200E200C200…	591399106816	NULL	NULL	NULL
2018-09-28 11:31:53.745	0xDD1FDC1FE31FEA1FED1FED1FED1FED1FEE1FEF1FEF1FEF1FF01FF11FF21FF31FF31FF41FF51FF61FF81FF91FFA1FFB1FFC1FFD1FFF1F00200220042007200B200D200F200F200E200C200A2009200520FE1FF71FF21FF01FF01FF01FF11FF21FF51FF81FFB1FFD1FFF1F0020002000200020FF1FFD1FFA1FF71FF41FF21FF11FF21FF21FF21FF21FF21FF21FF21FF21FF31FF31FF31FF31FF31FF11FED1FE81FE81FF51F0D2026203F2056206B20742067204D2030201520FC1FE81FDC1FDE1FE61FEC1FEF1FE…	591399111936	NULL	NULL	NULL
2018-09-28 11:31:58.865	0xF21FF11FF21FF21FF21FF21FF21FF21FF21FF21FF31FF31FF31FF31FF31FF21FED1FE81FE61FF21F082022203B205220672073206B20522035201A200120EB1FDD1FDD1FE41FEB1FEE1FEE1FEE1FED1FEE1FEF1FEF1FF01FF01FF11FF21FF31FF31FF41FF51FF61FF81FF81FF91FFB1FFD1FFE1FFF1F00200220042007200B200E2010200F200D200C200B2009200420FD1FF71FF31FF11FF01FF01FF01FF31FF61FFA1FFC1FFE1F00200120012000200020FF1FFC1FF91FF61FF31FF11FF11FF11FF11FF11FF…	591399117056	NULL	NULL	NULL
2018-09-28 11:32:03.985	0x07200A200D200F200F200E200D200B2009200420FD1FF71FF31FF11FF01FF01FF01FF21FF41FF81FFC1FFE1FFF1F00200020002000200020FE1FFB1FF81FF41FF21FF11FF01FF11FF11FF11FF11FF11FF11FF11FF11FF21FF31FF31FF21FF11FEC1FE61FE71FF41F0B2024203C2054206920732068204E2030201620FD1FE81FDC1FDE1FE51FEB1FEE1FEE1FED1FEE1FEE1FEF1FEF1FEF1FF01FF11FF21FF21FF31FF31FF41FF51FF71FF91FFA1FFA1FFB1FFD1FFF1F01200220042007200B200E200F200F200…	591399122176	NULL	NULL	NULL
2018-09-28 11:32:09.105	0x0220EB1FDE1FDD1FE41FEB1FEE1FEE1FED1FEE1FEE1FEF1FEF1FF01FF01FF11FF21FF31FF41FF41FF61FF71FF81FF81FF91FFB1FFC1FFD1FFF1F01200220052008200B200D20102010200E200C200A2008200420FE1FF81FF31FF11FEF1FF01FF11FF21FF51FF81FFC1FFE1FFF1F0020002000200020FE1FFD1FFA1FF71FF41FF21FF11FF11FF11FF21FF21FF21FF31FF31FF31FF31FF31FF31FF31FF31FF11FED1FE71FE91FF71F0F202920412058206B20732065204B202E201420FA1FE61FDD1FDF1FE61FE…	591399127296	NULL	NULL	NULL
2018-09-28 11:32:14.225	0xF71FF51FF31FF21FF21FF21FF21FF21FF21FF21FF21FF21FF21FF11FF21FF21FF31FF21FED1FE81FE71FF41F0B2024203C205420692073206920502032201820FF1FE91FDC1FDD1FE51FEC1FEE1FED1FED1FED1FEE1FEF1FEF1FF01FF01FF11FF11FF21FF31FF51FF61FF71FF81FF91FFA1FFB1FFC1FFE1FFF1F00200220042008200B200E2010200F200D200C200B2008200420FD1FF71FF31FF01FEF1FF01FF11FF31FF61FF91FFB1FFD1FFF1F00200020FF1FFF1FFE1FFD1FFA1FF61FF41FF21FF11FF11FF…	591399132416	NULL	NULL	NULL
2018-09-28 11:32:19.345	0x0320052008200B200D200E200E200E200C200B2009200420FD1FF71FF21FF01FEF1FEF1FEF1FF11FF41FF81FFC1FFE1FFF1F0020012000200020FF1FFD1FFA1FF71FF41FF21FF01FF11FF11FF11FF11FF11FF11FF11FF21FF21FF21FF31FF31FF31FF01FEC1FE61FE81FF51F0D2027203F2056206A20722066204B202E201420FB1FE61FDC1FDE1FE61FEC1FEE1FEE1FEE1FEE1FEF1FEF1FF01FF11FF21FF21FF21FF31FF31FF41FF61FF71FF81FF91FF91FFA1FFC1FFE1FFF1F01200320052008200B200E200…	591399137536	NULL	NULL	NULL
2018-09-28 11:32:24.465	0x34201A200120EB1FDE1FDE1FE61FED1FF01FF01FEF1FEF1FEE1FEF1FF01FF01FF01FF11FF21FF31FF31FF41FF51FF71FF71FF81FF91FFA1FFB1FFD1FFF1F00200220042007200B200D200F200F200E200C200A2008200320FC1FF61FF21FF11FF01FF01FF01FF21FF41FF81FFB1FFE1F0020012001200020FF1FFE1FFC1FFA1FF71FF41FF21FF11FF11FF11FF11FF11FF21FF21FF21FF21FF21FF21FF21FF31FF31FF01FEC1FE61FE91FF91F11202A20422058206B207120632048202D201320FA1FE51FDC1FD…	591399142656	NULL	NULL	NULL
2018-09-28 11:32:29.585	0xFC1FFA1FF71FF41FF21FF11FF11FF11FF11FF11FF11FF31FF31FF21FF21FF11FF21FF21FF21FF11FEC1FE81FE91FF61F0C2025203D2054206A20732067204C202F201520FC1FE81FDC1FDE1FE61FEC1FEE1FEE1FEE1FEE1FEF1FEF1FEF1FF01FF11FF21FF21FF31FF41FF41FF51FF61FF71FF81FFA1FFB1FFC1FFE1FFF1F01200220042007200B200E20102010200D200B200A2008200320FC1FF61FF31FF11FF01FEF1FF01FF21FF51FF91FFC1FFE1F00200120012001200020FE1FFC1FF91FF61FF41FF11FF…	591399147776	NULL	NULL	NULL
2018-09-28 11:32:34.705	0x002001200320052008200B200E20102010200E200C200B2008200320FD1FF61FF31FF11FEF1FEF1FEF1FF11FF41FF81FFB1FFD1FFF1F002000200020FF1FFE1FFC1FF91FF61FF21FF01FF01FF01FF11FF11FF11FF11FF11FF11FF21FF21FF21FF21FF21FF21FF01FEB1FE61FE81FF71F0F202820412058206C207320652049202C201220FA1FE51FDD1FDF1FE71FED1FEF1FEE1FED1FEE1FEE1FEE1FF01FF01FF01FF11FF21FF21FF31FF41FF51FF61FF81FF91FFA1FFB1FFD1FFE1F002002200320062009200…	591399152896	NULL	NULL	NULL
2018-09-28 11:32:39.825	0x68204E2030201620FC1FE71FDC1FDE1FE61FEC1FEE1FED1FEE1FEE1FEE1FEE1FEF1FEF1FF01FF11FF11FF11FF21FF41FF51FF61FF71FF81FF91FFB1FFD1FFE1FFF1F01200220042007200B200E200F200F200D200B200A2007200220FC1FF61FF21FF01FF01FF11FF21FF31FF61FF91FFD1FFF1FFF1F0020012001200020FF1FFC1FFA1FF61FF41FF21FF21FF21FF21FF21FF21FF21FF21FF31FF31FF31FF21FF31FF31FF31FEF1FEB1FE71FEA1FFB1F13202C2044205B206E2072206120452028200E20F71FE…	591399158016	NULL	NULL	NULL
2018-09-28 11:32:44.945	0x0120FF1FFD1FFB1FF71FF41FF21FF01FF11FF11FF11FF21FF21FF21FF21FF21FF21FF21FF31FF31FF31FF01FEC1FE71FE81FF71F0E202820402057206B20742066204B202E201420FB1FE61FDC1FDE1FE61FEC1FEE1FEE1FEE1FEE1FED1FEE1FEF1FEF1FEF1FF01FF11FF21FF21FF31FF41FF61FF81FF91FFA1FFB1FFD1FFE1F002001200320052009200C200E200F200F200D200C200B2008200320FC1FF61FF21FF01FEF1FF01FF11FF31FF61FFA1FFC1FFE1F0020012001200120FF1FFE1FFC1FF91FF51FF…	591399163136	NULL	NULL	NULL
2018-09-28 11:32:50.065	0xFC1FFE1F002001200320052008200C200E200F200E200C200B200A2008200320FC1FF71FF31FF11FF01FEF1FF01FF21FF51FF81FFB1FFD1FFF1F0020002000200020FF1FFC1FF91FF61FF31FF01FF01FF11FF21FF11FF11FF11FF21FF31FF31FF31FF31FF31FF21FF21FEF1FEB1FE61FE91FF91F12202C2043205A206D207220622047202A201020F81FE41FDC1FE01FE71FED1FEE1FED1FEE1FEE1FEE1FEE1FEF1FF01FF01FF11FF11FF21FF31FF41FF61FF71FF81FF81FF91FFB1FFC1FFD1FFF1F012002200…	591399168256	NULL	NULL	NULL
2018-09-28 11:32:55.185	0x6B20742067204C202F201520FC1FE71FDD1FDF1FE71FED1FEF1FEF1FEE1FEE1FEE1FF01FF01FF01FF11FF11FF21FF31FF41FF41FF51FF61FF81FF91FFA1FFC1FFD1FFE1F002002200320062009200C200E20102010200E200C200B2007200220FC1FF61FF31FF11FF11FF11FF21FF31FF51FF91FFC1FFE1F00200020002000200020FF1FFC1FF91FF61FF31FF11FF01FF11FF21FF21FF21FF21FF31FF31FF31FF21FF21FF21FF31FF31FF01FEB1FE61FEA1FFC1F15202F2046205E20702073206120442027200…	591399173376	NULL	NULL	NULL
2018-09-28 11:33:00.305	0x012001200120FF1FFC1FF91FF61FF31FF11FF01FF21FF21FF21FF21FF21FF21FF21FF21FF31FF31FF31FF31FF31FF01FEC1FE71FEA1FF91F11202A20422059206D207320642049202C201220FA1FE51FDC1FDF1FE81FED1FEF1FEF1FEE1FEE1FEF1FEF1FEF1FF01FF11FF21FF31FF31FF31FF41FF51FF61FF81FF91FFA1FFB1FFC1FFE1FFF1F01200320062009200C200E200F200F200D200B200A2007200220FA1FF41FF11FF01FEF1FF01FF01FF21FF51FF91FFC1FFE1F0020012001200120FF1FFE1FFC1FF…	591399178496	NULL	NULL	NULL
2018-09-28 11:33:05.425	0xF91FFA1FFC1FFD1FFF1F00200220042007200B200E200F200F200D200B20092007200220FB1FF51FF11FEF1FEE1FF01FF11FF31FF51FF81FFC1FFF1F00200020002000200020FE1FFC1FF91FF61FF31FF11FF01FF11FF11FF11FF11FF11FF21FF21FF21FF21FF21FF21FF21FF21FF01FEC1FE71FEA1FFC1F14202D2045205C20702073206220452029200F20F61FE31FDC1FE01FE81FED1FEE1FEE1FED1FEE1FEE1FEF1FEF1FF01FF01FF11FF21FF31FF41FF51FF61FF71FF81FF91FFA1FFB1FFC1FFE1FFF1F0…	591399183616	NULL	NULL	NULL
2018-09-28 11:33:10.545	0x412058206B20722065204A202D201320FA1FE51FDC1FDE1FE71FED1FEE1FEE1FEE1FEE1FEE1FEE1FEF1FF01FF01FF11FF21FF31FF31FF41FF51FF61FF71FF91FFA1FFC1FFD1FFE1F002002200420062009200B200E200F200E200D200C200B2007200120FB1FF51FF21FF01FF01FF01FF11FF31FF61FFA1FFE1FFF1F00200120012001200020FE1FFC1FF91FF61FF31FF11FF11FF11FF11FF21FF31FF31FF31FF31FF31FF21FF31FF31FF31FF21FEF1FEA1FE61FEB1FFE1F1720312049205F20712072205E204…	591399188736	NULL	NULL	NULL
2018-09-28 11:33:15.665	0xFE1FFF1FFF1F0020FF1FFD1FFC1FF91FF61FF21FF01FF01FF11FF11FF11FF11FF01FF11FF11FF21FF21FF21FF21FF21FF21FEF1FEB1FE61FE91FF91F12202C2043205A206D2072206120462029200F20F71FE31FDB1FDF1FE71FEC1FED1FED1FED1FEE1FEE1FEE1FEE1FEF1FF01FF11FF11FF21FF31FF31FF51FF61FF71FF81FFA1FFB1FFC1FFE1FFF1F01200320062009200C200F200F200E200C200B200A2006200120FB1FF51FF21FF01FEF1FF01FF11FF31FF61FFA1FFD1FFE1F00200120012000200020F…	591399193856	NULL	NULL	NULL
2018-09-28 11:33:20.785	0xF81FFA1FFB1FFB1FFC1FFE1F002001200320062009200C200E200F200F200D200B200A2007200220FB1FF51FF11FF01FEF1FEF1FF01FF21FF51FF91FFD1FFF1F00200120012001200020FF1FFD1FFA1FF71FF31FF11FF11FF21FF21FF21FF11FF21FF21FF21FF21FF31FF31FF31FF31FF21FEF1FEA1FE71FEB1FFD1F16202F2047205D206E2070205D20422026200C20F41FE21FDC1FE11FE91FEE1FEF1FEE1FEE1FEE1FEF1FEF1FF01FF01FF11FF21FF31FF31FF41FF41FF51FF61FF81FF91FFA1FFB1FFD1FF…	591399198976	NULL	NULL	NULL
2018-09-28 11:33:25.905	0x11202B20432059206C207220622047202B201120F81FE41FDC1FDF1FE71FEC1FED1FED1FED1FEE1FEF1FEF1FEF1FF01FF11FF11FF11FF21FF31FF41FF51FF61FF71FF81FFA1FFB1FFD1FFF1F002002200320062009200C200F200F200E200C200B200A2007200120FA1FF41FF11FF01FEF1FEF1FF01FF31FF61FFA1FFD1FFF1F0120012001200120FF1FFD1FFC1FF91FF51FF31FF11FF11FF11FF11FF11FF21FF21FF21FF21FF31FF31FF31FF31FF31FF31FEF1FEA1FE61FEC1FFF1F192032204920602071207…	591399204096	NULL	NULL	NULL
2018-09-28 11:33:31.025	0xFD1FFF1F01200120012001200020FF1FFD1FFA1FF71FF31FF11FF11FF21FF21FF11FF21FF21FF21FF21FF11FF21FF31FF31FF31FF31FF01FEC1FE61FEA1FFC1F14202D2045205B206D206F205E20432028200E20F51FE31FDC1FE01FE81FEC1FED1FEE1FEE1FEE1FEE1FEF1FF01FF01FF01FF11FF21FF31FF31FF31FF41FF61FF71FF81FF91FFB1FFD1FFF1F002001200320052008200C200E200F200E200C200B20092006200020F91FF41FF11FEF1FEF1FF01FF11FF31FF61FFA1FFC1FFE1FFF1F002000200…	591399209216	NULL	NULL	NULL
2018-09-28 11:33:36.145	0xF41FF51FF71FF81FFB1FFD1FFE1FFF1F012002200420062009200B200E20102010200D200B20092006200120FB1FF51FF21FF01FF01FF01FF11FF31FF61FF91FFD1FFF1F00200020002000200020FE1FFC1FF91FF61FF41FF21FF21FF21FF21FF11FF21FF31FF41FF41FF31FF31FF31FF31FF31FF31FF01FEB1FE71FED1F00201920312049205F20702070205D20402023200A20F21FE01FDC1FE21FEA1FEE1FEE1FEE1FEF1FEF1FEE1FEE1FEF1FF01FF01FF11FF21FF31FF41FF51FF61FF71FF81FF91FFA1FF…	591399214336	NULL	NULL	NULL
2018-09-28 11:33:41.265	0xEA1FFB1F14202C2044205A206C2070205F20442028200E20F61FE31FDC1FE01FE81FEC1FEE1FEE1FEE1FED1FEE1FEF1FF01FF01FF01FF11FF31FF31FF41FF41FF51FF61FF71FF91FFB1FFC1FFD1FFF1F002001200320062009200B200E200F200F200D200C200A2006200020FA1FF41FF21FF01FF01FF01FF11FF31FF61FFA1FFD1FFF1F00200020002000200020FF1FFC1FF91FF51FF21FF01FF01FF11FF11FF11FF11FF21FF21FF21FF21FF21FF31FF31FF31FF21FEE1FE91FE61FEE1F02201B2033204A206…	591399219456	NULL	NULL	NULL
2018-09-28 11:33:46.385	0xF61FFA1FFD1FFE1FFF1F0020002000200020FE1FFC1FF91FF61FF41FF21FF11FF11FF11FF01FF11FF21FF21FF21FF21FF21FF21FF21FF21FF21FEF1FEA1FE61FEA1FFD1F1720302047205E206F2071205E20412025200B20F41FE21FDC1FE01FE81FED1FEE1FEE1FEE1FEE1FEE1FEF1FEF1FF01FF01FF11FF21FF31FF41FF41FF51FF61FF71FF81FFA1FFC1FFD1FFE1F002002200420062009200C200F20102010200E200C200A2006200020FA1FF41FF21FF01FF11FF11FF21FF41FF71FFA1FFD1FFF1F01200…	591399224576	NULL	NULL	NULL
2018-09-28 11:33:51.505	0xF31FF41FF61FF81FF91FFA1FFB1FFC1FFE1FFF1F00200220042006200A200D200F2010200F200D200B20092006200020FA1FF51FF21FF01FEF1FF01FF11FF31FF61FFA1FFD1FFE1FFF1F002000200020FF1FFE1FFC1FF81FF51FF21FF01FF01FF11FF11FF11FF11FF21FF21FF21FF21FF21FF31FF31FF31FF21FEF1FEA1FE61FEC1FFF1F1820312049205F206E206D2058203C2021200820F01FE01FDD1FE31FEB1FEE1FEE1FEE1FEF1FEF1FEE1FEF1FF01FF11FF11FF11FF31FF31FF41FF51FF61FF81FF91FF…	591399229696	NULL	NULL	NULL
2018-09-28 11:33:56.625	0xEB1FE71FEB1FFC1F16202F2046205C206E2070205E20422026200C20F51FE21FDC1FE01FE91FEE1FEF1FEE1FEE1FEE1FEF1FF01FF01FF01FF11FF11FF21FF31FF31FF41FF51FF61FF81FFA1FFB1FFC1FFD1FFF1F00200220042007200A200D200F2010200F200D200B200A2006200020FA1FF41FF21FF01FF01FF11FF21FF41FF71FFA1FFD1FFF1F01200120012001200020FE1FFB1FF81FF51FF31FF11FF11FF11FF11FF11FF21FF31FF31FF31FF31FF31FF31FF31FF31FF31FEF1FEA1FE71FEF1F05201E203…	591399234816	NULL	NULL	NULL
2018-09-28 11:34:01.745	0xF11FF31FF61FFA1FFC1FFE1F00200220022001200120FE1FFB1FF81FF51FF31FF11FF11FF11FF11FF21FF21FF31FF31FF31FF31FF31FF31FF31FF41FF31FF01FEB1FE71FEE1F01201A2033204A205F206F206D205A203E2023200920F21FE01FDC1FE11FEA1FEE1FEF1FEE1FEF1FEF1FEF1FEF1FF01FF01FF01FF11FF21FF31FF41FF51FF61FF71FF81FF91FFB1FFC1FFE1FFF1F00200120032006200A200D200F200F200E200C200B200A200620FF1FF91FF31FF11FEF1FF01FF11FF21FF41FF71FFB1FFE1FF…	591399239936	NULL	NULL	NULL
2018-09-28 11:34:06.865	0xF21FF31FF41FF41FF51FF61FF71FF81FFA1FFC1FFD1FFF1F012002200420072009200C200F2010200F200D200B200A2006200120FA1FF41FF21FF01FF01FF01FF11FF41FF71FFA1FFD1FFE1F00200220022001200020FE1FFB1FF91FF61FF41FF21FF11FF11FF11FF11FF11FF21FF21FF21FF21FF21FF21FF31FF31FF21FEF1FEA1FE61FEE1F03201C2034204B20612071206D2057203B2020200720F01FDF1FDC1FE21FEA1FEE1FEE1FEE1FEE1FEE1FEE1FEF1FEF1FF01FF01FF11FF21FF31FF41FF51FF51FF…	591399245056	NULL	NULL	NULL
2018-09-28 11:34:11.985	0xF21FEE1FE91FE61FEC1FFF1F1820312048205E206E206E205B203F2023200A20F21FE01FDC1FE11FEA1FEE1FEF1FEE1FEE1FEF1FEF1FEE1FEF1FEF1FF01FF11FF21FF31FF41FF51FF51FF61FF81FF91FFB1FFD1FFF1F0020012002200420062009200C20102010200F200D200B2009200520FF1FF91FF41FF21FF01FF01FF01FF11FF31FF71FFB1FFE1FFF1F0120012001200120FF1FFE1FFB1FF81FF51FF21FF11FF11FF11FF11FF21FF21FF21FF11FF11FF21FF21FF31FF31FF31FF21FEE1FE91FE71FF11F0…	591399250176	NULL	NULL	NULL
2018-09-28 11:34:17.105	0xF01FF11FF21FF41FF61FFA1FFD1FFF1F0020012001200020FF1FFE1FFB1FF81FF51FF31FF21FF11FF11FF11FF11FF11FF11FF21FF21FF21FF31FF21FF21FF21FF21FEE1FE91FE51FED1F01201A2032204A205F206F206D2058203C2020200720EF1FDF1FDC1FE31FEB1FEE1FEE1FED1FEE1FEE1FEE1FEE1FEF1FF01FF11FF11FF21FF21FF31FF41FF51FF71FF81FF91FFA1FFB1FFD1FFF1F002002200420072009200C200E200F200E200C200A2009200520FF1FF81FF21FF01FEF1FF01FF01FF21FF41FF71FF…	591399255296	NULL	NULL	NULL
2018-09-28 11:34:22.225	0xF11FF21FF31FF41FF51FF51FF51FF71FF81FF91FFA1FFB1FFD1FFF1F01200220042006200A200E20102010200F200D200B200A2006200020F91FF41FF11FF01FF01FF01FF11FF31FF71FFB1FFE1F002001200120012001200020FE1FFB1FF81FF51FF31FF11FF11FF11FF21FF21FF21FF21FF21FF21FF21FF31FF31FF31FF31FF11FED1FE81FE61FEF1F04201F2037204F20632071206B20542038201E200520EE1FDF1FDD1FE41FEB1FEE1FEF1FEE1FED1FEF1FF01FF01FF01FF01FF11FF21FF31FF41FF41FF…	591399260416	NULL	NULL	NULL
2018-09-28 11:34:27.345	0xF31FF31FF31FF01FEB1FE71FED1F00201A2032204A205F206E206D2059203D2022200920F21FE01FDC1FE21FEA1FEF1FEF1FEE1FEE1FEF1FEF1FF01FF01FF11FF11FF11FF21FF31FF41FF51FF61FF71FF81FF91FFA1FFC1FFD1FFE1F002002200320062009200C200F200F200F200C200A2009200520FF1FF81FF31FF01FEF1FF01FF01FF11FF41FF71FFB1FFD1FFF1F0020012001200020FE1FFC1FFA1FF71FF51FF31FF21FF11FF11FF11FF11FF11FF11FF21FF21FF21FF21FF21FF21FF21FF11FED1FE81FE…	591399265536	NULL	NULL	NULL
2018-09-28 11:34:32.465	0xF21FF01FEF1FF01FF11FF41FF71FFB1FFD1FFF1F00200020002000200020FE1FFB1FF81FF51FF31FF11FF11FF11FF11FF11FF21FF21FF21FF31FF31FF31FF31FF31FF31FF21FEE1FE91FE61FEF1F04201E2036204D20622070206B20552039201E200520EE1FDF1FDD1FE31FEB1FEE1FEE1FEE1FEE1FEE1FEE1FEF1FEF1FF11FF11FF11FF21FF31FF41FF61FF71FF71FF81FFA1FFB1FFB1FFC1FFE1F00200220042007200A200D200F200F200D200B200A2009200520FE1FF81FF31FF11FEF1FF01FF11FF21FF…	591399270656	NULL	NULL	NULL
2018-09-28 11:34:37.585	0xEF1FF01FF11FF11FF21FF31FF31FF51FF61FF71FF81FF91FFA1FFB1FFD1FFE1F002002200320062009200D200F200F200E200C200B20092006200020F91FF41FF11FF01FF01FF01FF21FF41FF81FFB1FFD1FFF1F0020002000200020FF1FFE1FFB1FF81FF41FF11FF01FF11FF21FF21FF21FF21FF11FF21FF21FF21FF21FF21FF21FF21FF11FED1FE81FE61FF11F0620202038204F20632071206A20522036201B200220EC1FDD1FDC1FE31FEA1FED1FEE1FED1FED1FED1FED1FEE1FEF1FF01FF01FF11FF21FF…	591399275776	NULL	NULL	NULL
2018-09-28 11:34:42.705	0xF21FF31FF31FF31FF21FEE1FE81FE61FEE1F02201B2034204B20612070206D2056203A201F200620EF1FDF1FDC1FE31FEB1FEE1FEF1FEE1FEE1FEE1FEF1FEF1FF01FF11FF21FF21FF21FF31FF41FF41FF61FF71FF91FFA1FFB1FFC1FFE1FFF1F00200220042007200A200D200F200F200E200C200B2009200420FE1FF71FF31FF01FEF1FF01FF01FF11FF41FF71FFB1FFE1FFF1F0020002000200020FF1FFD1FFA1FF61FF31FF11FF01FF01FF11FF21FF21FF21FF21FF21FF21FF21FF21FF21FF21FF21FF11FE…	591399280896	NULL	NULL	NULL
2018-09-28 11:34:47.825	0xFA1FF41FF11FEF1FEF1FF01FF11FF41FF71FFA1FFD1FFF1F0020012001200020FF1FFE1FFC1FF81FF51FF21FF11FF11FF21FF21FF11FF11FF11FF21FF31FF31FF21FF31FF31FF31FF11FED1FE81FE61FF01F0620202038204F20632071206B20542037201C200320EC1FDE1FDD1FE41FEB1FEE1FED1FEE1FEE1FEE1FEE1FEF1FF01FF01FF01FF11FF31FF31FF41FF51FF61FF81FF81FF91FFB1FFC1FFE1F002002200320052008200B200D20102010200E200C200B2008200420FE1FF81FF31FF11FF01FF01FF…	591399286016	NULL	NULL	NULL
2018-09-28 11:34:52.945	0xEF1FEF1FF01FF11FF21FF21FF21FF31FF41FF51FF61FF81FF91FFA1FFB1FFD1FFE1F002001200220042007200A200D200F200F200D200B200A2009200520FF1FF91FF41FF21FF01FF01FF01FF21FF41FF81FFC1FFE1FFF1F0120012001200120FF1FFD1FFB1FF81FF51FF21FF11FF01FF01FF01FF11FF21FF21FF21FF21FF11FF11FF21FF31FF31FF11FED1FE71FE61FF21F082022203A205120662071206920502033201820FF1FEA1FDD1FDD1FE41FEB1FEE1FEE1FEE1FEE1FEE1FEF1FEF1FEF1FF01FF11FF…	591399291136	NULL	NULL	NULL
2018-09-28 11:34:58.065	0xF31FF31FF31FF31FF31FF31FF21FEE1FE91FE61FEF1F04201E2036204D20612070206B20552038201E200520EE1FDF1FDD1FE41FEB1FEE1FEF1FEE1FEF1FEF1FEF1FF01FF01FF01FF11FF21FF31FF41FF41FF51FF61FF81FF91FFA1FFB1FFD1FFF1F002001200220042007200A200D200F200F200D200B200A2009200420FE1FF71FF41FF21FF01FEF1FF01FF11FF41FF81FFC1FFD1FFF1F0120012001200120FF1FFD1FFB1FF81FF41FF21FF11FF11FF11FF21FF21FF21FF21FF11FF11FF21FF21FF21FF21FF…	591399296256	NULL	NULL	NULL
2018-09-28 11:35:03.185	0x0520FF1FF91FF41FF11FEF1FEF1FF01FF21FF41FF71FFB1FFD1FFF1F0020012001200120FF1FFC1FFA1FF81FF51FF31FF11FF11FF11FF11FF11FF21FF31FF31FF31FF21FF21FF21FF21FF21FF11FED1FE81FE61FF21F092022203A205120662071206920502034201A200220EB1FDE1FDD1FE41FEB1FEE1FEE1FEE1FEE1FEE1FEF1FF01FF01FF01FF01FF11FF31FF41FF41FF41FF61FF81FF81FF91FFB1FFD1FFE1F002002200320052008200B200E200F200F200E200C200B2009200520FE1FF81FF31FF11FF…	591399301376	NULL	NULL	NULL
2018-09-28 11:35:08.305	0xEE1FEE1FEF1FF01FF01FF01FF11FF21FF31FF41FF41FF51FF51FF71FF81FFA1FFB1FFD1FFF1F002000200220042007200B200D200F200F200F200D200C2009200520FE1FF81FF31FF11FEF1FF01FF01FF21FF41FF81FFB1FFE1F002001200120012001200020FE1FFB1FF71FF41FF21FF11FF11FF11FF11FF11FF11FF11FF11FF21FF21FF21FF31FF31FF31FF11FED1FE71FE71FF31F0A2025203D2053206720712066204D2031201720FF1FE91FDD1FDF1FE61FEC1FEE1FEE1FEE1FEE1FEF1FEF1FF01FF01FF…	591399306496	NULL	NULL	NULL
2018-09-28 11:35:13.425	0xF21FF21FF31FF31FF31FF31FF31FF31FF21FEE1FE81FE61FF11F0720202038204F20642071206A20522036201B200220EB1FDD1FDC1FE31FEB1FEE1FEE1FED1FEE1FEE1FEE1FEF1FF01FF11FF11FF11FF21FF31FF41FF51FF71FF81FF91FFA1FFB1FFC1FFD1FFE1F00200220042007200B200E200F200F200E200C200A2008200420FD1FF71FF41FF21FF01FEF1FF01FF21FF51FF81FFC1FFE1F00200120012001200020FF1FFD1FFA1FF61FF31FF11FF01FF11FF11FF11FF21FF21FF11FF21FF21FF21FF21FF…	591399311616	NULL	NULL	NULL
2018-09-28 11:35:18.545	0x0B2009200520FF1FF91FF41FF21FF01FEF1FF11FF21FF51FF81FFC1FFE1FFF1F0020022002200120FF1FFD1FFB1FF81FF51FF21FF11FF21FF21FF21FF21FF21FF11FF21FF31FF31FF31FF41FF41FF41FF21FEE1FE91FE81FF41F0B2024203C2053206720722068204F20332018200020EB1FDE1FDF1FE61FEC1FEE1FEE1FEE1FEE1FEE1FEF1FF01FF01FF01FF11FF21FF31FF31FF41FF51FF61FF81FF91FFA1FFB1FFD1FFF1F002001200320062009200C200E200F200F200E200C200B2008200320FC1FF61FF…	591399316736	NULL	NULL	NULL
2018-09-28 11:35:23.665	0xEE1FED1FED1FEE1FEE1FEF1FF01FF01FF11FF21FF21FF31FF41FF51FF61FF71FF81FFB1FFC1FFD1FFD1FFF1F01200320052008200A200C200E200F200E200C200A2008200420FD1FF71FF31FF11FF01FF01FEF1FF11FF41FF81FFC1FFE1FFF1F0020002000200020FF1FFD1FFA1FF71FF31FF11FF01FF01FF11FF11FF11FF11FF21FF21FF21FF21FF31FF31FF31FF31FF11FEC1FE71FE81FF51F0D2026203E2054206820712065204B202F201520FC1FE71FDC1FDE1FE61FEC1FEE1FED1FED1FEE1FEF1FEF1FE…	591399321856	NULL	NULL	NULL
2018-09-28 11:35:28.785	0xF21FF11FF11FF21FF31FF31FF31FF31FF21FF21FF11FED1FE81FE71FF31F092023203B205220662071206920502033201820FF1FEA1FDD1FDE1FE51FEB1FEE1FEE1FEE1FEF1FEF1FEF1FF01FF11FF11FF21FF21FF21FF31FF41FF41FF51FF71FF91FFA1FFB1FFD1FFE1FFF1F00200220052008200B200D200F200F200D200C200A2008200420FC1FF61FF21FF11FF01FF01FF01FF21FF51FF91FFD1FFF1F002001200120012001200020FE1FFB1FF71FF31FF11FF11FF21FF31FF31FF21FF21FF21FF21FF21FF…	591399326976	NULL	NULL	NULL
2018-09-28 11:35:33.905	0x0E200C200A2008200420FD1FF71FF21FF01FF01FF01FF01FF21FF41FF81FFB1FFE1F002001200120012001200020FE1FFC1FF91FF51FF21FF11FF11FF21FF21FF21FF31FF31FF21FF21FF21FF31FF31FF31FF31FF21FED1FE71FE81FF61F0D2026203E2054206820722067204D2030201620FD1FE81FDD1FDF1FE71FED1FEE1FEE1FED1FEE1FEE1FEF1FEF1FF01FF01FF01FF11FF31FF31FF41FF51FF61FF71FF91FFA1FFB1FFC1FFE1FFF1F01200320062008200B200E200F200F200D200B200A2007200220F…	591399332096	NULL	NULL	NULL
2018-09-28 11:35:39.025	0xEC1FEE1FEE1FED1FED1FEE1FEE1FEF1FF01FF11FF11FF11FF21FF41FF51FF51FF61FF71FF91FFA1FFB1FFD1FFE1F002001200220052008200B200E20102010200E200C200B2009200520FE1FF81FF31FF11FF01FF11FF11FF21FF41FF71FFB1FFE1F00200120012001200020FF1FFD1FFA1FF71FF41FF21FF21FF21FF21FF21FF21FF21FF21FF21FF31FF31FF31FF31FF31FF31FF01FEC1FE71FE91FF91F10202920402057206A207120642049202D201320FA1FE61FDD1FE01FE71FED1FEE1FEE1FED1FEE1FE…	591399337216	NULL	NULL	NULL
2018-09-28 11:35:44.145	0xF11FF11FF21FF21FF31FF31FF21FF21FF21FF21FF31FF31FF11FED1FE71FE71FF31F0A2023203B2052206720712066204D2030201620FF1FEA1FDD1FDE1FE61FEC1FEF1FEF1FEE1FEE1FEF1FF01FF01FEF1FF01FF21FF21FF31FF41FF41FF51FF61FF81FF91FFA1FFB1FFD1FFE1FFF1F01200420062008200B200D20102010200E200D200C2009200420FD1FF71FF31FF11FF11FF11FF11FF31FF51FF81FFC1FFF1F01200220022002200220FF1FFD1FFA1FF71FF41FF21FF21FF21FF21FF21FF21FF21FF31FF…	591399342336	NULL	NULL	NULL
2018-09-28 11:35:49.265	0x0F200F200E200D200B2008200320FD1FF71FF21FF01FF01FF01FF01FF21FF41FF81FFC1FFE1F002001200120012001200020FE1FFB1FF81FF41FF21FF11FF11FF11FF11FF21FF21FF31FF31FF31FF31FF21FF31FF41FF41FF11FED1FE71FE81FF61F0E2026203F20562069207020632049202D201320FB1FE71FDC1FDF1FE61FEC1FED1FEE1FEE1FEE1FEF1FEF1FEF1FF01FF01FF11FF21FF21FF31FF41FF51FF61FF71FF91FFA1FFB1FFC1FFE1F00200220042006200A200D200F200F200F200D200C200B200…	591399347456	NULL	NULL	NULL
2018-09-28 11:35:54.385	0xDE1FE51FEC1FEF1FEF1FEE1FEE1FEE1FEE1FEF1FEF1FF01FF01FF11FF21FF31FF51FF61FF71FF81FF81FF91FFB1FFE1FFF1F002001200320052008200B200D200F200F200E200C200A2007200320FC1FF61FF21FF01FF01FF01FF11FF31FF51FF81FFC1FFE1F0020012001200020FF1FFE1FFC1FFA1FF71FF41FF21FF11FF11FF11FF11FF11FF11FF31FF31FF31FF21FF31FF31FF31FF21FF01FEC1FE61FE91FF91F12202A20422059206C207120612046202A201120F91FE41FDC1FDF1FE81FED1FEF1FEE1FE…	591399352576	NULL	NULL	NULL
2018-09-28 11:35:59.505	0xF11FF21FF21FF11FF11FF11FF11FF11FF21FF21FF21FF21FF31FF31FF11FEC1FE71FE81FF51F0C2026203E2055206820712065204B202F201420FB1FE71FDC1FDF1FE71FED1FEE1FED1FEE1FEE1FEF1FEF1FF01FF01FF11FF11FF11FF21FF31FF31FF51FF61FF71FF81FF91FFB1FFC1FFE1FFF1F01200320052008200B200F2010200F200D200C200A2007200220FC1FF61FF21FF01FEF1FF01FF11FF31FF61FF91FFC1FFE1FFF1FFF1FFF1FFF1FFF1FFE1FFC1FF91FF61FF31FF11FF11FF11FF21FF21FF21FF…	591399357696	NULL	NULL	NULL
2018-09-28 11:36:04.625	0x0B200E200F200F200E200C200A2008200420FC1FF61FF31FF11FF01FF01FF01FF21FF51FF91FFC1FFE1F00200020002000200020FF1FFE1FFB1FF81FF41FF11FF11FF11FF11FF11FF21FF21FF21FF21FF21FF21FF31FF31FF31FF31FF01FEC1FE61FE81FF71F0F202820402057206A207020622047202B201120F91FE41FDC1FDF1FE71FED1FEF1FEE1FEE1FEE1FEE1FEF1FEF1FF01FF11FF21FF21FF31FF41FF41FF51FF61FF71FF81FF91FFA1FFB1FFD1FFF1F00200220052008200B200E200F200E200C200…	591399362816	NULL	NULL	NULL
2018-09-28 11:36:09.745	0xE91FDE1FDF1FE71FED1FEF1FEF1FEF1FEF1FEF1FF01FF01FF01FF01FF01FF11FF21FF41FF41FF51FF61FF71FF91FFA1FFB1FFC1FFE1F002001200220042007200A200D200F200F200E200D200B2007200220FC1FF61FF21FF01FF01FF01FF01FF21FF51FF91FFD1FFE1F00200020012001200020FE1FFC1FF91FF61FF31FF11FF11FF11FF01FF11FF21FF21FF11FF11FF11FF21FF21FF31FF31FF31FF01FEA1FE51FE91FFB1F13202B20432059206C206F205E20432028200E20F61FE21FDB1FDF1FE71FEC1FE…	591399367936	NULL	NULL	NULL
2018-09-28 11:36:14.865	0xF41FF11FF01FF11FF11FF11FF21FF21FF21FF21FF21FF21FF21FF21FF31FF31FF11FEC1FE71FE91FF71F0F2028204020552069207020622048202C201220F91FE51FDC1FDE1FE71FEC1FEE1FEE1FEE1FEE1FEF1FEF1FEF1FF01FF11FF21FF21FF31FF31FF31FF41FF61FF81FF91FFA1FFB1FFD1FFF1F002002200320052008200B200E200F200E200D200C200A2007200220FB1FF51FF21FF11FEF1FF01FF01FF21FF61FFA1FFD1FFF1F00200020002000200020FF1FFC1FF91FF61FF31FF11FF11FF21FF21FF…	591399373056	NULL	NULL	NULL
2018-09-28 11:36:19.985	0x052008200B200E200F200E200D200C200B2008200320FC1FF61FF31FF11FEF1FF01FF11FF31FF61FFA1FFD1FFF1F00200020012001200020FF1FFD1FFA1FF61FF31FF11FF01FF11FF21FF21FF11FF11FF21FF21FF21FF31FF31FF21FF21FF21FEF1FEB1FE61FEA1FFA1F12202B20432059206C2070206020452029200F20F71FE31FDC1FE01FE81FED1FEE1FED1FED1FEE1FEF1FEF1FEF1FF01FF11FF21FF21FF31FF41FF51FF61FF71FF81FF91FFA1FFB1FFD1FFE1FFF1F01200320052009200C200F200F200…	591399378176	NULL	NULL	NULL
2018-09-28 11:36:25.105	0x1420FC1FE71FDC1FDE1FE61FEC1FEE1FED1FED1FEE1FEE1FEE1FEE1FEF1FF11FF21FF21FF21FF21FF31FF41FF61FF71FF91FFA1FFB1FFD1FFF1F002001200320052008200C200E200F200F200E200C200A2007200320FB1FF51FF21FF01FF01FF01FF01FF21FF51FF91FFD1FFF1F00200120012001200020FE1FFC1FF91FF61FF41FF21FF11FF11FF11FF21FF21FF21FF21FF21FF21FF21FF21FF31FF31FF31FF01FEA1FE61FEA1FFC1F15202E2045205C206E2070205E20422026200D20F61FE31FDD1FE11FE…	591399383296	NULL	NULL	NULL
2018-09-28 11:36:30.225	0xFA1FF71FF41FF21FF11FF11FF21FF21FF21FF21FF11FF21FF31FF31FF31FF41FF41FF41FF01FEC1FE61FE91FF91F12202B20432058206B207120612046202A201120F91FE41FDC1FDF1FE81FED1FEE1FEE1FEE1FEF1FEF1FF01FF01FF01FF21FF21FF21FF21FF31FF41FF51FF61FF81FFA1FFB1FFC1FFD1FFF1F002002200320062009200D200F2010200F200D200B200A2007200220FB1FF51FF21FF11FF11FF01FF11FF31FF61FFA1FFE1F002001200120012001200020FF1FFD1FFA1FF61FF31FF11FF11FF…	591399388416	NULL	NULL	NULL
2018-09-28 11:36:35.345	0x00200220052007200A200D200E200E200C200B20092007200220FC1FF61FF21FF01FEF1FEF1FF01FF21FF51FF91FFC1FFE1F0020012001200020FF1FFE1FFC1FF91FF51FF31FF11FF01FF01FF11FF11FF11FF11FF21FF21FF21FF11FF11FF21FF21FF21FEF1FEB1FE61FEA1FFB1F14202D2045205B206C206F205E20432027200E20F61FE21FDB1FDF1FE81FED1FEE1FEE1FEE1FEE1FEE1FF01FF01FF01FF11FF11FF21FF31FF41FF41FF41FF61FF71FF91FFA1FFB1FFD1FFF1F002001200420062009200B200…	591399393536	NULL	NULL	NULL
2018-09-28 11:36:40.465	0x47202B201220F91FE41FDC1FE01FE81FED1FEE1FEE1FEE1FEE1FEE1FEE1FEF1FF01FF01FF01FF11FF31FF41FF51FF51FF61FF71FF91FFA1FFB1FFD1FFF1F002001200320052008200B200E200F200F200D200B200A2007200220FC1FF61FF21FF01FEF1FF01FF11FF31FF61FFA1FFD1FFE1FFF1F0020012001200020FE1FFC1FF91FF61FF41FF21FF11FF11FF11FF21FF21FF21FF21FF31FF31FF31FF31FF31FF31FF31FEF1FEA1FE61FED1F00201820302048205E206F206F205B203F2024200A20F31FE11FD…	591399398656	NULL	NULL	NULL
2018-09-28 11:36:45.585	0xFE1FFC1FF91FF51FF21FF11FF01FF11FF11FF21FF21FF21FF21FF11FF11FF21FF31FF31FF31FF31FEF1FEB1FE61FEA1FFB1F14202C20442059206C206F205E20432027200D20F61FE31FDB1FDF1FE81FED1FEE1FEE1FEE1FEE1FEE1FEE1FEE1FEF1FF01FF11FF11FF11FF21FF31FF51FF61FF81FF91FFA1FFB1FFD1FFF1F002001200320062009200C200F200F200E200C200B200A2007200220FC1FF61FF21FF01FF01FF01FF11FF31FF71FFB1FFD1FFF1F00200120012001200020FE1FFC1FF91FF51FF31FF…	591399403776	NULL	NULL	NULL
2018-09-28 11:36:50.705	0xFF1F002002200320052008200C200E200F200F200D200B200B2008200220FB1FF51FF21FF11FF01FF01FF11FF31FF61FFA1FFC1FFE1F00200020002000200020FE1FFC1FF91FF61FF31FF11FF01FF11FF11FF11FF11FF11FF21FF21FF31FF31FF31FF31FF31FF21FEF1FEA1FE61FEB1FFD1F16202E2046205C206D206F205D20412024200B20F31FE11FDB1FE11FE91FED1FED1FED1FED1FEE1FEE1FEF1FEF1FF01FF11FF11FF21FF21FF31FF41FF51FF71FF81FF91FFA1FFB1FFC1FFE1F00200120032006200…	591399408896	NULL	NULL	NULL
2018-09-28 11:36:55.825	0x70206020442028200F20F71FE41FDC1FE01FE81FED1FEE1FEE1FEE1FEE1FEE1FEF1FF01FF01FF01FF11FF21FF21FF31FF41FF51FF61FF71FF81FF91FFA1FFC1FFD1F002002200320062009200C200E200F200F200D200B20092006200120FA1FF41FF11FEF1FEF1FEF1FF01FF21FF51FF91FFD1FFF1F0020012001200020FF1FFE1FFC1FF91FF51FF31FF11FF01FF11FF21FF21FF21FF21FF21FF11FF11FF11FF31FF31FF31FF21FEF1FEA1FE61FED1F00201A2033204A20602070206E2059203D2022200820F…	591399414016	NULL	NULL	NULL
2018-09-28 11:37:00.945	0x01200020FE1FFC1FF91FF61FF21FF01FF11FF21FF21FF21FF11FF21FF21FF21FF21FF21FF21FF31FF31FF21FEF1FEA1FE61FEB1FFD1F16202E2046205C206E2070205E20422027200D20F51FE21FDC1FE11FE91FED1FEE1FEE1FEE1FEF1FEF1FEF1FEF1FF01FF21FF21FF21FF31FF41FF51FF51FF61FF71FF91FFB1FFC1FFD1FFF1F00200220042006200A200D200F200F200E200C200B2009200520FF1FF91FF31FF11FEF1FEF1FF01FF11FF31FF71FFA1FFD1FFE1F0020012001200120FF1FFE1FFB1FF81FF…	591399419136	NULL	NULL	NULL
2018-09-28 11:37:06.065	0xFC1FFD1FFE1F002002200320062009200C200F200F200F200D200B200A2007200220FB1FF51FF21FF01FF01FEF1FF01FF21FF51FF91FFC1FFE1F00200020012001200020FE1FFC1FF91FF51FF31FF11FF11FF21FF21FF21FF21FF21FF21FF21FF21FF31FF41FF41FF31FF31FEF1FEB1FE71FED1F00201920322049205E206E206E205A203E2023200920F21FE01FDC1FE21FE91FED1FEE1FEE1FEE1FEF1FF01FF01FF01FF01FF01FF11FF21FF41FF41FF51FF61FF71FF81FF91FFB1FFC1FFD1FFF1F002002200…	591399424256	NULL	NULL	NULL
2018-09-28 11:37:11.185	0x5A206C206F205E20422026200C20F41FE21FDC1FE11FE91FEE1FEF1FEE1FEE1FEF1FEF1FEF1FF01FF11FF21FF21FF21FF31FF41FF51FF61FF71FF81FF91FFA1FFB1FFD1FFE1F002001200320062009200D20102010200E200C200B200A2006200120FA1FF51FF11FEF1FEF1FF01FF21FF41FF71FFA1FFD1FFF1F0020012001200020FF1FFE1FFC1FF81FF51FF21FF11FF01FF11FF11FF11FF21FF21FF31FF31FF31FF21FF21FF21FF21FF21FEF1FEA1FE61FEE1F02201C2034204B20612070206D2056203A201…	591399429376	NULL	NULL	NULL
2018-09-28 11:37:16.305	0x002000200020FF1FFE1FFC1FF91FF61FF31FF11FF01FF11FF11FF21FF21FF21FF11FF21FF21FF21FF21FF21FF21FF21FEE1FE91FE61FEC1FFE1F1720302047205D206E206E205B203F2024200A20F21FE01FDC1FE11FEA1FEE1FEE1FEE1FEE1FEE1FEF1FEF1FF01FF01FF01FF11FF11FF21FF41FF51FF61FF71FF81FF91FFA1FFC1FFE1FFF1F00200220042006200A200D20102010200F200D200B2009200520FF1FF91FF41FF11FEF1FF01FF11FF31FF51FF81FFB1FFD1FFF1F0020012001200020FF1FFE1FF…	591399434496	NULL	NULL	NULL
2018-09-28 11:37:21.425	0xF91FFA1FFB1FFD1FFF1F012003200420062009200C200F200F200E200D200B200A2006200020FA1FF51FF31FF11FF01FEF1FF11FF31FF81FFC1FFE1F002001200120012001200020FF1FFC1FF91FF61FF31FF11FF01FF11FF21FF21FF21FF21FF21FF21FF21FF21FF31FF31FF41FF31FEF1FE91FE61FEE1F02201C2034204B2060206F206D2057203A2020200720F01FDF1FDC1FE21FE91FEC1FED1FEC1FED1FEE1FEE1FEE1FEF1FF01FF01FF11FF21FF21FF31FF31FF51FF71FF81FF91FFA1FFB1FFC1FFE1FF…	591399439616	NULL	NULL	NULL
2018-09-28 11:37:26.545	0x2F2047205D206E206E205B203F2023200A20F31FE11FDC1FE01FE81FED1FED1FEC1FED1FEE1FEF1FEF1FEF1FEF1FF01FF11FF21FF21FF21FF31FF41FF61FF71FF91FFA1FFB1FFC1FFD1FFF1F01200320052008200C200F200F200E200C200A2009200520FF1FF91FF31FF11FEF1FEE1FEF1FF11FF31FF61FF91FFC1FFD1FFF1F002000200020FF1FFD1FFB1FF81FF51FF31FF11FF21FF21FF21FF21FF21FF31FF41FF31FF31FF21FF31FF31FF31FF21FEE1FE91FE61FF01F05201E2037204E20632071206B205…	591399444736	NULL	NULL	NULL
2018-09-28 11:37:31.665	0xFF1F0120012001200020FF1FFE1FFC1FF91FF51FF31FF11FF11FF11FF11FF11FF11FF11FF11FF21FF21FF21FF31FF31FF31FF21FEF1FEA1FE71FEE1F01201920322049205F206F206D2058203C2021200820F11FE11FDD1FE21FEA1FEE1FEE1FEE1FEE1FEF1FEF1FEF1FF01FF11FF11FF11FF11FF31FF41FF51FF61FF71FF91FFA1FFB1FFB1FFD1FFE1F002001200320062009200D200F200F200E200D200C200A200620FF1FF91FF41FF21FF01FEE1FEF1FF11FF41FF71FFB1FFD1FFF1F00200020002000200…	591399449856	NULL	NULL	NULL
2018-09-28 11:37:36.785	0xF61FF71FF91FFA1FFB1FFC1FFE1F002002200320062009200C200F2010200F200C200A20092006200120FA1FF41FF11FF01FEF1FF11FF21FF51FF81FFB1FFD1FFF1F0020012001200020FF1FFE1FFC1FF81FF51FF31FF11FF11FF21FF21FF11FF11FF21FF31FF21FF21FF21FF21FF31FF31FF21FEE1FE91FE71FEF1F04201D2035204D20612070206B20552039201E200420EE1FDF1FDD1FE31FEB1FEE1FEE1FEE1FEE1FEF1FEF1FEF1FEF1FF01FF11FF21FF21FF21FF31FF41FF51FF71FF81FF91FFB1FFC1FF…	591399454976	NULL	NULL	NULL
2018-09-28 11:37:41.905	0x00201920312049205E206E206D2059203D2022200920F21FE01FDC1FE21FEA1FEE1FEF1FEE1FEE1FEF1FEF1FEF1FEF1FF01FF11FF21FF31FF31FF41FF51FF61FF81FF91FF91FFB1FFD1FFE1FFF1F002001200320062009200D200F200F200E200C200B20092006200020FA1FF41FF21FF01FF01FF01FF21FF41FF71FFB1FFE1F002001200120012001200020FE1FFB1FF81FF51FF31FF11FF11FF11FF21FF21FF21FF21FF21FF21FF21FF31FF31FF31FF31FF11FED1FE81FE71FF11F0720202038204F2063207…	591399460096	NULL	NULL	NULL
2018-09-28 11:37:47.025	0xFA1FFD1FFF1F0020012001200020FF1FFD1FFB1FF81FF51FF21FF11FF21FF21FF21FF21FF21FF21FF21FF21FF31FF31FF31FF31FF31FF31FEF1FEA1FE71FEE1F03201C2034204C20622071206D2057203A201E200520EE1FDF1FDD1FE31FEB1FEE1FEE1FEE1FEE1FEE1FEF1FEF1FF01FF11FF11FF11FF21FF21FF31FF51FF61FF71FF81FF91FFA1FFB1FFD1FFE1F00200220042007200A200D200F200F200E200C200B2009200520FF1FF91FF41FF21FF01FF01FF01FF11FF41FF71FFB1FFE1F0020012001200…	591399465216	NULL	NULL	NULL
2018-09-28 11:37:52.145	0xF41FF61FF71FF91FFA1FFB1FFC1FFE1FFF1F01200220042007200A200D200F200F200E200C200B200A2007200120FA1FF41FF21FF01FEF1FEF1FF11FF41FF71FFB1FFD1FFF1F01200120012000200020FF1FFC1FF81FF51FF21FF11FF21FF21FF21FF21FF21FF11FF21FF21FF31FF31FF31FF21FF21FF11FED1FE81FE71FF01F06201F2037204E20622070206A20532036201C200320EC1FDE1FDD1FE31FEA1FED1FEE1FEE1FEE1FEF1FEF1FEE1FEF1FF01FF11FF21FF21FF31FF41FF51FF61FF71FF91FFA1FF…	591399470336	NULL	NULL	NULL
2018-09-28 11:37:57.265	0xE61FEE1F01201B2033204B2060206F206D2057203B2020200720F01FDF1FDC1FE21FEA1FED1FEE1FEE1FEE1FEE1FEE1FF01FF01FEF1FF01FF11FF21FF31FF41FF51FF51FF61FF71FF91FFB1FFC1FFD1FFF1F002002200420062009200C200E200E200E200C200B2009200520FD1FF71FF21FF11FF01FEF1FF01FF11FF41FF71FFB1FFD1F00200120012001200020FF1FFD1FFB1FF71FF41FF21FF11FF01FF11FF11FF11FF11FF21FF21FF11FF11FF21FF21FF31FF31FF11FEC1FE71FE61FF21F0820212039205…	591399475456	NULL	NULL	NULL
2018-09-28 11:38:02.385	0xF41FF71FFA1FFD1FFF1F0120012001200120FF1FFE1FFC1FF91FF41FF21FF01FF11FF21FF21FF21FF21FF21FF11FF21FF21FF21FF21FF21FF31FF21FEE1FE91FE71FF01F05201E2036204E20622071206B20542038201D200420EE1FDE1FDC1FE31FEB1FEE1FEE1FED1FEE1FEF1FEF1FEF1FF01FF11FF21FF21FF31FF31FF41FF41FF51FF61FF81FFA1FFB1FFC1FFD1FFF1F01200220042007200A200E200F200F200D200C200B2009200520FE1FF81FF31FF21FF01FF01FF11FF21FF51FF91FFC1FFE1FFF1F0…	591399480576	NULL	NULL	NULL
2018-09-28 11:38:07.505	0xF41FF51FF51FF61FF71FF81FF91FFB1FFC1FFE1F002002200320052007200A200E20102010200F200D200B200A2006200020FA1FF41FF21FF01FF11FF21FF31FF51FF81FFC1FFE1F00200120012001200020FF1FFE1FFC1FF91FF51FF21FF01FF11FF21FF31FF31FF21FF21FF21FF21FF21FF31FF31FF31FF31FF21FED1FE81FE71FF31F0820212039205020662071206A20512035201A200120EB1FDE1FDD1FE51FEC1FEF1FEF1FEF1FEF1FEF1FEF1FEF1FF01FF11FF21FF21FF31FF41FF51FF61FF61FF71FF…	591399485696	NULL	NULL	NULL
2018-09-28 11:38:12.625	0xEE1FE91FE71FEF1F03201D2035204D20622070206B20552038201E200520EE1FDE1FDC1FE31FEA1FEE1FEE1FED1FED1FEE1FEF1FF01FF01FF01FF11FF21FF21FF31FF41FF51FF61FF71FF91FFA1FFB1FFD1FFF1F002002200320052008200B200E20102010200E200C200B200A200620FF1FF91FF41FF21FF11FF11FF01FF11FF41FF71FFB1FFE1F002002200220022001200020FE1FFB1FF71FF41FF21FF11FF21FF21FF21FF31FF31FF31FF31FF31FF21FF31FF31FF31FF31FF11FED1FE81FE81FF51F0B202…	591399490816	NULL	NULL	NULL
2018-09-28 11:38:17.745	0xF01FF21FF41FF71FFB1FFE1FFF1F0020012001200020FF1FFD1FFB1FF81FF41FF21FF11FF11FF11FF11FF11FF11FF11FF11FF21FF31FF31FF31FF31FF31FF11FED1FE81FE61FF11F0720202038204F20642071206A20512035201A200120EB1FDE1FDE1FE41FEB1FEE1FEF1FEE1FEE1FEF1FEF1FEE1FF01FF11FF11FF11FF21FF31FF31FF41FF51FF71FF81FF91FFA1FFC1FFE1FFF1F00200220042007200B200E20102010200E200C200B2008200420FD1FF71FF21FF11FEF1FF01FF01FF21FF41FF81FFB1FF…	591399495936	NULL	NULL	NULL
2018-09-28 11:38:22.865	0xF11FF11FF21FF41FF51FF61FF71FF81FF91FFA1FFC1FFD1FFE1F00200220042007200A200D200F200F200F200D200B2009200520FE1FF81FF41FF21FF01FF01FF01FF21FF41FF71FFB1FFD1FFF1F0020012001200120FF1FFD1FFB1FF81FF41FF21FF11FF11FF21FF21FF21FF21FF21FF21FF21FF31FF31FF31FF31FF21FF01FEC1FE71FE71FF31F092022203B2052206620702066204D2031201720FE1FE91FDD1FDE1FE61FEC1FEF1FEF1FEE1FEE1FEE1FEE1FEE1FF01FF11FF11FF11FF21FF21FF31FF51FF…	591399501056	NULL	NULL	NULL
2018-09-28 11:38:27.985	0xF31FF21FEE1FE91FE61FF01F06201F2037204E20632071206A20532037201C200220EC1FDE1FDD1FE41FEC1FEF1FEF1FEE1FEF1FEF1FEF1FEF1FF01FF01FF11FF21FF21FF31FF41FF61FF71FF81FF81FF91FFB1FFC1FFD1FFF1F00200220042007200A200E20102010200D200B200A2009200520FE1FF81FF41FF21FF01FF01FF11FF31FF61FF91FFC1FFE1F00200120012001200120FF1FFC1FF91FF61FF41FF21FF01FF11FF21FF21FF21FF21FF21FF21FF21FF31FF31FF21FF31FF31FF01FEC1FE71FE81FF…	591399506176	NULL	NULL	NULL
2018-09-28 11:38:33.105	0xEF1FEF1FF01FF21FF41FF81FFB1FFD1FFF1F0020002000200020FF1FFD1FFB1FF81FF41FF11FF01FF11FF21FF21FF21FF21FF21FF21FF31FF31FF31FF31FF31FF31FF11FED1FE81FE71FF31F0A2023203B2052206620712068204F20332019200020EA1FDE1FDE1FE61FEC1FEF1FEF1FEE1FEE1FEF1FEF1FF01FF01FF11FF21FF21FF31FF31FF31FF41FF61FF81FF91FFA1FFB1FFC1FFE1FFF1F01200320052008200B200E2010200F200D200C200A2008200420FD1FF71FF31FF11FF01FF01FF11FF31FF51FF…	591399511296	NULL	NULL	NULL
2018-09-28 11:38:38.225	0xF11FF21FF21FF31FF41FF41FF51FF51FF71FF91FFA1FFB1FFC1FFD1FFF1F00200220042007200B200D200E200E200D200C200B2009200520FF1FF91FF41FF21FF01FF01FF11FF21FF51FF81FFC1FFE1FFF1F0020002000200020FF1FFE1FFB1FF81FF41FF21FF01FF11FF21FF21FF21FF31FF31FF31FF31FF31FF31FF31FF31FF31FF11FED1FE71FE81FF51F0C2025203D2053206720702065204B202F201520FD1FE91FDD1FDF1FE61FEC1FEF1FEF1FEE1FEF1FEF1FEF1FF01FF01FF11FF11FF31FF31FF31FF…	591399516416	NULL	NULL	NULL
2018-09-28 11:38:43.345	0xF21FF31FF31FF11FEC1FE71FE61FF21F08202120392050206520712069205020332019200020EA1FDD1FDE1FE51FEC1FEE1FEE1FED1FED1FED1FEE1FEE1FEF1FF01FF01FF11FF21FF31FF41FF51FF61FF71FF81FFA1FFB1FFC1FFE1FFF1F00200220052008200B200D200F200F200E200C200A2007200320FC1FF61FF21FF01FF01FF01FF11FF21FF51FF91FFD1FFE1F00200020002000200020FF1FFD1FFA1FF71FF41FF11FF01FF11FF11FF21FF21FF21FF21FF21FF21FF21FF21FF31FF31FF31FF01FEC1FE…	591399521536	NULL	NULL	NULL
2018-09-28 11:38:48.465	0xF31FF11FF01FF01FF01FF21FF41FF81FFB1FFD1FFF1F0020012001200020FF1FFE1FFB1FF81FF41FF21FF11FF21FF21FF21FF11FF21FF21FF21FF31FF31FF31FF31FF31FF31FF11FED1FE81FE81FF51F0B2025203D2054206720712066204D2031201720FD1FE81FDD1FDF1FE71FED1FF01FEF1FEF1FEF1FEF1FEF1FEF1FF01FF11FF21FF31FF31FF41FF41FF51FF61FF71FF91FFA1FFB1FFC1FFD1FFF1F01200220052008200B200E200E200E200C200B200A2008200320FC1FF61FF31FF21FF11FF01FF01FF…	591399526656	NULL	NULL	NULL
2018-09-28 11:38:53.585	0xF01FF11FF21FF21FF21FF21FF31FF41FF61FF71FF81FF91FFA1FFB1FFD1FFE1FFF1F01200220052008200B200F20102010200E200C200A2008200420FD1FF71FF31FF11FEF1FEF1FF11FF31FF51FF81FFC1FFE1FFF1F0120012001200020FF1FFD1FFA1FF71FF41FF11FF11FF21FF21FF21FF21FF21FF21FF21FF31FF31FF21FF21FF21FF21FF01FEC1FE61FE81FF61F0E2027203F2056206A207120632048202D201320FB1FE61FDC1FDF1FE71FED1FEF1FEF1FEE1FEF1FF01FF01FF01FF01FF11FF21FF21FF…	591399531776	NULL	NULL	NULL
2018-09-28 11:38:58.705	0xF31FF31FF21FF21FF31FF21FED1FE71FE71FF41F0B2024203C2052206720712067204E2032201820FF1FEA1FDE1FDF1FE61FED1FF01FEF1FEE1FEF1FEF1FEF1FF01FF01FF11FF21FF21FF31FF31FF41FF61FF81FF91FF91FFA1FFB1FFD1FFE1FFF1F01200220042007200B200E200F200E200C200B200B2009200420FD1FF61FF31FF11FEF1FEF1FF01FF21FF51FF91FFC1FFE1FFF1F0020002000200020FF1FFD1FFA1FF71FF41FF11FF11FF21FF21FF21FF21FF21FF11FF11FF21FF31FF31FF31FF31FF31FE…	591399536896	NULL	NULL	NULL
2018-09-28 11:39:03.825	0xFE1FF81FF31FF11FF01FF11FF21FF31FF61FF91FFD1FFF1F00200020002000200020FF1FFE1FFB1FF81FF41FF21FF01FF21FF31FF31FF31FF21FF21FF21FF21FF31FF31FF41FF41FF31FF11FEC1FE61FE81FF61F0E2027203E2054206820712064204A202D201420FC1FE81FDD1FE01FE71FED1FEF1FEF1FEE1FEE1FEE1FEF1FEF1FF01FF21FF21FF31FF31FF31FF41FF51FF61FF81FFA1FFB1FFC1FFD1FFF1F012002200420062008200B200E200F200F200D200C200B2008200220FB1FF51FF21FF01FF01FF…	591399542016	NULL	NULL	NULL
2018-09-28 11:39:08.945	0xEF1FEF1FEF1FF01FF11FF11FF11FF21FF31FF41FF61FF71FF81FF91FFA1FFB1FFC1FFD1FFF1F01200220052008200B200E200F200F200D200B200A2009200420FD1FF71FF21FF01FEF1FEF1FF01FF21FF41FF81FFB1FFD1FFF1F002000200020FF1FFE1FFD1FFA1FF71FF41FF21FF11FF11FF11FF11FF11FF11FF11FF21FF21FF21FF21FF21FF21FF21FF01FEB1FE61FE91FF81F11202A20422058206B207020612046202A201020F81FE41FDC1FE01FE71FEC1FEE1FEE1FEE1FEE1FEF1FEF1FF01FF01FF01FF…	591399547136	NULL	NULL	NULL
2018-09-28 11:39:14.065	0xF31FF31FF31FF41FF41FF31FF21FF01FEC1FE61FE71FF41F0C2025203D2053206720702065204B202F201520FC1FE81FDC1FDE1FE61FEC1FEE1FEE1FEE1FEF1FEF1FEE1FEF1FF01FF01FF11FF11FF21FF31FF41FF51FF61FF71FF81FFA1FFB1FFC1FFE1F002002200320052008200B200E200F200F200D200C200A2007200320FC1FF61FF21FF01FEF1FF01FF01FF21FF51FF91FFC1FFE1F00200120022002200020FE1FFD1FFA1FF71FF41FF21FF21FF21FF21FF21FF31FF31FF21FF21FF31FF31FF31FF31FF…	591399552256	NULL	NULL	NULL
2018-09-28 11:39:19.185	0x08200420FE1FF71FF31FF11FF01FF01FF11FF21FF51FF81FFB1FFD1FFF1F0020012001200020FE1FFC1FF91FF61FF41FF21FF11FF11FF11FF11FF11FF11FF11FF11FF11FF21FF21FF21FF21FF21FEF1FEB1FE61FE81FF71F0F202820402057206A207020622047202B201120F91FE41FDC1FDF1FE71FEC1FEE1FED1FEE1FEF1FEF1FEF1FEF1FF01FF01FF11FF21FF31FF41FF41FF51FF61FF81FF91FFA1FFB1FFE1FFF1FFF1F00200220052008200B200D200F200F200D200B200A2007200220FB1FF51FF21FF…	591399557376	NULL	NULL	NULL
2018-09-28 11:39:24.305	0xEE1FEE1FF01FF01FF01FEF1FF11FF11FF21FF31FF31FF41FF51FF61FF81FF91FFA1FFB1FFC1FFE1F002002200320052008200C200E200E200E200D200B200A2009200420FC1FF61FF31FF11FF01FEF1FF01FF21FF51FF91FFC1FFE1F00200020002000200020FF1FFC1FF91FF61FF41FF21FF11FF21FF21FF31FF31FF31FF21FF21FF21FF21FF31FF31FF21FF21FEF1FEB1FE61FEA1FFB1F13202C20432059206C206F205F20442029200F20F71FE31FDC1FE01FE91FEE1FEF1FEE1FEE1FEE1FEF1FEF1FEF1FE…	591399562496	NULL	NULL	NULL
2018-09-28 11:39:29.425	0xF21FF21FF21FF21FF21FF31FF31FF31FF21FF01FEC1FE61FE81FF71F0F2028204020562069207020632048202C201220FA1FE61FDC1FDF1FE71FEC1FEE1FEE1FEE1FEE1FEF1FEF1FF01FF01FF11FF21FF31FF31FF31FF31FF41FF61FF81FFA1FFB1FFC1FFD1FFE1F002002200320052008200C200E200F200F200D200C200B2008200220FB1FF61FF21FF01FEF1FF01FF11FF31FF61FFA1FFC1FFF1F00200120012001200120FF1FFD1FFA1FF61FF41FF21FF11FF11FF21FF31FF21FF21FF21FF31FF31FF31FF…	591399567616	NULL	NULL	NULL
2018-09-28 11:39:34.545	0x0B20092007200220FC1FF51FF11FEF1FEF1FF01FF11FF31FF51FF91FFD1FFF1F01200120012001200020FF1FFD1FFA1FF61FF31FF11FF11FF11FF21FF21FF31FF31FF21FF31FF31FF21FF31FF31FF31FF31FF01FEC1FE71FEA1FFA1F12202B20432059206C207120612046202A201020F81FE41FDC1FDF1FE81FED1FEE1FEE1FEE1FED1FED1FEE1FEF1FF01FF01FF11FF21FF31FF31FF41FF51FF61FF71FF81FFA1FFC1FFE1FFF1F00200120042007200A200C200E200F200F200D200C200A2006200120FB1FF…	591399572736	NULL	NULL	NULL
2018-09-28 11:39:39.665	0xEE1FEE1FEE1FEE1FEE1FEF1FEF1FF01FF01FF11FF21FF31FF31FF31FF41FF61FF71FF81FF91FFB1FFC1FFE1F002001200320052008200B200D200E200E200D200B200A2007200220FB1FF51FF21FF01FF01FF01FF11FF21FF51FF91FFD1FFF1F01200120012001200120FF1FFD1FF91FF61FF31FF11FF01FF01FF11FF21FF21FF21FF31FF31FF21FF21FF21FF31FF31FF31FF01FEB1FE71FEC1FFE1F16202F2046205C206D206F205E20422026200D20F51FE31FDC1FE11FE91FED1FEE1FED1FEE1FEE1FEE1FE…	591399577856	NULL	NULL	NULL
2018-09-28 11:39:44.785	0xF21FF21FF21FF21FF31FF31FF31FF31FF31FF31FF31FF01FEC1FE61FE91FF91F12202A20412058206B207120622047202B201220F91FE41FDC1FDF1FE71FED1FEF1FEE1FEE1FEF1FEF1FEE1FEF1FF01FF11FF11FF21FF31FF41FF51FF61FF71FF71FF81FFA1FFC1FFD1FFF1F002002200320062009200C200F2010200F200D200C200B2007200220FB1FF51FF21FF01FEF1FF01FF11FF31FF61FFA1FFC1FFE1F00200120012000200020FE1FFC1FF91FF51FF21FF11FF21FF21FF21FF11FF11FF21FF21FF21FF…	591399582976	NULL	NULL	NULL
2018-09-28 11:39:49.905	0x0F200D200B200A2006200220FB1FF51FF11FF01FEF1FEF1FF01FF21FF51FF81FFC1FFE1FFF1F002000200020FF1FFE1FFC1FF91FF61FF31FF11FF01FF11FF11FF11FF21FF21FF21FF21FF31FF31FF31FF31FF31FF31FEF1FEB1FE61FEB1FFC1F14202D2045205A206C206E205D20422026200D20F51FE21FDB1FDF1FE81FED1FEE1FEE1FED1FEE1FEE1FEE1FEF1FF01FF01FF01FF11FF11FF31FF41FF51FF61FF71FF81FF91FFB1FFC1FFD1FFF1F01200320052009200C200E200F200F200D200B200A2007200…	591399588096	NULL	NULL	NULL
2018-09-28 11:39:55.025	0xE81FED1FEF1FEF1FEE1FEF1FF01FF01FF01FF11FF21FF21FF21FF21FF31FF41FF51FF61FF81FF91FFA1FFB1FFC1FFE1FFF1F01200220042007200B200E200F200E200C200B200A2007200220FC1FF61FF21FF01FF01FF01FF11FF31FF61FFA1FFD1FFF1F0020002000200020FF1FFE1FFC1FF91FF61FF31FF11FF11FF11FF11FF21FF21FF21FF21FF21FF31FF31FF31FF31FF31FF31FEF1FEA1FE61FEC1FFE1F17202F2047205D206E206E205B203F2024200A20F21FE01FDC1FE11FE91FED1FED1FED1FEE1FE…	591399593216	NULL	NULL	NULL
2018-09-28 11:40:00.145	0xF21FF21FF21FF21FF21FF21FF31FF31FF31FF31FF21FF31FF31FEF1FEB1FE61FEA1FFA1F13202C20442059206C2070205F20432027200E20F61FE31FDC1FE01FE81FED1FEE1FEE1FEC1FED1FEE1FEF1FF01FF01FF01FF11FF21FF21FF31FF31FF51FF61FF71FF91FFA1FFB1FFD1FFF1F002001200320052009200C200E200E200D200B200B20092006200020FA1FF41FF11FEF1FF01FF01FF11FF31FF61FFA1FFC1FFE1FFF1F002000200020FE1FFC1FFB1FF81FF41FF11FF01FF01FF11FF11FF11FF11FF11FF…	591399598336	NULL	NULL	NULL
2018-09-28 11:40:05.265	0x0F200F200F200E200C200A2007200220FB1FF51FF21FF11FF01FF11FF21FF31FF61FF91FFC1FFE1F00200020002000200020FE1FFC1FF91FF51FF31FF11FF11FF11FF21FF21FF21FF11FF21FF21FF31FF31FF31FF31FF31FF21FEF1FEA1FE61FEB1FFE1F17202F2047205D206E206E205B203F2025200C20F41FE21FDD1FE21FEA1FED1FEE1FEE1FEE1FEE1FEE1FEE1FEF1FF01FF11FF21FF21FF31FF41FF51FF61FF61FF71FF91FFA1FFB1FFC1FFE1F002002200420072009200C200F200F200E200C200B200…	591399603456	NULL	NULL	NULL
2018-09-28 11:40:10.385	0xDC1FE01FE81FED1FEE1FED1FEE1FEE1FEF1FEF1FEF1FF01FF01FF01FF11FF31FF41FF51FF61FF71FF81FF91FFA1FFB1FFC1FFE1F002001200320052009200B200E200F200F200C200A20092006200120FA1FF41FF21FF01FEF1FEF1FF01FF31FF61FFA1FFC1FFD1FFE1FFF1FFF1FFF1FFF1FFD1FFB1FF81FF51FF31FF11FF01FF01FF01FF11FF11FF21FF21FF21FF21FF21FF21FF21FF21FF21FEE1FE91FE61FED1F01201A2032204920602070206E2059203C2021200820F11FE01FDC1FE21FEA1FED1FEE1FE…	591399608576	NULL	NULL	NULL
2018-09-28 11:40:15.505	0xF11FF11FF21FF21FF21FF21FF21FF21FF21FF31FF31FF31FF31FF21FF21FEF1FEB1FE71FEC1FFE1F16202F2046205C206D206F205D20412026200D20F51FE31FDD1FE11FEA1FEE1FEF1FEE1FEE1FEE1FEE1FEF1FEF1FF01FF21FF21FF21FF31FF31FF41FF51FF71FF91FFA1FFB1FFC1FFD1FFF1F00200220042007200A200D200F2010200F200D200B200A2007200020F91FF41FF21FF11FF01FEF1FF11FF41FF71FFB1FFE1FFF1F01200220022001200020FF1FFC1FF81FF51FF31FF11FF11FF11FF21FF21FF…	591399613696	NULL	NULL	NULL
2018-09-28 11:40:20.625	0x09200D200F2010200F200D200B200A2007200120FA1FF51FF21FF11FF01FF01FF11FF31FF61FFA1FFE1F002001200120012001200020FF1FFD1FFA1FF61FF31FF11FF11FF21FF21FF21FF31FF31FF31FF31FF21FF21FF21FF31FF31FF31FEF1FEA1FE61FED1F00201920312048205E206F206E205A203D2022200920F21FE01FDD1FE21FEA1FEE1FEF1FEF1FEE1FEF1FEF1FF01FF01FF01FF01FF11FF31FF31FF41FF51FF61FF71FF81FF91FFB1FFC1FFD1FFF1F01200220052008200B200D200F2010200F200…	591399618816	NULL	NULL	NULL
2018-09-28 11:40:25.745	0xF61FE31FDC1FE01FE81FED1FEE1FEE1FEE1FEE1FEF1FEF1FEF1FF01FF11FF11FF21FF21FF31FF51FF51FF51FF61FF81FFA1FFB1FFC1FFD1F002001200320062009200C200E200F200E200C200B200A2006200120FA1FF41FF21FF01FEF1FF01FF11FF31FF61FFA1FFD1FFE1FFF1F002000200020FF1FFD1FFB1FF81FF41FF21FF11FF21FF21FF21FF11FF11FF11FF11FF21FF31FF31FF31FF31FF21FF21FEE1FE91FE61FEE1F03201C2034204C2061206F206C2057203A2020200620EF1FE01FDD1FE41FEC1FE…	591399623936	NULL	NULL	NULL
2018-09-28 11:40:30.865	0xF51FF31FF11FF11FF21FF21FF11FF21FF21FF21FF21FF21FF31FF31FF31FF31FF31FEF1FEB1FE71FEC1FFE1F1820302047205D206E206E205B203F2023200A20F31FE11FDD1FE21FEA1FED1FEE1FEE1FEF1FEF1FEF1FEF1FF01FF11FF11FF21FF31FF31FF41FF41FF51FF71FF91FFA1FFB1FFC1FFE1FFF1F01200220042007200A200D200F200F200E200C200B20092006200020F91FF41FF11FF01FF01FF01FF21FF41FF71FFB1FFE1FFF1F00200120012001200020FE1FFB1FF81FF51FF31FF11FF11FF21FF…	591399629056	NULL	NULL	NULL
2018-09-28 11:40:35.985	0x0320052008200C200E200E200D200C200A20092006200020F91FF41FF11FEF1FEF1FF01FF21FF41FF71FFA1FFD1FFF1F00200120012001200120FF1FFC1FF91FF51FF21FF11FF11FF21FF21FF21FF21FF21FF21FF21FF31FF31FF31FF21FF21FF11FEE1FE91FE71FEF1F01201B2033204A2060206F206D2057203B2020200620EF1FDF1FDC1FE31FEB1FEE1FEE1FED1FED1FEE1FEF1FEF1FF01FF01FF11FF21FF21FF31FF41FF51FF61FF71FF81FF91FFB1FFC1FFD1FFF1F002001200420062009200C200E200…	591399634176	NULL	NULL	NULL
2018-09-28 11:40:41.105	0x23200A20F21FE11FDD1FE21FEA1FEE1FEF1FEE1FEE1FEE1FEE1FEE1FEF1FF01FF01FF11FF21FF21FF31FF41FF51FF71FF81FF91FFA1FFB1FFD1FFE1FFF1F01200320052008200C200E200F200E200B200A20082005200020F91FF31FF11FEF1FEF1FF11FF21FF31FF61FFA1FFD1FFE1FFF1F002001200020FF1FFD1FFB1FF81FF51FF31FF11FF11FF11FF11FF21FF21FF21FF21FF31FF31FF31FF21FF31FF31FF21FEE1FE91FE71FF01F05201E2036204E20632071206B20532036201C200220EC1FDD1FDC1FE…	591399639296	NULL	NULL	NULL
2018-09-28 11:40:46.225	0xFC1FF81FF51FF31FF11FF01FF11FF11FF21FF11FF11FF11FF11FF21FF31FF31FF31FF31FF21FEE1FE91FE61FED1F00201A2033204A20602070206E2059203C2021200720F01FDF1FDC1FE31FEB1FEE1FEE1FED1FEE1FEF1FEF1FEF1FEF1FF01FF11FF11FF11FF21FF31FF51FF71FF81FF91FF91FFA1FFC1FFD1FFF1F00200220042007200A200D200F200F200E200C200A20092006200020F91FF31FF11FEF1FF01FF01FF21FF41FF71FFB1FFE1F00200020002000200020FF1FFD1FFA1FF71FF41FF11FF11FF…	591399644416	NULL	NULL	NULL
2018-09-28 11:40:51.345	0xFF1F01200320062009200C200E200F200F200D200B20092005200020FA1FF41FF11FEF1FEF1FF01FF11FF31FF71FFB1FFD1FFE1FFF1FFF1F0020FF1FFF1FFD1FFB1FF71FF41FF21FF11FF11FF11FF11FF11FF11FF21FF31FF31FF21FF21FF11FF21FF21FF21FEE1FE91FE71FF01F05201E2037204E20622071206C20552038201E200520EF1FDF1FDD1FE31FEB1FEE1FEF1FEF1FEE1FEF1FEF1FEF1FF01FF01FF01FF11FF31FF31FF31FF51FF61FF81FF91FFB1FFC1FFD1FFE1F002001200320042007200A200…	591399649536	NULL	NULL	NULL
2018-09-28 11:40:56.465	0x5A203E2022200820F11FE01FDC1FE21FEA1FEE1FEF1FEF1FEF1FEF1FEF1FF01FF01FF11FF11FF11FF21FF31FF41FF51FF61FF71FF81FF91FFA1FFB1FFD1FFF1F01200220042007200A200D200F200F200E200C200B200A2006200020F91FF41FF11FF01FF01FF01FF21FF41FF71FFB1FFD1FFF1F01200120012001200020FE1FFB1FF81FF41FF21FF11FF21FF21FF21FF31FF31FF21FF21FF31FF21FF21FF31FF31FF31FF21FEE1FE81FE71FF11F0720202038204F20642070206920512034201A200020EA1FD…	591399654656	NULL	NULL	NULL
2018-09-28 11:41:01.585	0xFF1FFE1FFB1FF81FF51FF31FF21FF21FF21FF11FF21FF21FF21FF31FF31FF31FF21FF21FF31FF31FF21FEE1FE91FE61FEF1F03201C2034204B20622071206D2056203A201F200620EE1FDF1FDD1FE41FEB1FEE1FEE1FED1FED1FEE1FEF1FEF1FEF1FF01FF11FF11FF21FF31FF41FF51FF61FF61FF71FF81FFA1FFB1FFC1FFE1F00200220042007200A200D20102010200F200C200A2008200420FE1FF81FF31FF11FF01FF01FF01FF21FF41FF81FFB1FFE1F002002200220012001200020FE1FFB1FF81FF51FF…	591399659776	NULL	NULL	NULL
2018-09-28 11:41:06.705	0xFC1FFE1F002001200320062009200C200F200F200E200B200A2008200520FF1FF91FF41FF21FF01FF01FF11FF21FF41FF71FFA1FFC1FFE1FFF1F002000200020FE1FFD1FFA1FF71FF41FF21FF11FF11FF11FF11FF11FF21FF21FF21FF21FF21FF21FF21FF31FF31FF21FEF1FE91FE71FF11F0720202038204F20642072206B20532036201C200220EC1FDE1FDD1FE41FEC1FEF1FEF1FEE1FEE1FEE1FEE1FEF1FF01FF01FF11FF21FF21FF21FF31FF51FF61FF71FF81FF91FFA1FFB1FFE1FFF1F0120022004200…	591399664896	NULL	NULL	NULL
2018-09-28 11:41:11.825	0x70206E2057203B2021200720F01FE01FDD1FE41FEB1FEE1FEE1FEE1FEE1FEF1FEF1FEF1FEF1FF01FF01FF11FF11FF21FF31FF51FF61FF71FF81FF91FFA1FFB1FFD1FFE1F00200220042007200A200D200F200F200E200C200B2009200520FF1FF91FF31FF11FEF1FF01FF11FF21FF41FF71FFB1FFE1F00200020012001200020FF1FFD1FFA1FF71FF41FF21FF11FF11FF11FF11FF11FF11FF11FF11FF21FF21FF21FF21FF31FF31FF21FEE1FE91FE71FF31F0A2023203B2052206620712068204F20332019200…	591399670016	NULL	NULL	NULL
2018-09-28 11:41:16.945	0x012001200020FD1FFB1FF81FF51FF21FF11FF11FF01FF01FF11FF21FF21FF11FF11FF11FF21FF31FF31FF31FF21FEE1FE91FE61FF01F05201F2037204E20632071206B20542037201D200420ED1FDE1FDD1FE41FEB1FEE1FEE1FEE1FEE1FEE1FEE1FEF1FF01FF11FF11FF21FF31FF41FF31FF41FF51FF61FF71FF91FFB1FFC1FFD1FFF1F00200220042007200A200D200F200F200E200D200B2009200420FD1FF71FF21FF11FF01FF01FF01FF11FF41FF81FFC1FFE1FFF1F0020002000200020FF1FFD1FFA1FF…	591399675136	NULL	NULL	NULL
2018-09-28 11:41:22.065	0xFB1FFC1FFD1FFE1FFF1F0120032007200A200D200F200F200E200C200B2009200520FF1FF91FF41FF21FF01FF01FF01FF21FF41FF71FFB1FFD1FFF1F0020002000200020FF1FFD1FFB1FF81FF41FF11FF01FF11FF11FF11FF21FF21FF21FF21FF21FF21FF21FF21FF21FF21FF11FED1FE81FE61FF21F082022203A2051206620722069205020342019200020EA1FDD1FDD1FE41FEB1FEE1FEE1FEE1FEE1FEE1FEF1FEF1FEF1FF01FF11FF11FF21FF31FF41FF51FF61FF81FF91FFA1FFB1FFC1FFE1F002001200…	591399680256	NULL	NULL	NULL
2018-09-28 11:41:27.185	0x4D20622071206B20542038201E200520EE1FDF1FDD1FE41FEB1FEE1FEE1FEE1FEE1FEF1FEF1FF01FF01FF11FF11FF31FF31FF31FF41FF41FF51FF61FF81FFA1FFB1FFD1FFE1FFF1F00200220042007200A200C200E200E200E200C200B2009200420FD1FF71FF31FF11FF01FF01FF11FF21FF41FF81FFC1FFE1FFF1F0020002000200020FF1FFE1FFB1FF71FF41FF21FF11FF11FF11FF21FF21FF21FF21FF21FF21FF21FF21FF31FF41FF41FF11FED1FE71FE81FF51F0C2025203D2054206820712066204C203…	591399685376	NULL	NULL	NULL
2018-09-28 11:41:32.305	0x00200020002000200020FE1FFB1FF81FF51FF21FF11FF21FF21FF21FF11FF11FF21FF21FF21FF31FF31FF31FF31FF31FF11FED1FE81FE61FF11F0720212039205020652072206A20522034201A200120EB1FDD1FDD1FE41FEB1FEF1FEF1FEE1FEE1FEF1FEF1FEF1FEF1FF01FF11FF21FF31FF41FF51FF61FF71FF81FF91FFA1FFB1FFD1FFE1FFF1F00200220042007200A200D200F200F200D200B200A2008200420FD1FF71FF31FF11FF01FF01FF01FF21FF51FF81FFC1FFE1F00200120012000200020FF1FF…	591399690496	NULL	NULL	NULL
2018-09-28 11:41:37.425	0xF81FFA1FFB1FFD1FFF1F002001200220042007200B200D200E200E200C200B200A2009200520FE1FF81FF41FF21FF01FEF1FF01FF21FF41FF71FFB1FFD1FFF1F00200020012001200020FE1FFB1FF81FF41FF21FF11FF11FF21FF21FF21FF21FF21FF21FF31FF31FF31FF31FF21FF31FF11FEC1FE71FE81FF51F0C2024203D2054206820712066204D2030201620FE1FE91FDD1FDE1FE61FED1FEF1FEF1FEF1FEF1FEF1FEF1FF11FF21FF21FF21FF21FF31FF41FF51FF61FF71FF81FF91FFA1FFC1FFD1FFE1FF…	591399695616	NULL	NULL	NULL
2018-09-28 11:41:42.545	0x202038204F20652072206B20522035201B200220EB1FDE1FDD1FE41FEB1FEE1FEE1FEE1FEE1FEE1FEE1FEF1FF01FF01FF11FF21FF31FF31FF41FF51FF61FF71FF81FFA1FFB1FFC1FFD1FFF1F00200220042006200A200D200F200F200E200C200B2009200420FD1FF71FF31FF11FF01FF01FF11FF21FF41FF81FFB1FFE1FFF1F0020012001200120FF1FFD1FFA1FF71FF41FF21FF11FF11FF11FF11FF11FF21FF21FF21FF21FF21FF31FF31FF31FF31FF01FEC1FE71FE91FF61F0D2026203E205520692071206…	591399700736	NULL	NULL	NULL
2018-09-28 11:41:47.665	0xFE1F002001200120012001200020FE1FFB1FF81FF51FF21FF11FF11FF11FF11FF11FF21FF31FF31FF31FF21FF21FF21FF21FF31FF21FEE1FE81FE71FF41F0A2023203C205320692073206920502033201820FF1FE91FDD1FDE1FE61FEC1FEF1FEF1FEE1FEE1FEE1FEF1FF01FF11FF11FF11FF11FF21FF41FF41FF41FF51FF71FF81FF91FFB1FFC1FFE1FFF1F01200220042007200A200D200F200F200E200B20092007200220FC1FF61FF21FF01FEF1FF01FF11FF31FF51FF91FFC1FFE1F00200120012001200…	591399705856	NULL	NULL	NULL
2018-09-28 11:41:52.785	0xF61FF71FF81FF91FFA1FFC1FFE1FFF1F00200220042007200A200E200F200F200E200C200A2008200420FD1FF71FF31FF11FEF1FEF1FF01FF21FF41FF81FFB1FFD1FFF1F002000200020FF1FFE1FFD1FFB1FF71FF41FF21FF11FF11FF11FF11FF21FF21FF31FF31FF31FF31FF31FF31FF31FF31FF21FED1FE71FE81FF51F0D2026203E2056206A20722065204A202E201420FC1FE71FDC1FDF1FE61FEC1FED1FED1FEE1FEE1FEE1FEE1FEF1FF01FF01FF01FF11FF21FF31FF41FF51FF51FF71FF81FF91FFB1FF…	591399710976	NULL	NULL	NULL
2018-09-28 11:41:57.905	0xF31F082022203A205220672073206A20512034201A200120EB1FDE1FDE1FE51FEC1FEE1FEF1FEF1FEF1FEF1FEF1FF01FF11FF11FF01FF11FF31FF41FF41FF51FF61FF81FF91FFB1FFC1FFD1FFE1F002002200320062009200B200E200F200F200E200C200A2008200320FD1FF71FF31FF11FF01FF11FF11FF21FF51FF91FFC1FFE1F00200120012000200020FF1FFD1FFA1FF71FF41FF21FF11FF21FF21FF21FF31FF31FF31FF31FF31FF31FF31FF31FF31FF31FF01FEC1FE71FEA1FF91F11202A20422058206…	591399716096	NULL	NULL	NULL
2018-09-28 11:42:03.025	0xF71FFB1FFD1FFF1F0020002001200020FF1FFD1FFA1FF71FF41FF21FF11FF21FF21FF11FF11FF11FF11FF21FF21FF31FF31FF31FF31FF21FF01FED1FE81FE81FF51F0C2025203E2055206920722066204C202F201520FC1FE81FDC1FDF1FE61FEC1FEE1FEE1FED1FEE1FEE1FEF1FEF1FF01FF11FF21FF21FF21FF31FF31FF51FF71FF81FF91FFA1FFB1FFD1FFE1FFF1F01200220052008200B200E2010200F200E200C200B2009200420FD1FF71FF31FF11FF01FF01FF11FF31FF51FF91FFD1FFF1F002001200…	591399721216	NULL	NULL	NULL
2018-09-28 11:42:08.145	0xF41FF51FF61FF81FF91FFA1FFB1FFC1FFE1FFF1F01200320052008200B200E2010200F200D200C200B200A200520FE1FF81FF31FF11FF01FF01FF01FF21FF51FF91FFC1FFE1F00200120012001200020FF1FFC1FF91FF61FF41FF21FF11FF21FF21FF21FF21FF11FF11FF21FF21FF31FF31FF21FF31FF21FEF1FEB1FE71FE91FF81F10202920402056206A207020632048202C201220FA1FE61FDD1FE01FE81FED1FEF1FEF1FEE1FEF1FEF1FF01FF01FF01FF11FF21FF31FF41FF41FF51FF61FF71FF81FF91FF…	591399726336	NULL	NULL	NULL
2018-09-28 11:42:13.265	0xE71FE81FF41F0B2025203D2054206920722068204E2031201720FE1FE91FDE1FDF1FE61FEC1FEE1FEE1FEE1FED1FEE1FEF1FEF1FF01FF01FF11FF21FF21FF31FF41FF51FF51FF71FF91FFA1FFB1FFC1FFE1F002002200320062009200C200E200F200F200D200C200B2008200420FD1FF61FF11FEF1FEF1FF01FF11FF31FF61FF91FFC1FFE1FFF1F0020012000200020FF1FFD1FFA1FF61FF31FF11FF01FF11FF11FF11FF11FF21FF21FF21FF31FF31FF31FF31FF31FF31FF01FEB1FE71FEB1FFB1F14202C204…	591399731456	NULL	NULL	NULL
2018-09-28 11:42:18.385	0xF21FF41FF71FFB1FFD1FFF1FFF1FFF1FFF1FFF1FFD1FFB1FF91FF71FF41FF11FF01FF01FF01FF01FF01FF01FF11FF11FF21FF21FF31FF31FF31FF31FF11FEC1FE71FE91FF71F0E2027203F20552069207120632049202D201320FB1FE61FDC1FDE1FE61FEC1FEE1FEE1FED1FEE1FEE1FEE1FEF1FF01FF01FF11FF21FF21FF31FF41FF51FF61FF71FF91FFA1FFB1FFC1FFE1F002001200320062009200C200E200F200F200D200B200A2007200220FB1FF51FF21FF01FF01FF01FF21FF41FF71FFA1FFD1FFF1F0…	591399736576	NULL	NULL	NULL
2018-09-28 11:42:23.505	0xF31FF41FF51FF51FF61FF71FF91FFA1FFB1FFD1FFE1FFF1F00200220042007200B200D200F200F200D200C200A2008200320FD1FF61FF21FF01FEF1FF01FF11FF31FF61FFA1FFD1FFE1FFF1F0020002000200020FE1FFD1FFA1FF61FF31FF11FF11FF21FF21FF21FF11FF21FF21FF31FF31FF31FF41FF31FF31FF31FF01FEC1FE71FEA1FF91F11202B2042205A206C2071206120462029200F20F71FE41FDC1FE01FE81FED1FEE1FED1FEE1FEE1FEE1FEE1FEF1FF11FF11FF21FF31FF31FF41FF41FF61FF71FF…	591399741696	NULL	NULL	NULL
2018-09-28 11:42:28.625	0xF01FEC1FE61FE71FF51F0D2026203E20552069207120642049202E201420FC1FE71FDC1FDE1FE71FED1FEE1FEE1FED1FED1FEE1FEF1FEF1FF01FF01FF01FF21FF31FF31FF31FF41FF61FF81FF91FFB1FFB1FFC1FFE1F002001200320062008200A200D200F200F200D200B20092007200220FB1FF51FF11FEF1FEF1FF01FF01FF21FF41FF81FFC1FFF1F00200220022001200020FF1FFC1FF91FF51FF31FF11FF11FF11FF11FF11FF21FF21FF21FF21FF31FF31FF31FF31FF41FF31FF01FEB1FE61FEB1FFC1F1…	591399746816	NULL	NULL	NULL
2018-09-28 11:42:33.745	0xF01FF01FF21FF41FF81FFC1FFE1FFF1F0020012001200020FE1FFC1FF91FF61FF31FF01FF01FF01FF01FF11FF11FF21FF21FF11FF11FF21FF21FF21FF21FF11FEF1FEB1FE61FE81FF81F10202A20422059206C207220622046202A201020F71FE31FDC1FDF1FE71FEC1FEE1FED1FED1FEE1FEE1FEE1FEF1FEF1FF01FF11FF11FF21FF31FF51FF61FF71FF81FF91FFA1FFB1FFD1FFF1F002001200220052009200C200E200F200F200D200B200A2006200120FA1FF51FF21FF01FF01FF01FF11FF31FF61FFA1FF…	591399751936	NULL	NULL	NULL
2018-09-28 11:42:38.865	0xF21FF21FF31FF31FF41FF51FF51FF71FF81FFA1FFC1FFD1FFF1F002001200320052008200B200D200E200D200C200B200A2007200220FB1FF51FF11FEF1FEF1FEF1FF01FF21FF51FF91FFD1FFF1F00200120012001200120FF1FFD1FFA1FF71FF31FF11FF01FF11FF11FF21FF21FF11FF11FF11FF11FF21FF31FF31FF31FF31FF01FEB1FE61FEA1FFB1F14202D2044205B206D2070205E20432027200D20F61FE31FDC1FE01FE81FED1FEE1FEE1FEE1FED1FEE1FEF1FEF1FF01FF01FF11FF21FF31FF31FF41FF…	591399757056	NULL	NULL	NULL
2018-09-28 11:42:43.985	0xF31FF31FF11FEC1FE81FE91FF81F10202920412057206B207120642049202C201220FA1FE51FDD1FE01FE71FEC1FEE1FEE1FED1FEE1FEF1FEF1FEF1FF01FF21FF31FF41FF41FF41FF51FF61FF71FF91FFB1FFC1FFD1FFE1F0020012003200420062009200C200F200F200F200D200C200B2007200220FB1FF51FF21FF01FF01FF11FF21FF31FF61FFA1FFD1FFF1F00200120012001200020FF1FFD1FFA1FF71FF51FF31FF31FF31FF31FF31FF31FF31FF31FF31FF31FF31FF31FF31FF31FF31FF01FEB1FE71FE…	591399762176	NULL	NULL	NULL
2018-09-28 11:42:49.105	0xF01FF01FF01FF01FF21FF51FF91FFD1FFF1F012002200220022001200020FE1FFB1FF71FF51FF31FF21FF21FF21FF31FF41FF41FF31FF21FF21FF21FF31FF31FF41FF31FF01FEB1FE61FEA1FFB1F14202C2044205B206D2071206020442028200F20F71FE41FDC1FE11FE91FEE1FEE1FEE1FEF1FEF1FEF1FEF1FF01FF11FF21FF21FF21FF31FF41FF51FF51FF61FF71FF81FF91FFA1FFC1FFE1F002001200320052009200C200F2010200F200C200A20082005200020FA1FF51FF21FF01FF01FF01FF21FF41FF…	591399767296	NULL	NULL	NULL
2018-09-28 11:42:54.225	0xF01FF11FF11FF21FF31FF41FF51FF61FF71FF81FF91FFA1FFB1FFD1FFE1F002002200420062009200B200E200F200F200E200C20092006200220FC1FF61FF21FF01FF01FF11FF21FF41FF71FFA1FFD1FFF1FFF1F002000200020FF1FFE1FFC1FF91FF51FF31FF11FF11FF11FF11FF11FF11FF11FF21FF31FF31FF31FF31FF31FF31FF31FF01FEB1FE71FEC1FFE1F17202F2047205C206D206F205C20402025200C20F41FE11FDC1FE21FEA1FEE1FEF1FEE1FEE1FEE1FEE1FEE1FF01FF11FF21FF21FF21FF21FF…	591399772416	NULL	NULL	NULL
2018-09-28 11:42:59.345	0xF21FF41FF41FF41FF01FEC1FE71FEA1FFA1F12202B2043205A206D2072206120452029200F20F71FE31FDB1FDF1FE71FED1FEE1FEE1FEE1FEE1FEF1FF01FF01FF01FF11FF11FF31FF41FF41FF51FF61FF71FF81FFA1FFC1FFE1FFF1F002001200320042007200A200D201020112010200E200C200A2007200220FB1FF51FF21FF01FF01FF11FF21FF31FF51FF91FFC1FFE1F00200020002000200020FE1FFC1FF91FF51FF21FF11FF11FF11FF11FF21FF21FF21FF31FF31FF31FF31FF31FF31FF31FF21FEF1FE…	591399777536	NULL	NULL	NULL
2018-09-28 11:43:04.465	0xF51FF31FF11FF01FF01FF01FF31FF61FFA1FFD1FFF1F01200120012001200020FE1FFC1FFA1FF71FF41FF11FF11FF11FF21FF21FF31FF31FF21FF21FF31FF31FF31FF31FF41FF31FF01FEB1FE71FEC1FFE1F16202E2046205D206E2070205E20422026200D20F61FE41FDD1FE11FE91FEE1FEF1FEE1FEE1FEE1FEF1FEF1FEF1FF01FF11FF21FF21FF31FF31FF41FF51FF61FF71FF91FFA1FFC1FFD1FFE1F00200120032006200A200C200E200F200E200C200A2008200520FF1FF81FF31FF11FEF1FEF1FF01FF…	591399782656	NULL	NULL	NULL
2018-09-28 11:43:09.585	0xEF1FEF1FF01FF11FF21FF31FF31FF41FF51FF61FF71FF81FF91FFB1FFB1FFC1FFD1FFF1F01200320052009200C200E200E200E200C200B200A2007200220FC1FF61FF21FF11FF01FF01FF11FF31FF61FFA1FFD1FFF1F00200020002000200020FF1FFC1FF91FF51FF31FF11FF11FF11FF21FF21FF21FF21FF21FF21FF21FF31FF31FF31FF31FF21FEE1FEA1FE61FED1F0020192032204A205F206F206E205A203E2022200920F21FE11FDD1FE21FEA1FEE1FEF1FEF1FEE1FEF1FEF1FEF1FEF1FEF1FF01FF21FF…	591399787776	NULL	NULL	NULL
2018-09-28 11:43:14.705	0xF21FF21FF21FF31FF41FF31FF01FEB1FE71FEB1FFC1F14202D2045205B206D2070205E20422026200D20F51FE21FDC1FE01FE81FED1FED1FED1FED1FED1FEE1FEF1FF01FF01FF01FF21FF31FF31FF31FF41FF51FF61FF81FF91FFA1FFC1FFD1FFF1F00200220042006200A200D200F200F200F200D200B200A2007200020F91FF41FF21FF11FF01FF01FF11FF31FF61FFA1FFE1F002001200120012001200120FF1FFC1FF91FF61FF41FF21FF11FF11FF21FF21FF21FF21FF21FF31FF31FF31FF31FF31FF31FF…	591399792896	NULL	NULL	NULL
2018-09-28 11:43:19.825	0x0120FB1FF51FF21FF01FEE1FEE1FEF1FF11FF51FF91FFC1FFE1F002000200020FF1FFE1FFD1FFB1FF81FF61FF31FF11FF01FF01FF11FF11FF21FF21FF21FF21FF21FF31FF31FF21FF21FF21FEF1FEA1FE61FEC1FFE1F1820302048205E206F206F205C20402024200A20F31FE11FDD1FE21FEA1FEE1FEF1FEE1FEE1FEE1FEF1FEF1FF01FF01FF11FF11FF21FF31FF41FF51FF61FF71FF81FFA1FFB1FFC1FFD1FFF1F01200220042007200A200D20102010200F200D200B20092006200020FA1FF41FF11FF01FF…	591399798016	NULL	NULL	NULL
2018-09-28 11:43:24.945	0xED1FEE1FEF1FEF1FEF1FF01FF21FF21FF31FF41FF41FF51FF71FF91FF91FFA1FFB1FFC1FFD1FFE1F0020022006200A200C200F200F200E200C200B200A2007200120FA1FF51FF21FF01FEF1FF01FF11FF41FF71FFA1FFC1FFF1F0020002000200020FF1FFD1FFC1FF91FF51FF31FF11FF11FF11FF11FF11FF11FF21FF21FF21FF31FF31FF21FF21FF21FF11FED1FE81FE61FEE1F01201B2033204A20602070206E2057203B2020200720EF1FDF1FDC1FE21FEA1FEE1FEE1FEE1FEE1FEE1FEF1FEF1FF01FF01FF…	591399803136	NULL	NULL	NULL
2018-09-28 11:43:30.065	0xF31FF31FF21FF21FF21FF21FF31FF31FF01FEB1FE71FEC1FFE1F1820302047205E206F2070205D20412024200B20F31FE11FDC1FE01FE81FED1FEE1FEE1FEE1FED1FEE1FEF1FF01FF01FF11FF11FF21FF31FF41FF41FF51FF61FF81FFA1FFB1FFC1FFD1FFE1FFF1F0120042006200A200C200F2010200F200D200B200A2006200020FA1FF51FF21FF01FEF1FF01FF21FF41FF71FFB1FFD1FFE1FFF1F002000200020FF1FFE1FFB1FF81FF41FF11FF01FF11FF11FF11FF11FF21FF21FF31FF21FF21FF21FF21FF…	591399808256	NULL	NULL	NULL
2018-09-28 11:43:35.185	0x0A2006200120FA1FF51FF21FF01FEF1FEF1FF01FF31FF61FF91FFC1FFE1F0020002000200020FF1FFE1FFD1FFB1FF71FF31FF11FF11FF11FF11FF11FF21FF21FF21FF21FF21FF21FF21FF21FF11FF11FEE1FEA1FE71FEE1F01201A2033204A205F206F206D2058203C2020200720EF1FDF1FDC1FE21FEA1FED1FED1FED1FED1FED1FED1FEF1FF01FF01FF01FF11FF21FF31FF41FF41FF41FF61FF81FF91FFA1FFB1FFC1FFE1F00200320052007200A200D201020112010200E200C2009200420FF1FF81FF41FF…	591399813376	NULL	NULL	NULL
2018-09-28 11:43:40.305	0xEE1FEE1FEF1FEF1FEE1FEE1FF01FF11FF11FF11FF11FF21FF41FF51FF51FF61FF71FF81FFA1FFD1F0020022003200520072009200B200D200D200D200C200A20092006200220FB1FF61FF21FF01FF01FF11FF21FF41FF71FFB1FFD1FFF1F0020002000200020FF1FFE1FFB1FF81FF51FF21FF01FF11FF21FF21FF11FF11FF21FF21FF31FF31FF31FF31FF31FF31FF21FEE1FE91FE71FEF1F03201D2036204D20632071206C20552039201E200420ED1FDE1FDD1FE41FEB1FEE1FEE1FEE1FEE1FEF1FEF1FEF1FF…	591399818496	NULL	NULL	NULL
2018-09-28 11:43:45.425	0xF31FF31FF31FF21FF31FF31FF31FF31FF31FF31FEF1FEA1FE71FEE1F01201A2032204A20602070206F205A203E2022200920F11FE01FDC1FE21FEA1FEE1FEE1FEE1FEE1FEE1FEF1FF11FF11FF11FF11FF21FF21FF31FF41FF51FF61FF71FF81FFA1FFB1FFC1FFD1FFF1F00200220052007200A200C200F2010200E200C200B20092006200020F91FF41FF11FEF1FEF1FEF1FF11FF41FF71FFB1FFD1FFE1F0020002000200020FF1FFD1FFA1FF71FF31FF11FF01FF01FF01FF01FF11FF11FF21FF21FF21FF11FF…	591399823616	NULL	NULL	NULL
2018-09-28 11:43:50.545	0x0C200A20092006200120FA1FF41FF21FF01FEF1FF01FF11FF21FF51FF91FFC1FFE1F00200120012001200020FD1FFA1FF71FF51FF31FF21FF11FF11FF11FF21FF21FF31FF31FF31FF31FF31FF21FF21FF21FF21FEE1FE91FE71FEF1F03201D2035204D20622071206F2058203C2020200620EE1FDF1FDD1FE41FEC1FEF1FEF1FEF1FEF1FEF1FEF1FF01FF01FF11FF21FF21FF21FF31FF41FF51FF71FF71FF81FF91FFA1FFB1FFD1FFE1F00200220042007200A200D200F2010200F200D200B2009200520FF1FF…	591399828736	NULL	NULL	NULL
2018-09-28 11:43:55.665	0xED1FED1FED1FED1FED1FEE1FEE1FEE1FEE1FEF1FF01FF11FF21FF31FF41FF51FF61FF71FF81FF91FFA1FFC1FFE1FFF1F01200320052008200B200D200D200D200C200A200A2006200020F91FF41FF21FF01FF01FF11FF21FF41FF81FFB1FFE1F002001200220022001200020FE1FFB1FF81FF51FF31FF21FF31FF31FF21FF11FF21FF21FF21FF31FF31FF31FF31FF31FF31FF11FEE1FE91FE81FF21F0720202038204F20642072206B20532036201C200220EC1FDF1FDE1FE51FEC1FEF1FEF1FEE1FEE1FEF1FE…	591399833856	NULL	NULL	NULL
2018-09-28 11:44:00.785	0xF21FF21FF21FF21FF21FF21FF31FF31FF21FF31FF31FF21FEE1FE91FE61FEE1F01201B2034204B20612070206E2057203B201F200620EF1FDF1FDD1FE31FEB1FEE1FEE1FEE1FED1FEE1FEF1FEF1FEF1FF11FF21FF21FF31FF31FF41FF51FF61FF81FF91FFA1FFB1FFB1FFD1FFF1F01200320052007200B200D200F200F200E200C200B2009200520FF1FF81FF31FF11FEF1FEF1FF01FF21FF41FF81FFB1FFD1FFF1F0120012001200020FF1FFE1FFB1FF71FF41FF21FF01FF21FF21FF31FF21FF21FF21FF21FF…	591399838976	NULL	NULL	NULL
2018-09-28 11:44:05.905	0x10200F200D200C200B2007200120FA1FF41FF21FF11FF01FF11FF21FF41FF71FFB1FFE1F002002200220022001200020FE1FFC1FF91FF51FF21FF01FF01FF11FF11FF11FF11FF11FF11FF11FF11FF11FF21FF21FF21FF11FED1FE81FE61FEF1F05201E2037204E20632071206B20532037201C200220EC1FDD1FDC1FE41FEB1FEE1FEE1FEE1FED1FEE1FEE1FEE1FEE1FEF1FF11FF11FF11FF21FF31FF41FF61FF71FF81FF91FFA1FFB1FFC1FFE1F00200220042006200A200D200F200F200D200B200A2008200…	591399844096	NULL	NULL	NULL
2018-09-28 11:44:11.025	0xE31FEB1FEE1FEE1FED1FEE1FEE1FEE1FEF1FF01FF01FF01FF11FF11FF31FF41FF41FF51FF61FF81FF91FFB1FFC1FFD1FFE1F002002200420062009200D200F200F200E200C200A2009200520FF1FF91FF31FF11FEF1FF01FF11FF21FF41FF81FFB1FFD1F00200020FF1FFF1FFF1FFE1FFD1FFB1FF81FF41FF21FF11FF21FF21FF11FF11FF21FF21FF21FF21FF31FF31FF21FF31FF31FF21FEE1FE91FE71FF31F0A2023203B205220672072206A205120342019200020EA1FDD1FDD1FE41FEB1FED1FED1FEE1FE…	591399849216	NULL	NULL	NULL
2018-09-28 11:44:16.145	0xF11FF21FF21FF21FF21FF21FF21FF21FF21FF31FF31FF31FF31FF21FEF1FEA1FE81FF01F05201F2037204E20632071206C20552039201D200420EE1FDF1FDD1FE41FEB1FEE1FEE1FEE1FEE1FEE1FEF1FEF1FF01FF01FF11FF21FF31FF41FF41FF51FF61FF71FF81FF91FFB1FFC1FFE1F002001200220042007200A200D200F200F200E200C200A2008200420FD1FF71FF31FF11FF01FF01FF01FF21FF41FF71FFB1FFE1F00200220022001200020FF1FFD1FFB1FF81FF41FF21FF11FF11FF11FF21FF21FF21FF…	591399854336	NULL	NULL	NULL
2018-09-28 11:44:21.265	0x0E20112011200F200D200C200B200620FF1FF91FF51FF31FF11FF01FF11FF21FF41FF81FFB1FFE1F002001200120012001200020FE1FFB1FF81FF51FF21FF11FF11FF11FF11FF21FF31FF31FF21FF21FF21FF31FF41FF41FF41FF21FEE1FE91FE71FF31F092022203A205120662072206A20512035201A200120EB1FDE1FDE1FE51FEC1FEE1FEE1FEE1FEE1FEE1FEF1FF01FF01FF01FF11FF21FF31FF41FF41FF51FF71FF81FF91FFA1FFB1FFC1FFE1F002002200320052008200B200E20102010200E200B200…	591399859456	NULL	NULL	NULL
2018-09-28 11:44:26.385	0xDF1FDD1FE41FEB1FEE1FEF1FEF1FEE1FEE1FEE1FEF1FEF1FF01FF01FF11FF21FF31FF41FF51FF61FF81FF81FF91FFA1FFB1FFD1FFF1F00200120032006200A200D200F200F200D200B200A2008200420FE1FF81FF31FF11FEF1FF01FF11FF21FF51FF81FFB1FFD1FFF1F0020002000200020FF1FFC1FF91FF61FF31FF11FF01FF11FF21FF21FF21FF21FF11FF21FF21FF21FF31FF31FF31FF31FF11FED1FE81FE81FF51F0B2024203D2054206820712066204D2030201620FD1FE71FDB1FDE1FE51FEB1FEE1FE…	591399864576	NULL	NULL	NULL
2018-09-28 11:44:31.505	0xF31FF11FF11FF11FF11FF21FF21FF21FF21FF21FF21FF21FF31FF41FF41FF21FEE1FE81FE61FF11F0720212039205020652072206B20522035201B200220EC1FDE1FDD1FE41FEB1FEE1FEE1FED1FEE1FEE1FEE1FEF1FEF1FEF1FF01FF21FF31FF31FF41FF51FF61FF81FF91FFA1FFB1FFD1FFE1F002001200320052008200A200D200F200F200E200D200B2009200420FD1FF71FF31FF11FF01FF01FF11FF31FF51FF81FFC1FFE1FFF1F01200120012001200020FE1FFB1FF71FF31FF11FF01FF11FF11FF21FF…	591399869696	NULL	NULL	NULL
2018-09-28 11:44:36.625	0x07200A200D200F200F200E200C200B2009200520FE1FF81FF41FF11FF01FEF1FF01FF11FF41FF81FFB1FFD1FFF1F0020012000200020FF1FFD1FFA1FF71FF31FF11FF01FF11FF21FF21FF21FF21FF21FF21FF21FF21FF21FF21FF21FF21FF11FED1FE81FE81FF41F0A2024203C2053206820722067204E2031201720FD1FE81FDC1FDE1FE61FEC1FEF1FEE1FEE1FEE1FEF1FEF1FEF1FF01FF11FF11FF21FF31FF31FF41FF51FF61FF71FF81FFA1FFB1FFC1FFE1FFF1F01200320052008200B200E200F200F200…	591399874816	NULL	NULL	NULL
2018-09-28 11:44:41.745	0x0320EC1FDE1FDD1FE41FEB1FEE1FEE1FEE1FEE1FEE1FEF1FEF1FEF1FF01FF01FF11FF21FF31FF41FF51FF61FF71FF81FF91FFB1FFD1FFE1FFF1F01200320052008200A200C200E200F200E200C200A2008200420FD1FF71FF31FF11FF01FEF1FEF1FF11FF41FF81FFC1FFD1FFF1F0020002000200020FF1FFD1FFA1FF71FF41FF21FF01FF01FF11FF21FF21FF21FF21FF21FF21FF21FF21FF21FF21FF21FF11FEC1FE71FE81FF61F0D2026203F2056206A20722066204B202E201320FA1FE61FDC1FDF1FE61FE…	591399879936	NULL	NULL	NULL
2018-09-28 11:44:46.865	0xF81FF51FF31FF21FF31FF31FF31FF31FF31FF21FF31FF31FF31FF31FF31FF31FF31FF11FED1FE81FE81FF41F092023203C205320682073206A20512034201A200120EB1FDF1FDF1FE61FEC1FEE1FEE1FEE1FEE1FEF1FEF1FEF1FF01FF01FF11FF11FF21FF31FF41FF51FF61FF71FF91FFA1FFB1FFC1FFD1FFF1F01200220052008200C200E200F200E200D200C200B2008200320FC1FF61FF21FF01FEF1FEE1FEF1FF21FF51FF81FFB1FFD1FFF1F00200020FF1FFF1FFE1FFC1FF91FF61FF31FF11FF11FF11FF…	591399885056	NULL	NULL	NULL
2018-09-28 11:44:51.985	0x0220042007200A200D200E200E200D200C200A2008200320FD1FF71FF31FF01FF01FF01FF11FF21FF41FF71FFB1FFE1FFF1F0020002000200020FF1FFD1FFA1FF71FF31FF11FF01FF11FF11FF11FF11FF21FF21FF21FF21FF21FF31FF31FF31FF31FF11FED1FE71FE81FF51F0C2025203E2055206A20732067204D202F201420FC1FE71FDD1FDF1FE71FED1FEF1FEF1FEF1FEF1FEF1FF11FF11FF01FF01FF11FF21FF31FF41FF41FF51FF61FF81FF91FFA1FFC1FFD1FFF1F002001200320052008200B200E200…	591399890176	NULL	NULL	NULL
2018-09-28 11:44:57.105	0x34201920FF1FE91FDD1FDD1FE41FEB1FEE1FEE1FEE1FEE1FEE1FEF1FF01FF01FF01FF01FF11FF21FF31FF41FF41FF51FF61FF81FF91FFA1FFC1FFE1F002001200220052007200A200D200F200F200E200C200B2008200420FD1FF71FF31FF01FEF1FEF1FF01FF21FF41FF81FFC1FFF1F012002200220022001200020FE1FFB1FF71FF41FF21FF11FF21FF21FF21FF21FF21FF21FF21FF31FF31FF21FF31FF41FF41FF11FED1FE71FE91FF81F11202A20422059206C207220642049202C201220FA1FE61FDD1FE…	591399895296	NULL	NULL	NULL
2018-09-28 11:45:02.225	0xFD1FFA1FF71FF41FF21FF11FF11FF11FF21FF21FF11FF21FF21FF21FF31FF31FF21FF21FF21FF11FEC1FE71FE81FF41F0C2025203E2055206920722067204D2030201620FD1FE81FDC1FDE1FE51FEB1FED1FED1FED1FEE1FEF1FEF1FEF1FEF1FF01FF11FF11FF21FF21FF31FF41FF61FF81FF91FFA1FFA1FFB1FFD1FFF1F00200220042008200B200E200F200E200D200B200A2008200320FC1FF61FF21FF11FF01FF01FF11FF31FF61FF91FFC1FFE1FFF1F0020012001200020FE1FFC1FF91FF61FF31FF11FF…	591399900416	NULL	NULL	NULL
2018-09-28 11:45:07.345	0x002001200320052008200B200E200F2010200F200D200B2009200420FD1FF71FF31FF21FF11FF01FF01FF21FF51FF91FFD1FFF1F00200220022002200120FF1FFD1FFA1FF71FF41FF21FF11FF11FF11FF21FF21FF21FF21FF21FF31FF21FF21FF31FF41FF41FF21FED1FE81FE91FF81F10202920412058206C207320652049202D201320FB1FE61FDD1FE01FE81FED1FEE1FEE1FEE1FEE1FEE1FEF1FF01FF01FF01FF11FF21FF31FF41FF41FF41FF61FF71FF91FFA1FFB1FFC1FFD1FFF1F01200220052008200…	591399905536	NULL	NULL	NULL
2018-09-28 11:45:12.465	0x68204F2032201820FF1FEA1FDE1FDF1FE61FEC1FEF1FEF1FEF1FEF1FEF1FEF1FEF1FEF1FF11FF21FF41FF41FF41FF51FF71FF81FF91FFA1FFB1FFC1FFD1FFF1F012002200420062009200B200E200F200F200E200C200A2008200320FD1FF71FF31FF11FF01FF01FF01FF21FF51FF91FFC1FFE1F00200120012001200120FF1FFD1FFA1FF71FF51FF31FF21FF21FF21FF21FF21FF21FF31FF31FF31FF31FF21FF21FF21FF31FF11FEC1FE71FEA1FFB1F14202C2044205A206D207220622046202A201020F71FE…	591399910656	NULL	NULL	NULL
2018-09-28 11:45:17.585	0x0020FF1FFE1FFB1FF81FF41FF11FF01FF11FF21FF21FF21FF21FF21FF11FF11FF11FF31FF31FF31FF21FF01FEC1FE71FE81FF61F0E2027203F2056206A20732065204A202E201320FA1FE61FDC1FDF1FE71FED1FEF1FEF1FEE1FEE1FEF1FEF1FEF1FF01FF11FF11FF21FF21FF41FF51FF51FF61FF71FF91FFA1FFC1FFD1FFF1F002001200320052008200B200E200F200E200D200B200A2008200320FC1FF61FF21FF11FF01FF01FF11FF31FF61FFA1FFD1FFF1F00200020012001200020FF1FFD1FFA1FF61FF…	591399915776	NULL	NULL	NULL
2018-09-28 11:45:22.705	0xFD1FFE1FFF1F01200320052008200B200E2010200F200E200C200B2008200420FD1FF71FF31FF11FF01FF01FF01FF21FF51FF91FFC1FFD1FFF1F0120012000200020FF1FFD1FFA1FF71FF31FF11FF11FF11FF11FF11FF21FF21FF21FF21FF21FF21FF31FF31FF31FF21FEF1FEB1FE61FE91FF91F12202B20432059206C207120612046202A201020F81FE41FDC1FDF1FE71FED1FEE1FEE1FED1FED1FEE1FEE1FEF1FF01FF01FF11FF11FF21FF31FF41FF51FF61FF71FF81FF91FFB1FFC1FFE1FFF1F012003200…	591399920896	NULL	NULL	NULL
2018-09-28 11:45:27.825	0x6A20722066204B202E201420FB1FE71FDC1FDF1FE61FEC1FEE1FEE1FEE1FEE1FEF1FEF1FEF1FEF1FF01FF11FF21FF31FF41FF51FF51FF61FF71FF91FFA1FFB1FFD1FFE1F002001200320052008200C200E200F200F200D200B200A2007200220FC1FF61FF21FF01FF01FF01FF01FF21FF51FF91FFC1FFE1F00200120012000200020FE1FFC1FF91FF61FF31FF11FF01FF01FF21FF21FF21FF21FF21FF21FF21FF21FF31FF21FF31FF31FF01FEA1FE61FEA1FFC1F14202D2045205B206D2070205F20432026200…	591399926016	NULL	NULL	NULL
2018-09-28 11:45:32.945	0x00200020FF1FFE1FFD1FFA1FF71FF31FF01FF01FF01FF11FF11FF11FF11FF11FF11FF21FF21FF21FF31FF31FF21FF01FEC1FE71FE91FF81F11202A20422059206C207120632048202B201120F81FE41FDC1FDF1FE71FEC1FED1FED1FEE1FEE1FEE1FEE1FEF1FEF1FF01FF11FF21FF31FF41FF51FF61FF71FF81FF81FF91FFB1FFD1FFF1F002001200320052009200C200E200F200F200D200B200A2007200220FC1FF61FF31FF11FEF1FF01FF11FF31FF61FFA1FFC1FFE1F00200120012001200120FF1FFC1FF…	591399931136	NULL	NULL	NULL
2018-09-28 11:45:38.065	0xFA1FFB1FFB1FFD1FFE1F00200220042008200B200E200F200F200D200B200A2008200320FC1FF61FF21FF01FF01FF01FF11FF31FF61FF91FFC1FFE1F00200120012000200020FF1FFC1FFA1FF71FF41FF21FF11FF11FF11FF21FF31FF31FF31FF31FF31FF31FF31FF31FF31FF31FF01FEC1FE71FEB1FFD1F16202E2046205C206F2072206120442028200E20F61FE41FDD1FE11FE91FEE1FEF1FEF1FEE1FEF1FEF1FEF1FF01FF11FF21FF21FF31FF31FF41FF51FF71FF81FF91FFA1FFA1FFB1FFD1FFF1F00200…	591399936256	NULL	NULL	NULL
2018-09-28 11:45:43.185	0x412058206B207220642049202C201220F91FE51FDC1FDF1FE61FEC1FEE1FEE1FED1FED1FEE1FEE1FEF1FEF1FEF1FF01FF11FF21FF31FF31FF41FF51FF71FF81FFA1FFB1FFC1FFE1FFF1F01200320052008200B200D200E200E200C200B20092006200020F91FF41FF11FEF1FEF1FEF1FF01FF21FF51FF91FFC1FFE1FFF1F002000200020FF1FFD1FFB1FF81FF51FF21FF01FF01FF11FF11FF11FF11FF11FF21FF21FF21FF21FF21FF31FF31FF21FEF1FEA1FE61FEB1FFE1F1720302047205E206F206F205C203…	591399941376	NULL	NULL	NULL
2018-09-28 11:45:48.305	0x00200020012001200120FF1FFD1FFA1FF71FF41FF21FF11FF11FF11FF21FF21FF21FF21FF31FF31FF31FF31FF31FF31FF31FF01FEB1FE71FEB1FFB1F14202C2044205B206D2071206120452029201020F71FE31FDB1FDF1FE71FED1FEE1FEE1FED1FED1FEE1FEF1FEF1FEE1FEF1FF11FF21FF31FF31FF31FF51FF61FF81FF91FFA1FFB1FFC1FFE1FFF1F01200320062009200C200F200F200F200D200B200A2007200120FA1FF51FF21FF11FF01FEF1FF01FF31FF61FFA1FFC1FFE1F0020002000200020FF1FF…	591399946496	NULL	NULL	NULL
2018-09-28 11:45:53.425	0xF81FFA1FFB1FFC1FFD1FFF1F002001200320052008200C200E200F200E200D200B200A2007200220FB1FF51FF21FF11FF01FF01FF11FF31FF51FF91FFD1FFF1F00200020002000200020FE1FFB1FF81FF51FF31FF11FF11FF11FF11FF11FF11FF11FF21FF21FF31FF31FF21FF31FF31FF31FF01FEB1FE61FEB1FFE1F17202F2047205D206E206F205C20402026200C20F41FE21FDC1FE21FEA1FEE1FEF1FEE1FEE1FEE1FEE1FEE1FEF1FF01FF01FF01FF11FF21FF41FF51FF61FF71FF91FFA1FFB1FFB1FFD1FF…	591399951616	NULL	NULL	NULL
2018-09-28 11:45:58.545	0x11202B20432059206C2071206120452029200F20F71FE31FDC1FE01FE71FED1FEE1FEE1FEE1FEE1FEE1FEE1FEE1FEF1FF01FF11FF21FF31FF41FF51FF61FF81FF81FF91FFA1FFB1FFC1FFD1FFE1F00200220052008200B200E20102010200D200B20092006200120FA1FF51FF11FEF1FEF1FEF1FF11FF31FF51FF81FFB1FFD1FFF1F002001200020FF1FFD1FFB1FF81FF51FF31FF11FF01FF11FF11FF11FF21FF21FF21FF21FF31FF31FF21FF21FF21FF21FEF1FE91FE61FED1F01201A2032204A20602070206…	591399956736	NULL	NULL	NULL
2018-09-28 11:46:03.665	0xFD1FFF1F01200120012001200120FF1FFD1FFA1FF71FF41FF21FF21FF21FF21FF21FF31FF31FF31FF21FF21FF31FF31FF31FF31FF31FF01FEB1FE61FEB1FFD1F17202F2046205D206F2070205D20412026200D20F51FE31FDC1FE01FE91FEE1FEE1FED1FEE1FEE1FEE1FEF1FF01FF11FF11FF11FF21FF21FF31FF41FF51FF71FF81FF91FFB1FFC1FFD1FFE1FFF1F01200320062009200C200E200F200E200C200B200A2006200020F91FF41FF11FEF1FF01FF01FF11FF31FF61FFA1FFC1FFE1FFF1F002001200…	591399961856	NULL	NULL	NULL
2018-09-28 11:46:08.785	0xF51FF61FF81FF91FFA1FFB1FFD1FFF1F00200220042007200A200C200E20102010200E200C200A2006200120FA1FF31FF11FF01FF01FF01FF11FF31FF61FFA1FFD1FFE1F00200020012001200020FF1FFC1FFA1FF61FF31FF11FF11FF11FF11FF21FF21FF21FF21FF21FF21FF21FF21FF31FF31FF31FEF1FEA1FE61FED1F00201920312049205F2070206F205B203E2023200920F21FE01FDC1FE21FEA1FEE1FEE1FEE1FEE1FEE1FEE1FEF1FEF1FEF1FF01FF21FF21FF31FF41FF51FF61FF71FF81FF91FFA1FF…	591399966976	NULL	NULL	NULL
2018-09-28 11:46:13.905	0xEA1FFC1F15202E2045205B206D2070205F20432028200E20F61FE31FDC1FE01FE81FED1FEE1FEE1FEE1FEE1FEF1FEF1FF01FF11FF11FF11FF21FF31FF31FF41FF51FF61FF71FF81FFA1FFB1FFC1FFD1FFF1F02200420062008200B200E200F200F200D200B20092006200020FA1FF41FF21FF01FF01FF01FF11FF31FF61FFA1FFC1FFE1F0020012001200020FF1FFD1FFB1FF81FF51FF31FF11FF11FF11FF11FF21FF21FF21FF21FF21FF31FF21FF21FF31FF31FF21FEE1FE91FE71FEF1F03201C2035204C206…	591399972096	NULL	NULL	NULL
2018-09-28 11:46:19.025	0xF51FF91FFC1FFE1FFF1F002000200020FF1FFD1FFB1FF91FF61FF31FF11FF11FF11FF21FF21FF21FF21FF21FF21FF21FF21FF31FF31FF31FF21FEF1FEA1FE61FED1F00201920322049206020712070205B203F2024200A20F21FE11FDC1FE21FEA1FEE1FEF1FEE1FEE1FEE1FEE1FEF1FF01FF11FF11FF11FF11FF21FF31FF41FF61FF71FF91FFA1FFB1FFC1FFD1FFF1F002001200320062009200D20102010200E200C200B200A2006200020F91FF41FF11FF01FEF1FEF1FF11FF31FF71FFB1FFD1FFF1F00200…	591399977216	NULL	NULL	NULL
2018-09-28 11:46:24.145	0xF31FF41FF51FF51FF61FF81FFA1FFB1FFD1FFF1F00200120032006200A200D200F200F200E200D200B200A2006200020F91FF41FF21FF11FF01FF01FF11FF31FF71FFB1FFE1F002002200220022001200020FF1FFD1FFA1FF61FF31FF11FF21FF21FF21FF21FF21FF31FF31FF31FF31FF31FF31FF41FF41FF31FF01FEA1FE71FEF1F02201D2035204C20622071206F2059203D2022200820F01FE01FDD1FE41FEC1FEF1FEF1FEE1FEF1FEF1FEE1FEF1FF01FF11FF11FF11FF21FF31FF41FF51FF61FF71FF91FF…	591399982336	NULL	NULL	NULL
2018-09-28 11:46:29.265	0xEA1FE71FEC1FFF1F1820312048205E206F206F205C20402025200B20F31FE11FDC1FE21FEA1FEE1FEE1FED1FEE1FEF1FEF1FEF1FF01FF11FF11FF21FF21FF21FF31FF51FF61FF71FF81FF91FFA1FFB1FFD1FFF1F002001200320062009200D200F200F200E200C200B200A2006200020FA1FF41FF21FF01FEF1FEF1FF11FF31FF61FFA1FFC1FFF1F00200120012000200020FE1FFB1FF81FF41FF21FF01FF11FF11FF11FF11FF21FF21FF21FF31FF31FF31FF31FF31FF31FF21FEE1FE91FE61FEF1F05201E203…	591399987456	NULL	NULL	NULL
2018-09-28 11:46:34.385	0xF11FF41FF71FFA1FFD1FFF1F00200020012001200020FF1FFC1FF91FF51FF31FF11FF11FF21FF21FF21FF21FF21FF21FF21FF21FF31FF31FF31FF21FF11FEE1FE91FE61FEE1F01201B2033204B20612070206E2058203C2020200720F01FE01FDD1FE21FEA1FED1FED1FED1FEE1FEE1FEE1FEF1FF01FF01FF11FF11FF21FF31FF41FF51FF61FF71FF81FFA1FFB1FFC1FFD1FFE1FFF1F00200320062009200C200E200F200D200B200A2009200520FF1FF81FF41FF21FF01FF01FF11FF21FF41FF71FFB1FFD1FF…	591399992576	NULL	NULL	NULL
2018-09-28 11:46:39.505	0xF21FF21FF21FF31FF41FF61FF71FF81FFA1FFB1FFD1FFE1FFF1F01200320052008200C200E200F200E200C200B2009200520FF1FF81FF31FF11FEF1FEF1FEF1FF11FF31FF61FFA1FFD1FFF1F0020012001200120FF1FFD1FFB1FF81FF51FF31FF11FF11FF11FF21FF21FF21FF21FF21FF21FF21FF21FF21FF21FF21FF11FED1FE81FE61FEF1F04201E2036204D20632072206D20562039201E200520EE1FDE1FDC1FE31FEA1FEE1FEE1FED1FEE1FEF1FEF1FEF1FEF1FF11FF21FF21FF21FF31FF31FF41FF51FF…	591399997696	NULL	NULL	NULL
2018-09-28 11:46:44.625	0xF31FEF1FEA1FE61FED1F00201A2032204A206120712070205C203F2024200A20F21FE11FDD1FE21FEA1FED1FEE1FEE1FEE1FEE1FEF1FEF1FF01FF01FF11FF11FF21FF31FF41FF51FF61FF71FF81FF91FFA1FFB1FFD1FFF1F01200220042007200A200D200F2010200F200D200B2009200520FF1FF91FF41FF11FEF1FEF1FF01FF11FF41FF71FFB1FFD1FFF1F0020012000200020FF1FFD1FFA1FF71FF51FF31FF11FF11FF11FF11FF11FF21FF31FF31FF21FF21FF31FF31FF21FF21FF21FED1FE81FE71FF21F0…	591400002816	NULL	NULL	NULL
2018-09-28 11:46:49.745	0xF01FEF1FF11FF31FF61FFA1FFD1FFF1F00200120012000200020FE1FFB1FF81FF51FF21FF11FF11FF21FF21FF21FF21FF21FF21FF21FF31FF31FF31FF31FF31FF21FEE1FEA1FE81FF01F03201D2036204D20632072206D2056203A201F200620EE1FDE1FDB1FE31FEB1FEE1FEE1FED1FEE1FEE1FEF1FEF1FEF1FF01FF11FF21FF21FF31FF31FF41FF51FF61FF81FF91FFB1FFC1FFD1FFF1F00200220042007200A200C200E200E200D200B200A2008200420FD1FF71FF21FF01FEF1FEF1FF01FF21FF51FF81FF…	591400007936	NULL	NULL	NULL
2018-09-28 11:46:54.865	0xF11FF21FF31FF31FF31FF41FF51FF71FF91FFA1FFB1FFC1FFE1FFF1F00200220042007200B200E20102010200F200D200B200A200620FF1FF81FF31FF11FF01FF01FF01FF11FF31FF61FFA1FFD1FFF1F00200020012001200020FD1FFB1FF71FF41FF21FF11FF11FF21FF21FF21FF11FF11FF21FF21FF21FF21FF21FF31FF31FF21FED1FE81FE61FF11F0620202039205020652071206B20522036201B200220EC1FDE1FDD1FE41FEB1FEE1FEE1FEE1FEE1FEE1FEF1FF01FF01FF01FF11FF21FF31FF41FF41FF…	591400013056	NULL	NULL	NULL
2018-09-28 11:46:59.985	0xF21FF21FF21FEF1FE91FE61FEE1F03201D2035204C20622071206E2057203B2020200620EF1FE01FDD1FE31FEB1FEF1FEF1FEF1FEE1FEF1FEF1FEF1FF01FF01FF11FF11FF21FF31FF41FF51FF61FF61FF71FF81FFA1FFC1FFD1FFF1F00200220042007200A200D20102010200D200B200A2008200520FE1FF81FF31FF01FEF1FF01FF01FF21FF41FF71FFB1FFD1FFF1F0120012001200020FF1FFD1FFA1FF71FF41FF21FF11FF11FF11FF11FF11FF21FF21FF21FF21FF21FF21FF21FF31FF31FF21FED1FE81FE…	591400018176	NULL	NULL	NULL
2018-09-28 11:47:05.105	0xF11FF01FEE1FEF1FF11FF41FF61FFA1FFC1FFE1FFF1FFF1FFF1FFF1FFE1FFC1FFA1FF81FF51FF31FF11FF01FF11FF21FF21FF21FF21FF31FF31FF21FF21FF21FF21FF31FF21FEE1FE81FE61FF01F05201F2037204E20642072206C20542036201C200220EB1FDD1FDD1FE41FEB1FEE1FEE1FEE1FEE1FEE1FEF1FEF1FF11FF11FF11FF21FF31FF31FF41FF51FF61FF71FF81FF91FFA1FFB1FFD1FFF1F02200320052008200B200E200F200F200E200C200B200A200520FE1FF81FF31FF11FF01FF01FF01FF21FF…	591400023296	NULL	NULL	NULL
2018-09-28 11:47:10.225	0xF01FF01FF11FF21FF31FF41FF41FF51FF61FF81FF91FFA1FFA1FFB1FFD1FFF1F01200220042007200A200D200F2010200F200D200B200A200620FF1FF81FF41FF11FF01FF01FF01FF21FF41FF81FFC1FFE1FFF1F0020002000200020FF1FFE1FFB1FF81FF51FF31FF21FF21FF31FF31FF21FF21FF21FF21FF21FF31FF31FF31FF21FF21FF11FED1FE81FE61FF21F092022203B2052206620712068205020332019200020EA1FDD1FDE1FE51FEB1FEE1FEE1FEE1FEE1FEE1FEE1FEF1FF01FF11FF11FF11FF21FF…	591400028416	NULL	NULL	NULL
2018-09-28 11:47:15.345	0xF31FF31FF31FF21FF21FEE1FE91FE71FF01F06201F2037204E20632071206B20542037201C200320ED1FDE1FDD1FE41FEB1FEE1FEE1FEE1FEE1FEE1FEE1FEF1FF01FF01FF11FF21FF21FF31FF41FF61FF61FF71FF81FFA1FFB1FFC1FFD1FFE1F00200220042007200B200D200F200F200E200C200B2009200420FE1FF81FF31FF11FEF1FF01FF11FF21FF41FF81FFB1FFD1FFF1F002000200020FF1FFE1FFD1FFA1FF71FF31FF11FF11FF11FF21FF21FF21FF21FF21FF21FF21FF31FF31FF31FF31FF31FF11FE…	591400033536	NULL	NULL	NULL
2018-09-28 11:47:20.465	0xF81FF31FF11FEF1FEF1FEF1FF11FF31FF61FFB1FFE1F00200120012001200020FF1FFD1FFB1FF81FF41FF11FF01FF01FF01FF01FF11FF21FF21FF21FF21FF21FF21FF31FF31FF31FF11FED1FE81FE71FF31F092022203A205120662072206A20512034201A200120EA1FDD1FDD1FE51FEB1FEE1FEE1FEE1FEE1FED1FEE1FEF1FEF1FEF1FF01FF21FF21FF31FF31FF41FF51FF61FF81FF91FFB1FFC1FFE1F002001200320052008200B200D200F200F200D200B200B2009200420FE1FF81FF31FF11FEF1FF01FF…	591400038656	NULL	NULL	NULL
2018-09-28 11:47:25.585	0xF01FF01FF01FF01FF11FF21FF31FF41FF41FF51FF61FF71FF91FFA1FFB1FFC1FFE1F002002200320052008200B200E20102010200F200D200B2009200520FE1FF71FF31FF11FF01FF01FF01FF21FF41FF81FFC1FFF1F012001200220022001200020FE1FFC1FF91FF51FF31FF11FF11FF11FF11FF11FF21FF21FF21FF21FF21FF21FF21FF21FF21FF11FED1FE71FE71FF41F0C2025203D2054206820722067204E2031201720FD1FE81FDC1FDE1FE61FEC1FEE1FEE1FEE1FEE1FEF1FEF1FEF1FF01FF01FF11FF…	591400043776	NULL	NULL	NULL
2018-09-28 11:47:30.705	0xF21FF21FF31FF31FF31FF31FF11FED1FE81FE61FF21F082021203A205120652072206B20522035201B200220EB1FDE1FDD1FE41FEB1FEE1FED1FEE1FEE1FEE1FEE1FEF1FF01FF01FF11FF11FF31FF41FF41FF51FF61FF71FF81FF91FFB1FFC1FFE1FFF1F00200220042008200B200D200E200E200E200C200A2007200320FD1FF71FF31FF11FF01FF01FF01FF21FF51FF81FFC1FFE1F00200120012000200020FF1FFD1FFB1FF81FF41FF21FF11FF11FF11FF11FF21FF21FF21FF21FF21FF21FF21FF31FF41FF…	591400048896	NULL	NULL	NULL
2018-09-28 11:47:35.825	0x0420FE1FF81FF31FF01FEF1FEF1FF01FF21FF41FF81FFC1FFE1F002001200220022001200020FE1FFB1FF81FF51FF31FF11FF11FF11FF21FF21FF31FF31FF31FF31FF21FF21FF21FF31FF31FF21FED1FE71FE81FF41F0C2025203D2053206820722068204F2032201820FF1FE91FDD1FDE1FE61FEC1FEE1FEE1FEE1FEE1FEE1FEF1FEF1FF01FF11FF11FF11FF21FF41FF51FF51FF61FF71FF81FF91FFA1FFC1FFE1FFF1F01200320062008200B200D200F200F200D200B200A2008200320FC1FF61FF31FF11FE…	591400054016	NULL	NULL	NULL
2018-09-28 11:47:40.945	0xEE1FEF1FF01FF01FF01FF01FF21FF31FF31FF41FF41FF51FF61FF81FF91FFB1FFC1FFD1FFF1F002001200320052008200B200E20102010200F200D200C2009200520FE1FF81FF31FF11FF01FF01FF01FF21FF41FF81FFC1FFF1F012001200220022002200020FE1FFB1FF81FF41FF21FF11FF21FF21FF21FF21FF21FF21FF21FF21FF21FF21FF21FF31FF31FF11FEC1FE71FE91FF71F0F2028203F2056206A20722065204A202E201420FB1FE71FDC1FDF1FE61FEC1FEE1FEE1FEF1FEF1FEF1FEF1FF01FF01FF…	591400059136	NULL	NULL	NULL
2018-09-28 11:47:46.065	0xF21FF31FF31FF21FF21FF21FF21FF31FF21FEE1FE81FE71FF31F0B2024203C2053206720712068204F2033201920FF1FE91FDD1FDE1FE61FEC1FEF1FEE1FED1FED1FED1FEE1FEF1FF01FF01FF01FF11FF21FF31FF31FF51FF61FF71FF81FF91FFB1FFD1FFE1FFF1F01200320052008200B200D20102010200E200C200B2008200320FD1FF61FF31FF11FEF1FF01FF11FF31FF51FF91FFC1FFE1F00200120012001200120FF1FFC1FFA1FF71FF41FF21FF11FF21FF21FF11FF21FF21FF21FF21FF21FF31FF31FF…	591400064256	NULL	NULL	NULL
2018-09-28 11:47:51.185	0x0B2009200520FE1FF81FF31FF11FF01FF01FF11FF31FF51FF91FFC1FFE1F002001200120012001200020FD1FFA1FF71FF41FF21FF11FF11FF21FF21FF21FF11FF21FF21FF21FF21FF21FF21FF21FF21FF11FEC1FE71FE81FF61F0D2027203E2055206920722066204C202F201420FB1FE71FDB1FDE1FE61FED1FEE1FEE1FEE1FEE1FEE1FEF1FEF1FF01FF01FF11FF11FF21FF31FF51FF51FF61FF71FF91FFA1FFB1FFC1FFE1FFF1F01200320052008200C200E200F200F200D200C200B2007200220FB1FF51FF…	591400069376	NULL	NULL	NULL
2018-09-28 11:47:56.305	0xEE1FEE1FED1FEE1FEF1FEF1FEF1FF01FF11FF21FF21FF31FF41FF51FF61FF81FF91FFA1FFB1FFD1FFE1F002001200320052008200B200E200F200F200D200B200A2007200320FC1FF51FF21FF11FF01FF01FF01FF11FF41FF81FFC1FFE1FFF1F0020012001200020FF1FFD1FFA1FF71FF41FF11FF11FF11FF21FF21FF21FF21FF21FF21FF21FF21FF31FF31FF31FF31FF01FEB1FE61FE91FF81F11202A20422058206B207120622047202B201120F81FE41FDC1FDF1FE71FED1FEE1FEE1FEE1FEE1FEE1FEF1FF…	591400074496	NULL	NULL	NULL
2018-09-28 11:48:32.145	0x0000000000000000000000000000000000000000000000000000000000000000000000000000000000000000000000000000000000000000000000000000000000000000000000000000000000000000000000000000000000000000000000000000000000000000000000000000000000000000000000000000000000000000000000000000000000000000000000000000000000000000000000000000000000000000000000000000000000000000000000000000000000000000000000000000000000000…	591400110336	0 896	0 896	NULL
2018-09-28 11:48:37.265	0x0B200E200F200F200D200B200A2008200320FC1FF61FF31FF01FEF1FEF1FF01FF21FF51FF91FFC1FFE1FFF1F002001200120FF1FFE1FFC1FFA1FF71FF41FF21FF11FF11FF11FF11FF11FF11FF21FF21FF21FF21FF21FF31FF31FF21FF01FEB1FE71FEB1FFC1F14202D2045205C206E2071206020442028200E20F61FE21FDB1FE01FE81FEE1FEE1FEE1FEE1FEF1FEF1FEF1FF01FF01FF01FF11FF11FF21FF31FF51FF61FF71FF81FF91FFA1FFB1FFC1FFE1F002001200320062009200D20102010200F200D200…	591400115456	NULL	NULL	NULL
2018-09-28 11:48:42.385	0xE61FDC1FDF1FE71FEC1FEE1FEE1FED1FEE1FEF1FEF1FEF1FEF1FF01FF21FF21FF21FF31FF41FF51FF71FF91FFA1FFB1FFC1FFD1FFF1F002001200320052009200C200F200F200F200D200C200B2007200220FB1FF51FF21FF11FF01FF01FF01FF31FF61FFA1FFD1FFF1F01200220022001200020FF1FFD1FFA1FF61FF31FF11FF11FF11FF21FF21FF21FF21FF21FF21FF21FF21FF21FF31FF31FF31FEF1FEA1FE61FEB1FFD1F1620302047205E206F2070205D20412025200C20F41FE21FDC1FE01FE81FED1FE…	591400120576	NULL	NULL	NULL
2018-09-28 11:48:47.505	0xF41FF11FF11FF21FF21FF21FF21FF21FF21FF21FF21FF31FF31FF31FF31FF21FEF1FEA1FE61FEA1FFA1F12202B2043205A206D2071206020442028200E20F71FE31FDB1FDF1FE71FED1FEE1FEE1FEE1FEE1FEE1FEF1FF01FF01FF01FF11FF21FF31FF31FF41FF51FF61FF81FFA1FFB1FFC1FFD1FFE1F002001200320052009200D200F200F200E200D200B200A2007200120FA1FF41FF21FF01FF01FF01FF11FF31FF61FFA1FFD1FFF1F00200020012001200020FF1FFD1FFA1FF61FF31FF11FF01FF11FF11FF…	591400125696	NULL	NULL	NULL
2018-09-28 11:48:52.625	0x052008200B200F20102010200D200C200A2008200320FC1FF61FF21FF01FEF1FF01FF11FF31FF61FF91FFD1FFF1F0020012000200020FF1FFE1FFD1FFA1FF61FF31FF21FF21FF21FF21FF11FF21FF21FF21FF31FF31FF21FF31FF21FF31FF21FEF1FEB1FE71FEB1FFD1F16202E2046205D206E2070205E20422026200C20F41FE21FDC1FE11FE91FEE1FEF1FEE1FEE1FEE1FEF1FEF1FEF1FF01FF11FF11FF21FF31FF41FF51FF71FF81FF91FF91FFA1FFC1FFD1FFF1F00200220042006200A200C200F200F200…	591400130816	NULL	NULL	NULL
2018-09-28 11:48:57.745	0x1120F91FE51FDD1FE01FE71FED1FEF1FEF1FED1FEE1FEF1FEF1FEF1FF01FF11FF21FF31FF31FF41FF51FF61FF81FF91FFA1FFA1FFB1FFD1FFF1F00200120032006200A200C200E200F200F200D200B200A2007200120FA1FF51FF21FF01FEF1FF01FF11FF31FF71FFB1FFD1FFF1FFF1F0020012001200020FE1FFC1FF91FF51FF31FF11FF01FF11FF21FF21FF11FF21FF21FF21FF21FF21FF21FF21FF21FF21FEE1FE91FE51FED1FFF1F1920312049205F206F206E205A203E2022200920F11FDF1FDB1FE11FE…	591400135936	NULL	NULL	NULL
2018-09-28 11:49:02.865	0xF91FF61FF31FF21FF11FF11FF21FF21FF21FF31FF31FF31FF31FF31FF21FF21FF21FF21FEF1FEA1FE61FEA1FFC1F16202F2046205D20702072206020432028200E20F51FE21FDC1FE11FE91FEE1FEF1FEE1FEE1FEE1FEE1FEF1FF01FF01FF01FF11FF21FF21FF31FF41FF51FF61FF71FF91FFA1FFB1FFC1FFE1F002001200320062009200D20102010200F200C200B20092006200020F91FF41FF21FF01FF01FF01FF11FF31FF61FFA1FFD1FFF1F002000200020FF1FFE1FFD1FFA1FF71FF41FF21FF11FF11FF…	591400141056	NULL	NULL	NULL
2018-09-28 11:49:07.985	0x0120032006200A200C200E200F200F200D200B200A2007200220FB1FF51FF21FF01FEF1FF01FF01FF21FF51FF91FFD1FFF1F01200120012001200020FF1FFD1FFA1FF61FF31FF11FF11FF11FF11FF21FF21FF21FF11FF21FF21FF31FF31FF41FF41FF31FEF1FEA1FE61FED1F0020192033204B206120712070205D20412025200B20F31FE11FDD1FE21FEA1FEE1FEE1FEE1FEE1FEE1FEF1FEF1FF01FF01FF01FF11FF21FF41FF51FF51FF51FF61FF81FF91FFB1FFC1FFE1F002001200220042007200A200D201…	591400146176	NULL	NULL	NULL
2018-09-28 11:49:13.105	0x452029200E20F51FE21FDB1FDF1FE81FED1FEE1FED1FED1FED1FED1FEE1FF01FF01FF01FF01FF11FF21FF31FF51FF51FF61FF81FF91FFA1FFB1FFC1FFE1F002001200320062009200D200F2010200F200D200B200A2007200120FA1FF41FF21FF01FEF1FF01FF11FF31FF61FFA1FFD1FFE1F0020012001200120FF1FFE1FFC1FF91FF51FF31FF11FF11FF11FF11FF11FF11FF21FF21FF21FF21FF21FF31FF31FF31FF31FEF1FE91FE61FEE1F03201D2036204D20632072206F2059203D2021200720EF1FDE1FD…	591400151296	NULL	NULL	NULL
2018-09-28 11:49:18.225	0xFE1FFC1FF91FF61FF31FF11FF11FF01FF11FF11FF11FF21FF21FF21FF21FF31FF31FF31FF21FF11FEE1FE91FE51FEB1FFE1F1820322049206020712071205E20412025200B20F31FE11FDC1FE01FE81FED1FEE1FEE1FEE1FEE1FEF1FEF1FEF1FEF1FF01FF11FF21FF21FF31FF41FF51FF71FF91FFA1FFB1FFB1FFD1FFF1F00200120042006200A200D200F200F200F200D200B200A200620FF1FF81FF31FF01FEF1FEF1FF01FF11FF31FF61FFA1FFD1FFF1F0020002000200020FF1FFE1FFC1FF91FF51FF21FF…	591400156416	NULL	NULL	NULL
2018-09-28 11:49:23.345	0x0E200D200C200B2008200420FF1FF91FF61FF41FF31FF21FF11FF11FF11FF11FF21FF21FF21FF21FF21FF21FF21FF21FF31FF31FF31FF31FF31FF41FF31FF31FF41FF51FF51FF51FF51FF51FF41FF41FF51FF51FF51FF61FF81FFB1FFE1F0020022003200420052005200520052005200420032002200020FE1FFB1FF81FF61FF51FF51FF51FF51FF51FF61FF71FF61FF71FF71FF61FF61FF61FF71FF81FF81FF81FF81FF81FF61FF21FEC1FEB1FF71F0D202820402057206C207820702057203A201F200520E…	591400161536	NULL	NULL	NULL
2018-09-28 11:49:28.465	0x0820082006200320FE1FFA1FFE1F11202920422059206F20802080206D20502034201A200320F01FEB1FEF1FF71FFB1FFB1FFB1FFA1FFA1FFA1FFA1FFA1FFA1FFA1FFA1FFB1FFB1FFB1FFC1FFC1FFC1FFD1FFD1FFD1FFE1FFE1FFF1FFF1F0020012001200120022003200420062007200720072008200A200D200E2010201220132014201420132011200F200E200E200D200A2005200020FB1FF81FF51FF41FF31FF21FF11FF11FF11FF21FF21FF11FF11FF11FF11FF21FF21FF21FF21FF21FF21FF21FF21FF…	591400166656	NULL	NULL	NULL
2018-09-28 11:49:33.585	0xEE1FED1FED1FED1FEE1FEE1FEE1FED1FEF1FEF1FEF1FEF1FEF1FEF1FF01FF01FF01FF01FF11FF11FF11FF11FF01FF01FF11FF11FF11FF11FF11FF11FF11FF21FF31FF61FF81FFB1FFD1FFF1F00200120022002200220022001200120FF1FFE1FFC1FFA1FF71FF51FF31FF21FF31FF31FF31FF21FF21FF31FF31FF31FF31FF31FF31FF31FF31FF31FF41FF41FF41FF31FF11FEC1FE71FE91FF71F0F2028203F2055206920712064204A202E201420FB1FE61FDC1FDE1FE61FEC1FEE1FEE1FEE1FEE1FEE1FEE1FE…	591400171776	NULL	NULL	NULL
2018-09-28 11:49:38.705	0x642072206E2058203B2020200620EF1FE01FDE1FE51FEC1FEF1FEF1FEF1FEF1FEF1FF01FF01FF11FF11FF01FF01FF11FF21FF31FF31FF31FF31FF41FF51FF61FF71FF81FF81FF81FF91FFA1FFB1FFC1FFD1FFD1FFE1F00200120022002200420062008200B200D200F201120112011200F200E200C200B200B200A2007200220FD1FF81FF51FF31FF21FF01FF01FF01FF01FF01FF01FF11FF21FF21FF11FF11FF11FF11FF21FF31FF31FF21FF21FF21FF21FF21FF31FF31FF31FF31FF31FF31FF31FF31FF31FF…	591400176896	NULL	NULL	NULL
2018-09-28 11:49:43.825	0xF21FF21FF21FF21FF21FF31FF31FF31FF31FF31FF31FF31FF41FF51FF51FF41FF41FF41FF41FF41FF41FF61FF91FFC1FFE1F002002200320042005200420042004200420032002200020FE1FFB1FF91FF71FF51FF51FF51FF51FF51FF51FF61FF61FF61FF51FF61FF61FF61FF71FF71FF71FF71FF61FF61FF61FF41FEF1FEB1FEF1F00201820312049205F2071207420632047202A201120F81FE61FDF1FE31FEC1FF11FF21FF11FF01FF01FF01FF11FF11FF11FF11FF11FF21FF31FF31FF31FF41FF41FF51FF…	591400182016	NULL	NULL	NULL
2018-09-28 11:49:48.945	0xEF1FF11FF11FF11FF11FF11FF11FF11FF21FF21FF31FF31FF31FF31FF31FF31FF41FF51FF71FF71FF71FF81FF91FF91FF91FFA1FFB1FFC1FFC1FFD1FFE1F00200220032004200420052007200A200C200D200F201120112011200F200D200D200C200B20092006200120FD1FF81FF61FF41FF21FF11FF11FF11FF21FF21FF21FF21FF21FF31FF31FF31FF31FF31FF21FF31FF31FF31FF31FF31FF41FF41FF41FF31FF31FF41FF51FF51FF51FF51FF51FF51FF51FF71FF91FFB1FFE1F002002200320042005200…	591400187136	NULL	NULL	NULL
2018-09-28 11:49:54.065	0xF41FF51FF51FF51FF51FF51FF51FF51FF41FF51FF71FFA1FFD1F0020022003200420052006200620052005200420032002200020FD1FFB1FF81FF61FF41FF41FF51FF51FF51FF61FF61FF51FF51FF61FF71FF71FF61FF61FF61FF71FF71FF71FF81FF71FF31FEE1FEB1FF21F05201F2037204E206520742072205D20402025200B20F41FE21FDF1FE51FED1FF11FF11FF01FF11FF11FF11FF11FF11FF11FF11FF21FF21FF31FF41FF41FF51FF51FF51FF61FF71FF81FF81FF91FFA1FFB1FFC1FFC1FFC1FFE1FF…	591400192256	NULL	NULL	NULL
2018-09-28 11:49:59.185	0xF01FF11FF21FF21FF21FF21FF31FF31FF31FF41FF41FF41FF51FF61FF71FF71FF71FF81FFA1FFB1FFC1FFC1FFD1FFE1FFE1FFF1F012002200320042005200620072009200C200E20102012201220112010200F200E200C200B200A2007200220FD1FF91FF71FF51FF31FF11FF11FF11FF21FF21FF21FF21FF21FF21FF21FF21FF21FF21FF31FF31FF21FF21FF31FF31FF41FF41FF41FF31FF31FF41FF41FF41FF41FF51FF51FF51FF51FF51FF71FFA1FFE1F01200220032005200520052004200420042003200…	591400197376	NULL	NULL	NULL
2018-09-28 11:50:04.305	0xF51FF51FF51FF51FF51FF51FF41FF61FF81FFA1FFD1F0020022003200420052005200520052005200420032002200020FE1FFB1FF81FF61FF51FF61FF61FF61FF61FF71FF71FF61FF61FF71FF71FF71FF71FF71FF71FF71FF81FF81FF81FF71FF41FEE1FEB1FF31F06201F2036204D206420742072205D20412025200C20F51FE41FE01FE61FEE1FF11FF11FF11FF21FF21FF21FF21FF21FF21FF21FF31FF31FF41FF41FF41FF41FF51FF51FF61FF71FF81FF91FFA1FFB1FFB1FFC1FFD1FFD1FFE1FFF1F01200…	591400202496	NULL	NULL	NULL
2018-09-28 11:50:09.425	0xF31FF41FF51FF61FF61FF61FF71FF81FF81FF91FFA1FFA1FFB1FFD1FFE1FFF1F0020012002200320042005200620072009200B200D200F20112012201220112010200E200D200C200C200B2007200220FC1FF81FF61FF41FF21FF11FF11FF11FF21FF31FF31FF31FF31FF31FF31FF31FF31FF41FF41FF41FF41FF41FF41FF41FF41FF41FF41FF41FF41FF51FF51FF41FF51FF61FF61FF51FF51FF71FF91FFC1FFF1F0120022003200520052005200620062005200420032001200020FD1FFA1FF81FF61FF51FF…	591400207616	NULL	NULL	NULL
2018-09-28 11:50:14.545	0x0120032003200520052005200520052005200420022001200020FE1FFB1FF81FF61FF51FF51FF51FF51FF61FF61FF61FF61FF61FF61FF71FF71FF71FF71FF71FF71FF71FF71FF71FF61FF21FED1FEB1FF61F0B2024203D205420682075206E2056203A201F200620F01FE21FE11FE81FF01FF31FF31FF21FF11FF11FF11FF21FF21FF21FF21FF31FF31FF31FF41FF51FF61FF61FF71FF71FF71FF71FF81FFA1FFB1FFC1FFD1FFE1FFE1FFF1F002001200320032004200520062008200B200D200F20112012201…	591400212736	NULL	NULL	NULL
2018-09-28 11:50:19.665	0xFC1FFC1FFD1FFE1FFE1FFF1F002002200320042005200620072009200B200D200F20112012201220112010200E200D200C200C200A2005200020FC1FF81FF61FF41FF21FF11FF11FF11FF21FF31FF31FF21FF31FF31FF21FF21FF31FF31FF31FF31FF31FF31FF31FF41FF51FF51FF41FF41FF41FF41FF41FF41FF51FF51FF61FF61FF61FF61FF61FF51FF61FF61FF61FF81FFA1FFD1F01200320042005200620072007200720062005200320022001200020FE1FFB1FF81FF61FF51FF61FF61FF61FF71FF71FF…	591400217856	NULL	NULL	NULL
2018-09-28 11:50:24.785	0x0620062006200520032002200120FF1FFE1FFC1FF91FF61FF51FF61FF61FF61FF61FF61FF61FF61FF71FF81FF81FF81FF81FF71FF71FF71FF81FF81FF81FF61FF31FED1FEB1FF61F0C2025203D205420692075206E2056203A201F200620F01FE21FE11FE81FEF1FF21FF21FF11FF11FF21FF21FF21FF21FF21FF21FF31FF41FF41FF51FF51FF51FF51FF61FF71FF81FF91FF91FFA1FFB1FFC1FFC1FFD1FFE1FFF1F002001200220032003200420062009200B200D200E200F2011201220122010200F200E200…	591400222976	NULL	NULL	NULL
2018-09-28 11:50:29.905	0x002001200220032004200520062008200A200C200E200F20112012201220112010200E200E200D200C200A2006200120FC1FF81FF61FF41FF31FF11FF21FF31FF31FF21FF21FF21FF21FF21FF31FF41FF31FF31FF31FF41FF41FF41FF41FF41FF41FF41FF41FF41FF41FF51FF51FF51FF51FF51FF61FF61FF61FF71FFA1FFD1F0020022003200520052005200520052005200520042002200020FF1FFC1FF91FF71FF61FF61FF51FF61FF71FF71FF61FF61FF61FF61FF61FF71FF81FF81FF81FF71FF81FF81FF…	591400228096	NULL	NULL	NULL
2018-09-28 11:50:35.025	0xF61FF51FF61FF61FF61FF61FF61FF61FF61FF61FF71FF71FF71FF71FF71FF71FF71FF71FF81FF81FF61FF21FEC1FED1FFA1F11202A20422059206C20752069204F20332019200120EC1FE01FE21FEA1FF01FF21FF21FF11FF11FF21FF21FF21FF21FF21FF21FF31FF31FF41FF41FF41FF41FF51FF51FF61FF81FF91FF91FF91FFA1FFB1FFB1FFC1FFD1FFE1FFF1F00200120032004200520062008200B200D200E2010201220122011200F200E200D200D200C200A2005200120FC1FF81FF61FF41FF21FF21FF…	591400233216	NULL	NULL	NULL
2018-09-28 11:50:40.145	0x102011201220112010200E200E200D200C200B2008200320FE1FFA1FF71FF51FF31FF11FF21FF31FF21FF21FF21FF21FF21FF21FF21FF31FF31FF31FF31FF31FF41FF41FF41FF41FF41FF41FF41FF41FF41FF41FF51FF61FF61FF61FF51FF51FF51FF61FF81FFB1FFE1F0120032004200520062006200620062005200520032002200020FE1FFC1FF91FF71FF51FF51FF61FF61FF61FF61FF61FF61FF61FF71FF71FF71FF71FF71FF71FF71FF71FF71FF71FF71FF31FEE1FEB1FF31F082022203A20522066207…	591400238336	NULL	NULL	NULL
2018-09-28 11:50:45.265	0xF71FF71FF81FF81FF81FF81FF81FF71FF71FF51FF11FEC1FEF1F00201820312049205E2070207420642048202D201420FB1FE81FE01FE41FED1FF21FF31FF21FF11FF21FF21FF21FF21FF31FF21FF31FF31FF31FF31FF41FF51FF61FF61FF71FF71FF71FF81FF91FFB1FFC1FFC1FFD1FFE1FFF1F0020012002200220032005200620072009200C200E201020122013201320122010200E200C200C200C200B2007200220FD1FF91FF71FF51FF31FF21FF21FF21FF21FF31FF31FF31FF21FF21FF31FF31FF41FF…	591400243456	NULL	NULL	NULL
2018-09-28 11:50:50.385	0x0220FE1FFA1FF71FF51FF31FF21FF21FF31FF31FF21FF21FF21FF21FF21FF21FF31FF31FF31FF31FF31FF31FF31FF31FF41FF41FF41FF41FF41FF41FF41FF51FF61FF61FF61FF61FF51FF51FF61FF81FFB1FFE1F0120022003200520062006200620052005200420032002200020FD1FFA1FF81FF61FF51FF51FF51FF61FF71FF71FF71FF61FF61FF61FF71FF71FF81FF71FF71FF71FF71FF71FF71FF51FF11FEC1FEC1FF81F0F202820402056206B2076206C20532037201C200220ED1FE01FE11FE91FF01FF…	591400248576	NULL	NULL	NULL
2018-09-28 11:50:55.505	0xEB1FF21F05201E2036204E206320732071205D20412027200D20F61FE41FE01FE61FEE1FF21FF21FF11FF11FF11FF21FF21FF21FF21FF21FF31FF31FF31FF31FF41FF51FF61FF61FF61FF71FF71FF81FF91FFB1FFB1FFC1FFD1FFD1FFE1FFF1F01200220032003200520072009200A200C200E20102011201220122011200F200D200C200C200B20092005200020FB1FF71FF51FF31FF21FF11FF11FF21FF21FF21FF21FF21FF31FF31FF31FF31FF41FF41FF31FF31FF31FF31FF31FF41FF41FF41FF41FF41FF…	591400253696	NULL	NULL	NULL
2018-09-28 11:51:00.625	0xF21FF21FF21FF21FF31FF31FF31FF31FF31FF41FF41FF31FF31FF41FF41FF41FF41FF41FF41FF41FF41FF51FF51FF51FF51FF41FF51FF61FF91FFC1FFF1F012003200420052005200520052005200520032002200120FF1FFD1FFA1FF81FF61FF51FF61FF61FF61FF61FF61FF71FF71FF71FF61FF61FF61FF71FF71FF71FF81FF81FF81FF71FF51FF11FEC1FEE1FFD1F15202D2045205B206E20742066204C2030201620FE1FE91FE01FE31FEB1FF11FF21FF21FF11FF11FF21FF21FF21FF31FF31FF21FF31FF…	591400258816	NULL	NULL	NULL
2018-09-28 11:51:05.745	0x20200720F01FE11FE01FE71FEE1FF21FF21FF11FF11FF11FF11FF11FF21FF31FF31FF31FF31FF41FF41FF41FF51FF61FF61FF61FF71FF81FF91FF91FFA1FFB1FFB1FFC1FFD1FFD1FFE1F00200220032004200420052007200A200C200E20102012201220112010200F200D200C200C200B2008200320FE1FFA1FF71FF51FF31FF11FF01FF11FF11FF21FF21FF11FF11FF21FF21FF31FF31FF31FF31FF31FF31FF31FF31FF41FF41FF51FF41FF41FF41FF41FF51FF51FF51FF61FF61FF51FF51FF61FF91FFB1FF…	591400263936	NULL	NULL	NULL
2018-09-28 11:51:10.865	0xF31FF41FF41FF41FF41FF41FF41FF41FF51FF51FF51FF51FF51FF51FF51FF61FF81FFA1FFD1F0020022003200420052006200520052005200520042003200120FF1FFC1FFA1FF81FF61FF51FF51FF51FF61FF61FF71FF71FF71FF71FF71FF71FF81FF81FF81FF81FF81FF81FF71FF71FF41FF01FEC1FF01F02201B2033204B206120722074206120452029200F20F81FE61FE11FE51FED1FF21FF31FF21FF11FF11FF21FF31FF31FF31FF31FF41FF41FF41FF41FF51FF61FF71FF71FF71FF81FF81FF81FFA1FF…	591400269056	NULL	NULL	NULL
2018-09-28 11:51:15.985	0xF31FF31FF21FF21FF31FF31FF31FF31FF41FF41FF51FF51FF61FF61FF71FF81FF91FFA1FFB1FFB1FFC1FFC1FFD1FFE1F0020012001200220032004200520072009200B200D200F20112013201320122010200E200D200D200C200A2007200220FC1FF91FF61FF41FF21FF11FF21FF21FF21FF21FF21FF21FF31FF31FF21FF31FF31FF21FF21FF31FF31FF41FF41FF41FF41FF41FF41FF41FF41FF51FF51FF51FF51FF51FF51FF51FF51FF71FF91FFC1FFF1F01200320042006200620062005200520052004200…	591400274176	NULL	NULL	NULL
2018-09-28 11:51:21.105	0xF51FF51FF51FF61FF61FF81FFB1FFE1F0020022003200420062007200720062005200420032002200020FD1FFB1FF81FF61FF51FF51FF61FF61FF61FF61FF61FF61FF61FF71FF71FF71FF71FF71FF71FF71FF81FF81FF81FF61FF31FEE1FEB1FF41F08202120392050206620752071205B203E2023200A20F31FE31FE11FE81FEF1FF21FF31FF21FF11FF21FF21FF21FF21FF21FF21FF21FF31FF41FF51FF51FF51FF61FF71FF71FF81FF91FF91FFA1FFB1FFC1FFC1FFD1FFE1FFE1F002000200120022003200…	591400279296	NULL	NULL	NULL
2018-09-28 11:51:26.225	0xF51FF61FF71FF81FF81FF91FFA1FFB1FFB1FFC1FFD1FFD1FFE1FFF1F012002200220032004200520072009200B200D200F20112012201220112010200E200D200C200C200A2006200120FB1FF81FF61FF41FF21FF21FF21FF21FF21FF21FF21FF21FF21FF31FF41FF41FF31FF31FF31FF31FF31FF41FF51FF51FF51FF51FF51FF41FF41FF51FF51FF51FF51FF51FF51FF51FF61FF81FFA1FFD1F0020022003200520062006200520052005200520032002200020FE1FFC1FFA1FF81FF61FF51FF61FF61FF61FF…	591400284416	NULL	NULL	NULL
2018-09-28 11:51:31.345	0x052006200620052005200520042003200120FF1FFE1FFB1FF91FF71FF61FF51FF61FF71FF71FF61FF71FF61FF61FF71FF81FF81FF81FF81FF71FF71FF71FF71FF81FF71FF31FED1FEC1FF81F0E2027203F2056206B2076206D20542038201D200420EE1FE11FE11FE91FF01FF21FF21FF11FF11FF11FF21FF31FF31FF31FF31FF31FF31FF41FF51FF61FF61FF61FF71FF71FF71FF81FFA1FFB1FFB1FFC1FFD1FFD1FFE1FFF1F002001200220032004200520062008200A200C200F20112011201220112010200…	591400289536	NULL	NULL	NULL
2018-09-28 11:51:36.465	0xFE1FFE1FFF1F00200120022003200420062008200A200C200E20102011201220122011200F200E200D200D200C2008200420FF1FFB1FF71FF51FF41FF31FF21FF21FF21FF21FF31FF31FF21FF21FF31FF31FF31FF31FF41FF41FF31FF41FF41FF51FF51FF41FF41FF51FF51FF51FF51FF51FF51FF51FF51FF51FF61FF71FF81FFA1FFC1FFF1F012003200520062006200620062005200320032002200020FE1FFC1FF91FF71FF61FF61FF61FF61FF61FF61FF61FF71FF81FF81FF81FF81FF81FF81FF81FF81FF…	591400294656	NULL	NULL	NULL
2018-09-28 11:51:41.585	0xFA1FF71FF51FF51FF51FF61FF61FF61FF71FF61FF61FF61FF61FF61FF61FF71FF81FF81FF81FF71FF71FF71FF51FF11FEB1FED1FFB1F13202C2044205A206E20752068204E2031201720FE1FEA1FDF1FE21FEB1FF11FF21FF21FF11FF11FF21FF21FF31FF31FF31FF31FF31FF41FF41FF51FF51FF61FF61FF71FF71FF71FF81FF91FFA1FFC1FFC1FFC1FFD1FFF1F0020012001200220032004200520072009200B200C200F20112012201220112010200F200D200C200B200A2007200220FC1FF81FF61FF41FF…	591400299776	NULL	NULL	NULL
2018-09-28 11:51:46.705	0x0C200E201020112012201220112010200E200D200C200B2008200320FE1FF91FF61FF51FF31FF21FF21FF21FF21FF21FF21FF21FF31FF31FF31FF31FF31FF31FF31FF31FF31FF41FF41FF41FF41FF41FF41FF41FF41FF51FF51FF51FF51FF51FF51FF51FF51FF71FF91FFC1FFE1F0020022004200520052006200620052005200420032001200020FE1FFB1FF81FF61FF51FF51FF61FF61FF61FF61FF61FF61FF61FF71FF71FF71FF71FF71FF81FF81FF81FF81FF81FF61FF21FED1FEB1FF51F0B2024203C205…	591400304896	NULL	NULL	NULL
2018-09-28 11:51:51.825	0xF71FF71FF71FF81FF81FF81FF71FF81FF81FF91FF91FF51FF01FEC1FF01F01201A2033204A20602071207420622046202B201120FA1FE71FE01FE41FEC1FF11FF21FF21FF11FF11FF21FF21FF31FF31FF31FF31FF31FF31FF41FF51FF61FF61FF61FF61FF71FF71FF81FF81FF91FFB1FFC1FFD1FFE1FFF1FFF1F00200220032003200420062008200A200C200E200F20122013201320112010200F200E200D200C2009200520FF1FFB1FF81FF61FF41FF31FF21FF21FF21FF21FF21FF21FF21FF21FF31FF31FF…	591400310016	NULL	NULL	NULL
2018-09-28 11:51:56.945	0x0A2007200220FC1FF91FF61FF51FF31FF11FF11FF11FF21FF21FF31FF31FF21FF21FF21FF21FF21FF31FF31FF31FF41FF41FF41FF31FF31FF41FF51FF51FF51FF41FF41FF51FF51FF61FF61FF61FF61FF71FF91FFC1FFE1F0120022003200420052005200520052005200420032002200020FD1FFB1FF81FF61FF51FF51FF51FF61FF61FF71FF71FF61FF71FF71FF71FF71FF71FF81FF81FF71FF81FF81FF81FF61FF11FEC1FED1FFA1F11202A20422059206C2075206A205020332019200020EC1FE11FE31FE…	591400315136	NULL	NULL	NULL
2018-09-28 11:52:02.065	0xF41FEE1FEB1FF31F0720202038204F206520742072205C203F2025200B20F41FE41FE01FE71FEF1FF21FF21FF21FF11FF11FF21FF31FF31FF31FF31FF31FF41FF41FF41FF51FF51FF61FF61FF71FF71FF81FF91FFA1FFB1FFC1FFC1FFD1FFE1FFF1F012002200320032004200420062008200A200C200E201020122012201220112010200E200D200C200C2008200420FF1FFA1FF71FF51FF41FF21FF11FF21FF21FF21FF21FF11FF21FF11FF21FF31FF31FF31FF31FF31FF31FF31FF31FF41FF41FF41FF41FF…	591400320256	NULL	NULL	NULL
2018-09-28 11:52:07.185	0xF31FF31FF31FF21FF31FF31FF31FF31FF41FF41FF31FF31FF31FF41FF41FF41FF31FF41FF51FF51FF41FF41FF51FF61FF61FF61FF51FF61FF61FF81FFB1FFE1F00200220032004200520052005200520052005200420032002200020FD1FFA1FF81FF61FF61FF61FF61FF61FF61FF71FF71FF71FF61FF61FF71FF81FF81FF81FF81FF81FF81FF81FF81FF61FF11FEC1FEF1FFF1F1820302048205E2070207520652049202E201420FC1FE81FE01FE41FEC1FF11FF31FF21FF11FF21FF21FF21FF21FF21FF31FF…	591400325376	NULL	NULL	NULL
2018-09-28 11:52:12.305	0x552039201E200520EF1FE21FE21FE91FEF1FF21FF21FF21FF21FF21FF21FF11FF11FF21FF31FF31FF41FF41FF41FF41FF41FF51FF61FF71FF81FF81FF81FFA1FFA1FFB1FFC1FFD1FFD1FFE1F002001200220032004200520062009200B200C200E20102012201320122010200E200D200C200B200A2007200220FD1FF91FF61FF41FF31FF31FF21FF21FF21FF21FF21FF21FF31FF31FF31FF31FF31FF31FF31FF31FF41FF41FF41FF41FF31FF31FF31FF41FF51FF51FF51FF51FF41FF51FF51FF51FF51FF61FF…	591400330496	NULL	NULL	NULL
2018-09-28 11:52:17.425	0xF31FF31FF31FF41FF41FF41FF41FF41FF41FF51FF51FF51FF51FF51FF51FF51FF51FF61FF81FFB1FFD1FFF1F012003200320052005200520052004200420032001200020FE1FFC1FF91FF71FF51FF61FF61FF61FF61FF61FF61FF61FF61FF61FF61FF61FF61FF61FF61FF71FF81FF81FF81FF71FF41FEE1FEB1FF21F05201E2036204E206420742073205F20432027200D20F61FE51FE11FE61FEE1FF21FF31FF21FF21FF21FF21FF21FF21FF21FF21FF21FF31FF41FF41FF51FF51FF51FF61FF61FF81FF81FF…	591400335616	NULL	NULL	NULL
2018-09-28 11:52:22.545	0xF11FF11FF21FF21FF11FF21FF21FF31FF31FF41FF41FF41FF31FF51FF61FF71FF71FF81FF81FF91FFB1FFB1FFB1FFC1FFD1FFE1FFF1F002001200320042005200620082009200B200D200F20112012201220122010200F200E200D200C200A2006200120FC1FF71FF51FF31FF21FF21FF21FF21FF21FF21FF21FF21FF31FF31FF31FF31FF31FF31FF31FF41FF41FF31FF31FF31FF31FF31FF31FF41FF41FF51FF51FF51FF41FF51FF51FF61FF61FF71FF91FFC1FFF1F012003200420052006200620052005200…	591400340736	NULL	NULL	NULL
2018-09-28 11:52:27.665	0xF51FF51FF51FF51FF51FF51FF61FF81FFB1FFD1F0020032004200520052005200520052005200520032002200120FE1FFC1FF91FF71FF51FF61FF61FF51FF61FF61FF61FF61FF51FF61FF61FF71FF71FF71FF71FF81FF81FF81FF81FF61FF31FEE1FEC1FF51F0A2023203B205220672075206F2057203A2020200720F01FE21FE11FE71FEE1FF21FF21FF11FF11FF11FF21FF21FF21FF31FF31FF31FF31FF31FF41FF41FF51FF61FF61FF71FF81FF81FF91FFA1FFA1FFB1FFC1FFC1FFD1FFE1FFF1F012002200…	591400345856	NULL	NULL	NULL
2018-09-28 11:52:32.785	0xF51FF51FF51FF71FF71FF81FF81FF91FF91FFA1FFB1FFD1FFD1FFD1FFE1F002001200220032004200520062008200A200C200E200F20102012201220112010200F200E200D200C20092005200020FB1FF81FF51FF41FF21FF21FF21FF21FF21FF11FF11FF11FF21FF21FF31FF31FF31FF31FF31FF41FF41FF41FF41FF41FF41FF41FF41FF41FF51FF61FF61FF61FF61FF61FF61FF51FF61FF81FFA1FFD1F0020022003200420052006200620062005200520042003200120FE1FFB1FF81FF61FF51FF51FF61FF…	591400350976	NULL	NULL	NULL
2018-09-28 11:52:37.905	0x02200320052005200520052005200520042003200120FF1FFD1FFA1FF81FF61FF51FF51FF61FF61FF61FF61FF61FF61FF61FF61FF61FF71FF71FF71FF71FF71FF81FF81FF81FF61FF11FEC1FEC1FF91F11202A20422058206C2075206920502034201A200120EC1FE01FE21FE91FEF1FF21FF11FF11FF11FF21FF21FF21FF11FF11FF21FF31FF41FF41FF41FF41FF61FF61FF71FF81FF81FF91FFA1FFA1FFB1FFB1FFC1FFE1FFE1FFF1F002001200220032004200520062009200C200E200E200F20112012201…	591400356096	NULL	NULL	NULL
2018-09-28 11:52:43.025	0xFC1FFD1FFE1FFF1F0020002001200220032004200520072009200C200E20102012201220122010200F200D200C200C200B2008200320FF1FFB1FF71FF51FF31FF21FF21FF21FF21FF21FF21FF21FF31FF31FF31FF31FF31FF31FF31FF31FF31FF41FF41FF41FF41FF31FF41FF41FF41FF41FF51FF51FF51FF51FF51FF41FF51FF61FF81FFB1FFE1F0120022003200520052006200620052004200320032002200020FE1FFB1FF81FF61FF51FF61FF61FF61FF61FF61FF61FF61FF71FF71FF71FF71FF71FF71FF…	591400361216	NULL	NULL	NULL
2018-09-28 11:52:48.145	0xFF1FFD1FFA1FF81FF61FF61FF61FF71FF71FF61FF51FF61FF71FF71FF71FF81FF81FF71FF81FF81FF71FF71FF81FF81FF51FF11FEC1FEE1FFF1F16202F2047205D207020752065204A202E201420FC1FE81FE01FE31FEB1FF01FF11FF11FF11FF21FF21FF21FF31FF31FF21FF31FF41FF41FF51FF51FF51FF51FF61FF71FF81FF91FF91FF91FFA1FFB1FFB1FFC1FFD1FFF1F0020002001200220032004200520062008200B200D200F2011201220122011200F200E200E200D200C20092006200120FC1FF81FF…	591400366336	NULL	NULL	NULL
2018-09-28 11:52:53.265	0x07200A200C200E20102012201220122011200F200D200C200C200B2008200320FE1FF91FF71FF51FF31FF21FF11FF11FF21FF21FF21FF31FF31FF21FF21FF21FF31FF31FF31FF31FF31FF31FF31FF31FF31FF41FF41FF41FF41FF41FF41FF41FF41FF51FF51FF51FF51FF61FF81FFA1FFD1F0020022003200420052005200520052005200420032001200020FD1FFB1FF81FF61FF51FF51FF51FF61FF61FF61FF61FF61FF71FF71FF71FF71FF71FF71FF71FF71FF71FF71FF71FF61FF21FED1FEB1FF71F0D202…	591400371456	NULL	NULL	NULL
2018-09-28 11:52:58.385	0xF51FF61FF71FF71FF71FF61FF61FF61FF71FF81FF81FF81FF81FF41FEE1FEA1FF11F03201C2034204C206220722072205F20432028200E20F61FE41FDF1FE51FED1FF11FF21FF11FF21FF21FF21FF11FF11FF21FF21FF31FF31FF31FF41FF41FF51FF51FF61FF71FF81FF91FF91FF91FFA1FFB1FFC1FFC1FFD1FFE1FFF1F002001200220032004200520072009200C200E200F2011201220112010200F200E200C200B200A2008200420FF1FFA1FF71FF51FF31FF11FF11FF21FF21FF21FF21FF21FF21FF21FF…	591400376576	NULL	NULL	NULL
2018-09-28 11:53:03.505	0x0C200C200B2007200120FC1FF81FF61FF41FF31FF21FF21FF21FF11FF11FF21FF31FF31FF31FF31FF31FF31FF31FF31FF41FF31FF31FF41FF41FF41FF41FF41FF51FF51FF51FF51FF51FF51FF51FF51FF61FF61FF81FF91FFC1FFE1F012003200420052006200620062006200420032003200120FF1FFD1FFA1FF71FF51FF51FF51FF51FF61FF71FF71FF61FF61FF71FF71FF71FF71FF71FF81FF81FF71FF81FF81FF81FF51FF11FEB1FED1FFC1F14202D2045205A206E20752068204D2031201720FF1FEB1FE…	591400381696	NULL	NULL	NULL
2018-09-28 11:53:08.625	0xF81FF71FF41FEE1FEB1FF41F092023203B20522066207520702059203C2021200820F21FE31FE11FE71FEF1FF21FF21FF11FF01FF11FF31FF31FF21FF31FF31FF31FF31FF31FF41FF51FF61FF61FF71FF81FF81FF91FFA1FFA1FFB1FFC1FFD1FFD1FFE1FFF1F002001200220032004200520072009200B200C200E201020122012201120102010200E200C200C200B2009200420FF1FFB1FF81FF51FF31FF11FF11FF11FF21FF31FF31FF21FF21FF21FF21FF31FF41FF41FF31FF31FF31FF31FF31FF41FF41FF…	591400386816	NULL	NULL	NULL
2018-09-28 11:53:13.745	0xF21FF21FF21FF21FF21FF21FF21FF21FF31FF31FF31FF31FF31FF31FF31FF41FF41FF41FF41FF41FF41FF41FF41FF41FF51FF51FF51FF51FF51FF51FF61FF81FFA1FFD1FFF1F022003200420052006200620052005200420032002200120FF1FFC1FF91FF71FF61FF51FF61FF71FF71FF71FF71FF61FF61FF61FF71FF81FF81FF81FF81FF81FF71FF81FF91FF91FF61FF01FEC1FF01F02201A2032204A20602072207420622046202B201220FA1FE71FE01FE51FED1FF11FF11FF11FF01FF11FF21FF21FF21FF…	591400391936	NULL	NULL	NULL
2018-09-28 11:53:18.865	0x75206B20522036201C200320EE1FE11FE21FEA1FF01FF21FF21FF11FF11FF21FF21FF31FF21FF21FF21FF31FF31FF31FF41FF51FF51FF51FF61FF61FF71FF81FF91FFB1FFB1FFC1FFD1FFD1FFE1FFE1FFF1F01200220032004200520072009200B200C200E20102011201220112010200F200E200C200B200A2007200320FE1FF91FF71FF41FF21FF11FF11FF21FF21FF21FF21FF21FF31FF31FF31FF31FF31FF31FF31FF31FF31FF41FF41FF41FF41FF41FF41FF41FF51FF51FF51FF51FF51FF51FF51FF51FF…	591400397056	NULL	NULL	NULL
2018-09-28 11:53:23.985	0xF31FF31FF31FF31FF31FF31FF31FF41FF41FF41FF41FF41FF41FF51FF61FF61FF61FF51FF51FF61FF81FFA1FFC1FFF1F022003200420052005200520062006200520042002200020FE1FFC1FF91FF61FF51FF51FF51FF51FF61FF61FF71FF71FF61FF61FF61FF61FF61FF61FF71FF81FF81FF71FF71FF61FF31FEE1FEB1FF21F05201F2037204F206420732071205C203F2025200B20F41FE31FE01FE61FEE1FF21FF21FF11FF11FF11FF21FF21FF21FF31FF31FF31FF31FF31FF41FF51FF51FF61FF61FF61FF…	591400402176	NULL	NULL	NULL
2018-09-28 11:53:29.105	0xF31FF21FF11FF21FF21FF21FF21FF21FF11FF21FF31FF41FF41FF51FF51FF51FF61FF61FF71FF71FF91FFA1FFA1FFB1FFC1FFD1FFE1FFE1FFF1F002001200220032004200520072009200B200D200F2011201220122011200F200E200D200C200B20092006200120FC1FF81FF51FF31FF21FF11FF11FF11FF11FF21FF21FF21FF21FF31FF31FF41FF31FF31FF31FF31FF31FF41FF41FF41FF41FF41FF41FF41FF51FF51FF51FF51FF51FF51FF51FF51FF51FF71FFA1FFD1FFF1F0120032004200520062005200…	591400407296	NULL	NULL	NULL
2018-09-28 11:53:34.225	0xF41FF51FF51FF51FF51FF61FF61FF51FF61FF81FFB1FFE1F0120032004200520052006200620052005200520042002200020FE1FFB1FF81FF61FF51FF51FF51FF51FF51FF61FF71FF71FF71FF71FF61FF71FF81FF81FF71FF71FF71FF71FF71FF51FF21FED1FEB1FF61F0C2025203D205420692075206D20552039201E200520EE1FE11FE11FE81FEF1FF21FF21FF11FF11FF11FF11FF21FF21FF21FF21FF31FF31FF31FF31FF41FF51FF51FF61FF71FF71FF71FF81FFA1FFB1FFB1FFC1FFD1FFE1FFF1F00200…	591400412416	NULL	NULL	NULL
2018-09-28 11:53:39.345	0xF31FF31FF41FF51FF61FF71FF71FF81FF81FF91FF91FFA1FFB1FFB1FFC1FFD1FFF1F0020012002200320042005200620072009200C200E20102011201220122011200F200D200D200C200B2009200420FF1FFA1FF71FF51FF31FF21FF11FF11FF11FF11FF21FF31FF31FF31FF31FF31FF31FF31FF31FF31FF31FF31FF31FF31FF31FF31FF41FF51FF41FF41FF41FF51FF51FF51FF51FF51FF61FF61FF71FFA1FFC1FFF1F012002200420052005200520042004200420032002200020FE1FFC1FFA1FF81FF61FF…	591400417536	NULL	NULL	NULL
2018-09-28 11:53:44.465	0xFE1F0120032004200520052005200520052005200420032002200020FD1FFB1FF81FF61FF41FF51FF51FF61FF61FF61FF61FF61FF61FF61FF61FF71FF81FF81FF71FF71FF81FF81FF71FF61FF11FEC1FEE1FFB1F12202B2043205A206D20752069204F2032201820FF1FEA1FE01FE31FEB1FF11FF31FF21FF11FF11FF21FF21FF31FF31FF31FF31FF31FF31FF41FF41FF41FF51FF51FF61FF71FF71FF81FFA1FFB1FFB1FFC1FFD1FFD1FFE1FFF1F002001200220032004200520072009200A200C200F2011201…	591400422656	NULL	NULL	NULL
2018-09-28 11:53:49.585	0xFB1FFB1FFC1FFD1FFE1FFF1F002001200220032004200520062008200B200D200F201120122013201320112010200E200C200C200B20092004200020FB1FF81FF61FF41FF21FF11FF11FF11FF21FF21FF31FF31FF21FF31FF31FF31FF31FF31FF41FF31FF31FF31FF41FF41FF41FF41FF41FF41FF41FF51FF51FF41FF41FF51FF51FF51FF61FF81FFB1FFD1F0020012002200420052005200520052005200420032002200120FE1FFC1FF91FF71FF61FF51FF51FF51FF61FF61FF71FF71FF71FF71FF71FF71FF…	591400427776	NULL	NULL	NULL
2018-09-28 11:53:54.705	0x02200120FE1FFB1FF91FF71FF51FF51FF51FF51FF51FF61FF61FF61FF61FF71FF71FF71FF71FF71FF71FF71FF71FF81FF81FF71FF41FEF1FEB1FEF1F01201920312049205E2071207420622047202B201220F91FE61FE01FE51FEC1FF11FF11FF11FF11FF11FF11FF21FF21FF31FF31FF31FF31FF31FF31FF41FF51FF61FF61FF71FF71FF71FF71FF91FFB1FFC1FFC1FFC1FFD1FFF1FFF1F002001200320042005200620072008200B200D200F2010201120112010200F200E200D200C200B20082005200020F…	591400432896	NULL	NULL	NULL
2018-09-28 11:53:59.825	0x0520062008200B200C200E20102012201220112010200F200E200D200C200A2007200220FD1FF91FF61FF41FF31FF21FF21FF21FF21FF21FF21FF31FF31FF21FF21FF21FF31FF31FF31FF31FF31FF41FF41FF41FF41FF41FF41FF51FF51FF41FF51FF61FF61FF51FF51FF51FF61FF71FF91FFC1FFF1F012003200420052006200620052005200420042003200120FF1FFD1FFB1FF81FF61FF41FF51FF51FF61FF61FF61FF61FF61FF61FF61FF61FF71FF81FF81FF71FF71FF71FF81FF81FF61FF21FEC1FED1FF…	591400438016	NULL	NULL	NULL
2018-09-28 11:54:04.945	0xF61FF61FF61FF61FF71FF81FF81FF81FF71FF81FF81FF81FF81FF81FF81FF41FEF1FEB1FF31F06201F2037204E206520742072205D20402025200C20F51FE41FE11FE71FEF1FF21FF31FF21FF11FF11FF21FF21FF21FF21FF31FF31FF31FF31FF41FF51FF61FF61FF71FF71FF71FF81FF91FFA1FFB1FFC1FFD1FFD1FFE1FFF1FFF1F00200220032003200420062008200A200C200E201020122012201220112010200F200D200C200B20092005200020FA1FF81FF61FF41FF21FF21FF21FF21FF21FF21FF21FF…	591400443136	NULL	NULL	NULL
2018-09-28 11:54:10.065	0x0E200D200C200B20092005200120FC1FF81FF61FF41FF21FF21FF21FF21FF21FF21FF21FF21FF31FF31FF31FF31FF31FF31FF31FF31FF31FF41FF41FF41FF41FF41FF41FF41FF41FF51FF51FF51FF51FF51FF51FF51FF61FF81FFA1FFD1FFF1F0120032004200520062006200520052005200420032002200020FD1FFA1FF71FF61FF61FF61FF71FF71FF71FF71FF71FF71FF71FF71FF81FF81FF81FF71FF71FF71FF71FF81FF81FF51FF11FEC1FEE1FFE1F16202F2046205D207120762065204A202E201420F…	591400448256	NULL	NULL	NULL
2018-09-28 11:54:15.185	0xF81FF81FF81FF71FF31FEE1FEC1FF71F0C2025203D205420682075206F2056203A201F200620F01FE31FE21FE91FF01FF31FF21FF11FF11FF11FF11FF21FF21FF31FF31FF21FF31FF41FF51FF61FF61FF61FF61FF71FF71FF81FF91FFA1FFB1FFC1FFD1FFD1FFE1FFF1F002001200220042005200620062008200A200C200E20102011201220112010200F200E200D200B200A2007200320FE1FFA1FF71FF51FF31FF11FF11FF31FF31FF31FF21FF21FF31FF31FF31FF31FF31FF31FF31FF31FF31FF31FF41FF…	591400453376	NULL	NULL	NULL
2018-09-28 11:54:20.305	0xF21FF11FF11FF21FF21FF21FF31FF31FF31FF31FF31FF21FF21FF21FF31FF41FF41FF41FF41FF41FF41FF41FF41FF51FF51FF51FF51FF41FF51FF51FF61FF61FF61FF81FFA1FFD1F0020022003200420052006200620062006200520032002200120FF1FFC1FF81FF61FF51FF61FF61FF61FF61FF51FF61FF61FF71FF71FF71FF71FF71FF71FF71FF71FF71FF81FF81FF81FF41FEF1FEB1FF11F04201D2035204C206220732073206020442028200E20F71FE51FE11FE61FEE1FF11FF21FF11FF11FF21FF21FF…	591400458496	NULL	NULL	NULL
2018-09-28 11:54:25.425	0x59206D20752069204F2032201820FF1FEA1FDF1FE21FE91FEF1FF21FF21FF21FF21FF21FF21FF21FF21FF21FF31FF31FF41FF41FF51FF51FF51FF51FF61FF71FF81FF91FF91FFA1FFA1FFB1FFC1FFD1FFE1FFE1FFF1F01200220032003200420062008200B200D200F20112012201320122010200F200E200D200B200A2006200120FC1FF81FF61FF41FF31FF21FF11FF11FF11FF21FF21FF21FF21FF21FF21FF21FF21FF21FF31FF41FF41FF41FF31FF41FF41FF41FF41FF51FF51FF41FF41FF41FF41FF51FF…	591400463616	NULL	NULL	NULL
2018-09-28 11:54:30.545	0xF31FF31FF31FF41FF41FF41FF41FF41FF41FF51FF51FF51FF51FF51FF51FF51FF51FF61FF61FF61FF51FF61FF71FFA1FFE1F0020022003200420052006200620062006200620042002200020FE1FFB1FF91FF71FF51FF61FF61FF61FF51FF61FF71FF71FF61FF71FF71FF71FF71FF71FF71FF71FF81FF81FF81FF61FF21FED1FEB1FF41F092022203A205120672075206F2058203B2021200720F11FE21FE01FE71FEE1FF11FF11FF11FF11FF11FF11FF11FF21FF31FF31FF31FF31FF31FF41FF41FF41FF51FF…	591400468736	NULL	NULL	NULL
2018-09-28 11:54:35.665	0xEC1FF11FF31FF21FF21FF21FF21FF21FF21FF31FF31FF31FF31FF31FF31FF41FF51FF61FF61FF71FF71FF81FF81FF91FFB1FFC1FFC1FFD1FFE1FFF1FFF1F002001200320032004200520062008200A200D200F2011201220112010200F200E200D200C200B20092005200120FC1FF81FF61FF41FF31FF11FF11FF21FF21FF21FF21FF21FF21FF31FF31FF31FF31FF31FF31FF41FF41FF41FF41FF41FF51FF51FF51FF51FF51FF51FF51FF41FF51FF51FF51FF61FF61FF71FF91FFC1FFF1F01200220032005200…	591400473856	NULL	NULL	NULL
2018-09-28 11:54:40.785	0xF41FF51FF41FF51FF51FF61FF51FF51FF51FF51FF61FF81FFB1FFE1F0020032004200520062006200520042004200320032002200020FD1FFA1FF81FF61FF51FF51FF61FF71FF71FF61FF61FF61FF61FF71FF81FF81FF81FF81FF81FF81FF81FF81FF81FF61FF31FED1FED1FF91F10202920402057206C2076206B20522036201C200320ED1FE11FE31FEA1FF01FF31FF21FF11FF11FF11FF21FF21FF21FF21FF21FF31FF31FF31FF41FF51FF61FF61FF61FF71FF71FF81FF91FFA1FFB1FFB1FFC1FFD1FFE1FF…	591400478976	NULL	NULL	NULL
2018-09-28 11:54:45.905	0xF31FF31FF31FF41FF51FF51FF61FF61FF71FF71FF81FFA1FFB1FFB1FFC1FFC1FFD1FFE1FFF1F002001200220032004200520062008200B200C200E200F2011201220122010200E200D200D200C200B2008200420FF1FFB1FF81FF61FF41FF21FF21FF21FF21FF21FF21FF21FF21FF31FF31FF31FF31FF31FF31FF31FF31FF41FF41FF41FF41FF41FF41FF41FF41FF51FF51FF51FF51FF51FF51FF51FF41FF51FF71FFA1FFD1F0020022003200420052006200620052005200420022001200020FE1FFB1FF81FF…	591400484096	NULL	NULL	NULL
2018-09-28 11:54:51.025	0xF91FFC1FFF1F012002200320052005200520052005200520042002200020FE1FFC1FF91FF71FF51FF51FF61FF61FF61FF61FF61FF61FF61FF71FF71FF71FF71FF71FF71FF71FF71FF81FF81FF81FF51FF11FEB1FEE1FFE1F15202E2045205D207020752066204B202F201520FD1FE91FE11FE41FEC1FF11FF21FF11FF11FF21FF21FF21FF21FF21FF21FF21FF21FF41FF41FF51FF51FF51FF51FF61FF61FF71FF81FF91FFA1FFB1FFC1FFC1FFD1FFD1FFE1F002002200320032004200420062008200B200D200…	591400489216	NULL	NULL	NULL
2018-09-28 11:54:56.145	0xF81FFA1FFB1FFC1FFC1FFD1FFE1FFF1FFF1F00200220032003200420072009200B200D200E20102012201220122010200F200E200D200C200A2007200320FE1FFA1FF71FF51FF31FF31FF31FF31FF31FF21FF21FF21FF31FF41FF41FF31FF31FF31FF31FF31FF41FF41FF41FF41FF41FF41FF41FF51FF51FF51FF61FF61FF51FF51FF61FF61FF61FF81FFA1FFC1FFF1F0120032004200520062006200520052004200420032001200020FE1FFB1FF81FF61FF51FF51FF61FF61FF71FF71FF71FF71FF61FF61FF…	591400494336	NULL	NULL	NULL
2018-09-28 11:55:01.265	0x0520042002200120FE1FFC1FFA1FF81FF61FF51FF61FF71FF71FF61FF71FF71FF71FF71FF71FF81FF81FF91FF81FF81FF81FF81FF81FF81FF51FF11FEC1FF11F03201C2034204B206120732074206120442029201020F81FE61FE01FE51FEC1FF11FF21FF21FF21FF11FF21FF21FF31FF31FF31FF31FF41FF41FF51FF51FF51FF51FF61FF61FF71FF81FF91FFA1FFB1FFC1FFC1FFD1FFE1FFF1FFF1F00200220032004200520062008200A200B200D200F2011201220122011200F200E200D200D200C200A200…	591400499456	NULL	NULL	NULL
2018-09-28 11:55:06.385	0x032004200520072009200B200D200F20112012201220122010200E200D200C200C200B2007200220FD1FF91FF71FF51FF41FF21FF11FF21FF21FF21FF31FF21FF21FF21FF21FF31FF31FF31FF31FF31FF31FF31FF31FF41FF41FF51FF51FF41FF41FF51FF51FF51FF51FF51FF51FF51FF61FF71FF91FFC1FFF1F022003200320042005200520052005200520042003200120FF1FFC1FFA1FF81FF61FF51FF51FF51FF61FF61FF61FF61FF71FF71FF61FF61FF71FF81FF81FF71FF71FF71FF81FF81FF61FF21FE…	591400504576	NULL	NULL	NULL
2018-09-28 11:55:11.505	0xF81FF81FF81FF71FF81FF81FF81FF81FF81FF81FF91FF91FF91FF91FF91FFA1FF91FF51FF01FED1FF51F0B2025203D2054206A20782074205D20402025200B20F41FE41FE11FE81FF01FF31FF41FF41FF31FF31FF21FF21FF21FF31FF41FF41FF41FF31FF41FF51FF61FF61FF71FF81FF81FF91FF91FFA1FFA1FFB1FFC1FFD1FFE1FFE1FFF1F01200220032003200420062008200A200D200F20102011201120112010200E200D200D200C200B2007200220FD1FF91FF71FF51FF31FF21FF21FF21FF21FF21FF…	591400509696	NULL	NULL	NULL
2018-09-28 11:55:16.625	0x11200F200E200D200D200D200A2005200020FB1FF71FF51FF41FF31FF31FF21FF21FF21FF21FF21FF21FF21FF31FF31FF31FF31FF31FF31FF31FF41FF41FF41FF41FF41FF41FF41FF41FF41FF41FF41FF41FF51FF51FF51FF41FF51FF71FFA1FFC1F0020022003200420052006200620062005200420032002200020FE1FFC1FF91FF71FF51FF51FF51FF61FF61FF61FF71FF71FF61FF61FF71FF71FF71FF71FF71FF71FF71FF71FF71FF81FF51FEF1FEB1FEF1F01201A2033204A20612074207620642048202…	591400514816	NULL	NULL	NULL
2018-09-28 11:55:21.745	0xF71FF71FF71FF71FF81FF71FF21FEC1FEB1FF81F0F202920412058206D2077206D20552038201D200320EE1FE11FE11FE91FF01FF31FF31FF11FF11FF11FF21FF21FF21FF31FF31FF41FF41FF41FF41FF41FF61FF61FF61FF71FF81FF91FFA1FFA1FFB1FFC1FFD1FFD1FFE1FFF1F002001200320032004200520072009200B200D200F20112012201220112010200F200E200D200C200A2007200220FD1FF91FF71FF51FF41FF21FF21FF21FF21FF21FF21FF21FF21FF21FF21FF21FF21FF31FF31FF31FF31FF…	591400519936	NULL	NULL	NULL
2018-09-28 11:55:26.865	0xF51FF31FF11FF11FF11FF11FF21FF11FF11FF11FF21FF31FF31FF31FF31FF31FF31FF31FF31FF41FF41FF31FF31FF31FF31FF31FF31FF41FF51FF41FF51FF51FF51FF51FF61FF81FFA1FFE1F0020012002200420062006200520052005200420042002200120FF1FFC1FF91FF61FF51FF51FF61FF61FF61FF61FF61FF61FF61FF61FF81FF81FF71FF71FF71FF71FF71FF71FF71FF71FF31FEE1FEA1FF21F05201F2037204F206520752073205E20412024200A20F31FE31FE01FE51FED1FF01FF01FF01FF11FF…	591400525056	NULL	NULL	NULL
2018-09-28 11:55:31.985	0x2E2046205E207120762067204C2030201520FC1FE81FE01FE41FEC1FF11FF21FF21FF11FF11FF11FF11FF21FF31FF31FF31FF31FF31FF41FF51FF51FF51FF51FF61FF61FF71FF81FF91FFB1FFB1FFC1FFC1FFC1FFD1FFE1F002001200220032004200520072009200B200D200F20112012201220112010200E200D200C200B200A2006200220FC1FF91FF61FF41FF31FF31FF31FF31FF21FF21FF31FF31FF31FF31FF31FF41FF41FF41FF41FF41FF41FF41FF41FF41FF41FF51FF41FF41FF41FF41FF41FF51FF…	591400530176	NULL	NULL	NULL
2018-09-28 11:55:37.105	0xF31FF41FF41FF41FF41FF31FF41FF41FF41FF41FF51FF51FF51FF51FF51FF51FF61FF61FF61FF61FF61FF51FF51FF61FF91FFB1FFE1F0120022003200520062006200520062005200520032001200020FE1FFB1FF81FF61FF51FF51FF51FF61FF61FF61FF61FF61FF61FF61FF71FF71FF71FF81FF81FF71FF71FF71FF71FF61FF21FED1FEB1FF61F0B2025203D2055206A207720702058203A201F200620EF1FE21FE11FE81FEF1FF21FF21FF11FF11FF11FF11FF21FF21FF31FF31FF31FF31FF31FF41FF41FF…	591400535296	NULL	NULL	NULL
2018-09-28 11:55:42.225	0xE01FE51FEE1FF21FF21FF11FF11FF01FF11FF11FF11FF21FF31FF31FF31FF31FF41FF41FF51FF51FF61FF61FF71FF81FF91FFA1FFB1FFB1FFB1FFC1FFD1FFF1FFF1F002000200120032004200520072009200B200D200F2011201220122010200F200E200D200C200B2008200420FF1FFB1FF71FF51FF41FF21FF11FF21FF21FF21FF21FF21FF21FF21FF31FF31FF31FF31FF31FF31FF31FF31FF41FF31FF31FF41FF41FF41FF41FF41FF51FF51FF51FF51FF51FF51FF51FF51FF71FFA1FFD1F0120032003200…	591400540416	NULL	NULL	NULL
2018-09-28 11:55:47.345	0xF31FF41FF41FF41FF41FF51FF51FF51FF51FF51FF51FF51FF71FF91FFC1FFF1F012003200420052006200620062005200420032002200120FF1FFC1FF91FF71FF51FF51FF51FF61FF71FF71FF61FF61FF61FF71FF81FF81FF81FF71FF71FF81FF71FF81FF81FF81FF61FF11FEB1FED1FFB1F13202B2043205A206F2077206A205020332019200020EB1FE01FE21FEA1FF01FF21FF21FF11FF11FF21FF21FF21FF21FF31FF31FF31FF31FF31FF41FF51FF51FF51FF61FF71FF71FF81FF91FFB1FFB1FFC1FFC1FF…	591400545536	NULL	NULL	NULL
2018-09-28 11:55:52.465	0xEC1FEC1FED1FED1FEC1FED1FEE1FEF1FEF1FF01FF11FF21FF21FF21FF21FF31FF51FF61FF61FF71FF81FF81FF91FFA1FFB1FFC1FFD1FFE1F002002200520072008200A200B200B200A20082007200520052004200020FC1FF71FF21FF01FEE1FED1FEB1FEA1FEA1FEB1FEC1FEB1FEB1FEC1FEC1FEC1FEB1FEC1FED1FED1FED1FED1FED1FED1FEC1FED1FED1FEE1FEF1FEF1FEF1FEE1FEE1FEF1FF01FF01FEF1FF01FF11FF31FF51FF81FFA1FFC1FFD1FFE1FFE1FFF1FFF1FFF1FFF1FFE1FFD1FFC1FFB1FF81FF…	591400550656	NULL	NULL	NULL
2018-09-28 11:55:57.585	0xF31FF41FF61FF91FFC1FFE1F0020022002200320032003200320022001200020FE1FFC1FF91FF61FF41FF21FF31FF31FF31FF31FF31FF31FF31FF31FF31FF41FF41FF41FF41FF41FF41FF31FF31FF41FF41FF11FED1FE81FEB1FFD1F15202D2044205B206E2071206020442028200E20F61FE41FDC1FE01FE81FEE1FEE1FEE1FEE1FEE1FEF1FEF1FEF1FEF1FEF1FF01FF01FF11FF11FF11FF11FF21FF31FF31FF41FF51FF61FF61FF71FF71FF81FFA1FFB1FFC1FFD1FFE1FFF1F0020012002200320042006200…	591400555776	NULL	NULL	NULL
2018-09-28 11:56:02.705	0xF51FF61FF71FF81FFA1FFB1FFC1FFC1FFD1FFD1FFE1FFF1F0020012003200420052007200A200C200D200E201020112011200F200D200C200C200B20092005200020FB1FF71FF51FF31FF21FF11FF01FF01FF01FF11FF11FF11FF11FF11FF11FF11FF11FF11FF21FF21FF21FF21FF21FF21FF31FF31FF31FF31FF31FF31FF31FF31FF21FF31FF41FF41FF41FF41FF61FF91FFC1FFF1F0020022003200320032003200320032002200120FF1FFD1FFB1FF91FF61FF41FF31FF41FF41FF41FF41FF41FF41FF51FF…	591400560896	NULL	NULL	NULL
2018-09-28 11:56:07.825	0x04200420032003200120FF1FFD1FFB1FF81FF61FF41FF41FF41FF41FF51FF51FF51FF61FF61FF51FF51FF61FF61FF61FF61FF61FF61FF61FF61FF61FF21FEE1FEA1FF11F04201C2035204C206320732071205C20402024200B20F51FE41FE01FE61FED1FF11FF11FF01FF11FF11FF11FF11FF11FF11FF11FF11FF21FF31FF31FF31FF31FF41FF51FF61FF61FF71FF81FF91FF91FF91FFA1FFB1FFC1FFD1FFE1FFF1F00200120022003200420062008200B200D200F201020112011200F200E200C200B200B200…	591400566016	NULL	NULL	NULL
2018-09-28 11:56:12.945	0x01200220032003200420062008200B200D200E200F2011201220122011200E200D200C200C200A2006200120FC1FF81FF61FF41FF21FF11FF11FF11FF21FF21FF21FF21FF21FF31FF31FF31FF31FF31FF31FF31FF41FF41FF41FF31FF31FF41FF41FF41FF41FF41FF41FF41FF41FF51FF51FF51FF61FF71FF91FFC1FFE1F012002200320042005200520052005200520032002200120FF1FFC1FFA1FF71FF51FF51FF51FF51FF61FF61FF61FF61FF61FF61FF61FF71FF71FF71FF71FF71FF71FF71FF81FF71FF…	591400571136	NULL	NULL	NULL
2018-09-28 11:56:18.065	0xF51FF51FF61FF61FF61FF61FF61FF61FF71FF71FF71FF71FF71FF71FF71FF71FF71FF71FF71FF31FEE1FEC1FF61F0C2024203C205320682075206E2056203A2020200720F01FE21FE11FE81FEF1FF21FF21FF11FF11FF11FF21FF21FF21FF31FF31FF31FF31FF41FF41FF51FF51FF61FF61FF61FF71FF71FF81FFA1FFB1FFB1FFB1FFC1FFD1FFE1F002000200120022003200420062008200A200D200F20102012201220122010200F200E200D200C200B2007200320FE1FF91FF71FF51FF31FF21FF21FF21FF…	591400576256	NULL	NULL	NULL
2018-09-28 11:56:23.185	0x1120112010200E200C200C200C200C20092005200020FB1FF81FF61FF41FF21FF11FF11FF21FF21FF21FF21FF21FF21FF31FF31FF31FF31FF31FF31FF41FF41FF41FF31FF41FF41FF51FF51FF51FF51FF51FF51FF51FF61FF61FF61FF61FF61FF81FFA1FFD1F0020022003200420052006200620062006200520042003200120FF1FFD1FFA1FF81FF61FF61FF71FF71FF61FF71FF71FF71FF71FF71FF71FF71FF71FF81FF81FF81FF81FF71FF81FF71FF41FEF1FEC1FF11F04201D2035204C206220732073206…	591400581376	NULL	NULL	NULL
2018-09-28 11:56:28.305	0xF61FF71FF71FF71FF81FF81FF81FF61FF11FEC1FED1FFA1F12202B20432059206D2076206B205020332019200220ED1FE11FE31FEA1FF01FF21FF21FF11FF11FF11FF21FF21FF21FF21FF31FF31FF41FF41FF51FF51FF61FF61FF61FF61FF81FF91FFA1FFA1FFB1FFC1FFD1FFE1FFE1FFE1FFF1F00200120022003200520072009200B200C200E20102011201220112010200E200D200C200B200A2006200220FD1FF91FF61FF41FF21FF21FF21FF21FF21FF21FF21FF21FF31FF31FF31FF31FF21FF31FF31FF…	591400586496	NULL	NULL	NULL
2018-09-28 11:56:33.425	0xF91FF61FF41FF31FF21FF11FF11FF11FF21FF11FF11FF21FF31FF31FF31FF31FF31FF31FF31FF31FF31FF31FF31FF31FF31FF31FF31FF41FF41FF41FF41FF41FF41FF41FF41FF51FF51FF71FFA1FFD1FFF1F012002200320042004200520062006200520032002200120FE1FFB1FF91FF61FF51FF51FF51FF51FF61FF61FF71FF71FF61FF71FF71FF71FF61FF71FF71FF81FF81FF71FF71FF61FF31FEE1FEB1FF41F092023203B20522066207520702059203C2021200820F11FE21FE11FE71FEE1FF21FF21FF…	591400591616	NULL	NULL	NULL
2018-09-28 11:56:38.545	0xFF1F1720302047205E2070207520642049202D201320FB1FE81FE01FE41FEC1FF11FF21FF11FF11FF11FF21FF31FF31FF21FF31FF21FF21FF31FF41FF41FF51FF61FF61FF61FF71FF81FF91FFA1FFB1FFC1FFC1FFD1FFD1FFE1FFF1F002001200220042004200520072009200B200E201020112011201120112010200E200D200C200B20092006200120FC1FF81FF61FF51FF31FF11FF11FF21FF31FF31FF31FF21FF21FF21FF21FF31FF41FF41FF41FF31FF21FF31FF31FF41FF51FF51FF41FF41FF41FF41FF…	591400596736	NULL	NULL	NULL
2018-09-28 11:56:43.665	0xF21FF31FF31FF41FF31FF31FF31FF41FF41FF51FF51FF41FF41FF41FF41FF41FF41FF51FF51FF51FF51FF51FF51FF51FF61FF71FF91FFC1FFE1F0120032004200520062005200520052005200420022001200020FD1FFB1FF81FF61FF51FF51FF61FF61FF61FF61FF61FF61FF61FF71FF71FF81FF81FF71FF71FF71FF71FF71FF71FF61FF21FEC1FEC1FF81F10202920412057206B2075206A20512036201C200220EC1FE01FE21FE91FEF1FF21FF21FF11FF01FF11FF21FF21FF21FF21FF21FF31FF41FF41FF…	591400601856	NULL	NULL	NULL
2018-09-28 11:56:48.785	0xF61FE51FE11FE61FEE1FF31FF31FF21FF11FF11FF11FF21FF31FF31FF31FF31FF31FF31FF31FF41FF51FF61FF61FF71FF71FF81FF91FFA1FFB1FFC1FFD1FFD1FFE1FFF1F002001200220032003200420052007200A200C200E201020122012201220112010200F200E200D200C2009200520FF1FFA1FF71FF61FF41FF31FF11FF11FF11FF11FF11FF11FF21FF21FF21FF21FF21FF21FF31FF41FF41FF31FF31FF31FF31FF31FF41FF41FF51FF51FF51FF51FF51FF51FF51FF51FF51FF61FF81FFA1FFD1F00200…	591400606976	NULL	NULL	NULL
2018-09-28 11:56:53.905	0xF41FF41FF41FF41FF31FF41FF51FF51FF51FF51FF51FF51FF51FF51FF71FFA1FFD1F00200220032004200520062006200620062005200320022001200020FD1FF91FF71FF51FF61FF61FF61FF61FF61FF61FF71FF61FF71FF81FF81FF71FF71FF61FF71FF81FF81FF81FF81FF51FF11FEC1FEE1FFD1F15202E2046205C206F20752066204B202E201420FD1FE91FE01FE31FEB1FF01FF21FF11FF11FF11FF11FF11FF11FF11FF11FF21FF21FF31FF31FF31FF41FF51FF61FF61FF71FF81FF91FF91FF91FFA1FF…	591400612096	NULL	NULL	NULL
2018-09-28 11:56:59.025	0xF21FF21FF21FF21FF31FF31FF41FF41FF41FF51FF51FF61FF61FF71FF91FF91FF91FFA1FFC1FFD1FFE1FFE1FFF1F002001200220032003200420062008200A200C200E20112012201220122010200F200E200D200C200B2008200320FE1FFA1FF71FF51FF31FF21FF21FF21FF21FF21FF21FF21FF31FF31FF31FF31FF41FF41FF31FF31FF21FF31FF41FF41FF41FF41FF41FF41FF41FF51FF51FF61FF51FF41FF41FF51FF51FF71FF91FFC1FFE1F0020022003200420062006200620052004200320032002200…	591400617216	NULL	NULL	NULL
2018-09-28 11:57:04.145	0xF61FF51FF61FF81FFA1FFC1FFF1F012003200420052006200620052005200420032002200120FF1FFC1FF91FF61FF41FF51FF61FF61FF61FF61FF61FF61FF61FF71FF81FF81FF71FF71FF71FF71FF71FF71FF81FF81FF51FEF1FEB1FF01F02201B2033204B206120722073206020442029201020F91FE61FE01FE41FED1FF21FF21FF11FF01FF11FF21FF21FF21FF21FF21FF21FF31FF31FF41FF41FF51FF61FF61FF61FF71FF81FF91FFA1FFB1FFB1FFC1FFD1FFE1FFE1FFF1F0020022003200320042006200…	591400622336	NULL	NULL	NULL
2018-09-28 11:57:09.265	0xF61FF71FF81FF91FF91FFA1FFB1FFB1FFC1FFD1FFE1FFF1F002001200320032004200520062009200B200D200E2010201220122011200F200E200D200D200C200A2006200120FC1FF81FF51FF41FF31FF21FF21FF21FF21FF21FF21FF31FF31FF31FF31FF31FF31FF31FF31FF31FF41FF41FF41FF41FF41FF41FF41FF41FF51FF51FF51FF51FF51FF51FF51FF51FF61FF81FFA1FFC1FFF1F012002200420052006200520052005200520042002200120FF1FFC1FFA1FF71FF51FF61FF71FF71FF61FF61FF61FF…	591400627456	NULL	NULL	NULL
2018-09-28 11:57:14.385	0x05200520062006200520032001200020FE1FFC1FF91FF71FF61FF61FF51FF61FF61FF61FF61FF61FF61FF61FF71FF71FF71FF71FF81FF81FF81FF81FF81FF81FF41FEF1FEC1FF31F072022203A2051206620752072205B203F2023200A20F31FE41FE21FE81FEF1FF21FF21FF21FF21FF21FF21FF21FF21FF31FF31FF31FF31FF31FF41FF41FF51FF61FF71FF71FF71FF81FF91FFA1FFB1FFB1FFC1FFD1FFD1FFE1F0020012002200320042004200520072009200C200E20102012201220122011200F200E200…	591400632576	NULL	NULL	NULL
2018-09-28 11:57:19.505	0xFE1FFF1F00200120022003200420062008200B200D200F20112012201220112010200E200C200C200B20092006200120FC1FF81FF61FF41FF21FF11FF11FF21FF21FF21FF21FF21FF21FF21FF21FF21FF31FF41FF41FF31FF31FF31FF41FF41FF41FF41FF41FF41FF51FF51FF51FF51FF51FF51FF51FF51FF61FF71FF91FFC1FFF1F012003200320052005200520052005200520042003200120FF1FFD1FFA1FF81FF61FF61FF61FF71FF71FF71FF71FF71FF71FF71FF71FF71FF61FF71FF81FF81FF81FF81FF…	591400637696	NULL	NULL	NULL
2018-09-28 11:57:24.625	0xF61FF61FF61FF61FF61FF61FF51FF61FF71FF71FF71FF71FF71FF61FF71FF81FF81FF81FF81FF81FF61FF21FED1FEC1FF81F0E2027203F2055206A2076206C20532036201C200320ED1FE11FE21FE91FEF1FF21FF21FF11FF11FF11FF21FF11FF21FF31FF31FF31FF31FF31FF31FF41FF61FF61FF71FF71FF71FF81FF91FFA1FFB1FFB1FFC1FFC1FFD1FFF1F002001200220032004200520062008200B200D200F20112012201220122010200F200E200D200C200A2006200220FD1FF91FF61FF51FF31FF21FF…	591400642816	NULL	NULL	NULL
2018-09-28 11:57:29.745	0x0F2010201220122010200E200D200C200C200B2008200320FF1FFA1FF71FF51FF31FF21FF11FF21FF21FF21FF21FF21FF31FF31FF31FF31FF31FF31FF31FF31FF41FF41FF31FF31FF41FF41FF41FF51FF51FF51FF61FF61FF61FF51FF61FF61FF61FF71FF91FFB1FFD1F0020022004200520052006200620052005200520042002200020FE1FFB1FF81FF61FF51FF51FF61FF71FF71FF61FF61FF71FF71FF61FF71FF71FF71FF71FF71FF71FF71FF71FF81FF71FF41FEF1FEB1FF21F05201F2037204F2064207…	591400647936	NULL	NULL	NULL
2018-09-28 11:57:34.865	0xF61FF61FF71FF71FF71FF71FF71FF71FF71FF51FF01FEC1FEE1FFD1F15202E2045205B206E20752067204C2030201720FF1FEA1FE11FE41FEB1FF11FF31FF31FF21FF21FF21FF21FF21FF31FF31FF31FF31FF41FF41FF41FF41FF51FF61FF71FF71FF81FF81FF91FFA1FFB1FFC1FFD1FFD1FFE1FFF1F002002200320042004200520062008200B200E20102011201220122011200F200E200D200C200C200A2006200120FC1FF81FF61FF41FF31FF11FF11FF11FF21FF21FF21FF21FF21FF21FF21FF31FF31FF…	591400653056	NULL	NULL	NULL
2018-09-28 11:57:39.985	0x0320FE1FF91FF61FF41FF31FF21FF21FF21FF11FF11FF21FF21FF21FF21FF21FF31FF31FF31FF31FF31FF31FF31FF41FF41FF41FF41FF41FF41FF41FF41FF51FF51FF51FF51FF51FF51FF51FF61FF81FFB1FFE1F012002200320052006200620062005200420032002200120FF1FFD1FFB1FF81FF61FF51FF61FF61FF71FF71FF71FF61FF61FF71FF71FF71FF71FF81FF81FF81FF71FF71FF71FF81FF71FF21FED1FEC1FF71F0C2024203C205420692075206E20552039201E200520EF1FE21FE11FE81FEF1FF…	591400658176	NULL	NULL	NULL
2018-09-28 11:57:45.105	0xEC1FF01F02201B2033204A20602072207420612045202A201020F81FE61FE01FE51FED1FF21FF31FF21FF21FF21FF21FF21FF31FF31FF31FF31FF31FF31FF41FF41FF41FF61FF71FF81FF81FF81FF91FFA1FFB1FFB1FFC1FFC1FFD1FFD1FFF1F002001200220032004200520072009200B200D200F20112012201220112010200E200D200C200C200A2005200020FA1FF71FF51FF41FF31FF21FF21FF21FF11FF21FF21FF31FF31FF31FF31FF31FF31FF31FF31FF41FF41FF41FF41FF41FF41FF41FF41FF51FF…	591400663296	NULL	NULL	NULL
2018-09-28 11:57:50.225	0xF21FF21FF21FF21FF31FF41FF41FF41FF31FF31FF31FF31FF31FF31FF41FF41FF41FF41FF41FF41FF51FF51FF61FF61FF61FF61FF51FF71FF91FFC1FFF1F022003200420052005200520052005200520042003200120FF1FFD1FFB1FF81FF61FF51FF51FF61FF61FF71FF61FF71FF71FF71FF71FF71FF81FF81FF81FF81FF81FF71FF81FF81FF61FF21FEC1FED1FFB1F12202A20422059206C20752069204F20332019200020EB1FE01FE31FEB1FF11FF21FF21FF11FF11FF11FF21FF21FF21FF21FF21FF31FF…	591400668416	NULL	NULL	NULL
2018-09-28 11:57:55.345	0x23200A20F31FE31FE01FE71FEF1FF21FF21FF21FF11FF11FF11FF11FF11FF11FF21FF21FF31FF31FF31FF41FF51FF51FF61FF61FF71FF81FF91FFA1FFA1FFB1FFC1FFC1FFD1FFE1F002001200220032003200420062008200B200C200D200F2011201220122011200F200E200D200C200B2008200320FE1FFA1FF81FF51FF31FF21FF11FF21FF21FF21FF21FF21FF31FF31FF31FF31FF31FF31FF31FF31FF41FF41FF41FF41FF41FF41FF41FF41FF51FF51FF51FF51FF61FF51FF51FF51FF51FF61FF91FFB1FF…	591400673536	NULL	NULL	NULL
2018-09-28 11:58:00.465	0xF41FF41FF41FF41FF51FF51FF51FF51FF51FF61FF61FF61FF51FF51FF51FF61FF71FFA1FFD1F00200220032005200620062006200520052005200420032001200020FD1FFA1FF81FF61FF51FF61FF71FF71FF71FF71FF71FF71FF71FF71FF81FF81FF81FF81FF81FF81FF71FF81FF81FF51FF01FEB1FEF1F00201820312049205F2071207420642048202D201320FB1FE81FE01FE41FEC1FF11FF21FF21FF21FF21FF21FF21FF21FF31FF31FF31FF41FF41FF31FF41FF51FF61FF71FF81FF81FF81FF91FF91FF…	591400678656	NULL	NULL	NULL
2018-09-28 11:58:05.585	0xF21FF21FF21FF21FF31FF31FF31FF41FF41FF41FF51FF51FF61FF61FF71FF81FF81FF91FFA1FFB1FFC1FFC1FFD1FFD1FFE1FFF1F01200220032004200520062007200A200C200E20102012201220112010200F200E200D200D200B2006200220FD1FF91FF61FF41FF31FF21FF21FF31FF21FF21FF21FF31FF31FF31FF31FF31FF31FF31FF41FF41FF41FF41FF41FF41FF51FF51FF41FF41FF41FF51FF51FF51FF51FF51FF51FF51FF51FF71FF91FFC1FFE1F01200320032005200520052005200520052004200…	591400683776	NULL	NULL	NULL
2018-09-28 11:58:10.705	0xF61FF61FF51FF51FF71FF81FFB1FFE1F0120032003200420062006200620052005200520042002200020FE1FFC1FFA1FF81FF61FF51FF61FF71FF71FF61FF71FF71FF71FF71FF71FF71FF81FF81FF81FF71FF71FF81FF91FF81FF51FF01FEC1FF31F05201F2037204E206320732072205E20412026200D20F61FE51FE11FE61FEE1FF21FF21FF21FF11FF21FF21FF21FF21FF31FF31FF31FF31FF41FF41FF51FF61FF61FF61FF71FF81FF81FF91FFA1FFB1FFC1FFD1FFE1FFE1FFF1F002001200220032004200…	591400688896	NULL	NULL	NULL
2018-09-28 11:58:15.825	0xF51FF61FF61FF71FF81FF81FF91FFA1FFB1FFC1FFC1FFD1FFD1FFE1FFF1F01200220022003200420062008200B200E200F2011201220122011200F200E200D200D200C200A2006200120FC1FF71FF51FF41FF31FF21FF21FF21FF21FF21FF21FF31FF31FF31FF31FF31FF31FF31FF31FF41FF41FF41FF41FF41FF41FF41FF41FF41FF41FF51FF51FF61FF61FF51FF51FF61FF61FF71FF91FFC1FFF1F022003200420052006200620062005200420032002200120FF1FFC1FF91FF71FF51FF51FF61FF61FF61FF…	591400694016	NULL	NULL	NULL
2018-09-28 11:58:20.945	0x0520062006200620062006200420032002200020FD1FFB1FF81FF61FF61FF61FF61FF61FF61FF61FF61FF61FF71FF71FF71FF71FF61FF71FF71FF71FF81FF81FF81FF71FF31FEE1FEC1FF61F0B2024203D205420682075206F2056203A201F200620F01FE21FE11FE81FEF1FF21FF21FF11FF21FF21FF21FF21FF11FF11FF21FF31FF31FF41FF41FF51FF51FF61FF61FF81FF81FF91FF91FFA1FFB1FFB1FFC1FFC1FFD1FFF1F002001200120022003200520072009200B200C200E20102012201220122010200…	591400699136	NULL	NULL	NULL
2018-09-28 11:58:26.065	0xFD1FFE1FFF1F002001200220032004200520062008200A200C200F201020112010200F200E200E200D200C200B2008200420FF1FFA1FF71FF51FF31FF21FF11FF21FF21FF21FF11FF01FF11FF21FF21FF31FF31FF31FF31FF31FF31FF31FF41FF41FF41FF41FF41FF41FF41FF41FF51FF51FF51FF61FF61FF51FF51FF61FF81FFA1FFD1F0020022003200420052005200520052004200320022001200120FF1FFC1FF91FF71FF61FF61FF61FF61FF61FF61FF51FF61FF61FF61FF71FF71FF71FF61FF71FF71FF…	591400704256	NULL	NULL	NULL
2018-09-28 11:58:31.185	0xFA1FF81FF61FF51FF51FF61FF61FF61FF61FF71FF61FF61FF71FF71FF71FF71FF71FF81FF81FF81FF81FF81FF61FF11FEC1FED1FFA1F11202B2043205A206E2076206A205020332019200020EB1FE01FE21FEA1FF01FF21FF21FF11FF11FF11FF21FF31FF31FF31FF31FF31FF41FF41FF41FF51FF61FF61FF61FF71FF81FF81FF91FFA1FFB1FFC1FFD1FFD1FFE1FFF1F002001200220032004200520072009200B200D200F20112012201220102010200F200D200C200B200A2006200120FC1FF91FF61FF41FF…	591400709376	NULL	NULL	NULL
2018-09-28 11:58:36.305	0x0C200E200F2011201220122010200F200E200D200C200B2008200320FE1FFA1FF81FF61FF41FF21FF21FF21FF21FF21FF21FF21FF21FF31FF41FF41FF41FF41FF31FF31FF31FF31FF41FF41FF41FF41FF51FF41FF41FF41FF51FF51FF61FF51FF51FF51FF51FF61FF81FFB1FFE1F0020022004200520062006200520052005200420032001200020FE1FFC1FF91FF71FF51FF51FF51FF61FF71FF71FF71FF71FF71FF71FF71FF71FF71FF71FF81FF81FF71FF71FF71FF71FF41FEE1FEC1FF51F0A2023203B205…	591400714496	NULL	NULL	NULL
2018-09-28 11:58:41.425	0xF61FF71FF81FF81FF71FF61FF71FF71FF71FF81FF81FF51FF11FEC1FEF1F00201820312048205E2071207620652049202D201320FB1FE81FE01FE41FEC1FF01FF11FF11FF01FF11FF21FF21FF21FF21FF21FF21FF31FF31FF41FF51FF51FF61FF61FF61FF61FF81FF91FFA1FFA1FFC1FFC1FFD1FFD1FFE1FFF1F002001200220032003200520072009200B200D200F2010201120112010200F200E200D200C200B20092005200020FB1FF81FF51FF31FF21FF11FF21FF21FF21FF11FF11FF21FF31FF41FF41FF…	591400719616	NULL	NULL	NULL
2018-09-28 11:58:46.545	0x0A2007200320FE1FF91FF61FF41FF21FF21FF21FF31FF31FF31FF31FF31FF31FF31FF31FF41FF41FF41FF41FF41FF41FF41FF41FF51FF51FF51FF41FF41FF41FF41FF51FF51FF51FF51FF51FF51FF51FF61FF81FFB1FFE1F0120032004200620062005200520052004200420032002200020FE1FFB1FF81FF61FF51FF51FF61FF71FF71FF71FF61FF71FF71FF71FF61FF71FF71FF71FF71FF71FF71FF71FF71FF61FF21FED1FED1FF91F0F202820402057206D2077206C20522036201C200320ED1FE11FE31FE…	591400724736	NULL	NULL	NULL
2018-09-28 11:58:51.665	0xF51FF01FEC1FF21F04201E2036204D206320732072205E20422026200D20F61FE51FE11FE61FEE1FF21FF31FF21FF11FF11FF11FF21FF31FF31FF31FF31FF31FF31FF31FF41FF51FF61FF71FF71FF61FF71FF81FFA1FFB1FFC1FFC1FFD1FFE1FFE1FFF1F002001200220032004200620072009200B200D200F20112012201220112010200E200C200B200A20082005200020FB1FF71FF51FF31FF21FF11FF11FF21FF21FF21FF21FF31FF31FF31FF21FF21FF31FF31FF31FF31FF31FF31FF31FF41FF41FF41FF…	591400729856	NULL	NULL	NULL
2018-09-28 11:58:56.785	0xF31FF31FF31FF31FF31FF31FF21FF31FF31FF31FF31FF41FF41FF41FF41FF41FF51FF51FF41FF41FF41FF61FF61FF61FF61FF61FF61FF61FF61FF71FF91FFC1FFF1F022003200420052006200620062005200520042003200120FF1FFC1FFA1FF81FF61FF61FF61FF71FF81FF81FF71FF71FF71FF61FF71FF81FF81FF81FF81FF71FF81FF81FF81FF81FF61FF11FED1FEF1FFE1F16202E2046205D207020762067204C2030201620FD1FE91FE11FE41FEB1FF01FF31FF21FF21FF21FF21FF21FF21FF21FF21FF…	591400734976	NULL	NULL	NULL
2018-09-28 11:59:01.905	0x58203B2020200720F01FE21FE11FE81FEF1FF21FF21FF11FF11FF21FF31FF31FF31FF31FF31FF31FF31FF41FF41FF41FF51FF61FF71FF71FF71FF81FFA1FFA1FFB1FFB1FFC1FFD1FFE1FFF1F0020012002200320052006200720082009200C200E20102011201220112010200F200E200D200C200B2007200320FE1FF91FF61FF51FF31FF21FF21FF21FF21FF31FF31FF31FF21FF21FF31FF31FF41FF31FF31FF31FF31FF31FF41FF41FF41FF41FF41FF41FF51FF51FF51FF61FF61FF61FF61FF61FF61FF71FF…	591400740096	NULL	NULL	NULL
2018-09-28 11:59:07.025	0xF31FF21FF31FF41FF41FF41FF41FF41FF41FF41FF41FF51FF51FF51FF51FF61FF51FF51FF71FF91FFC1F0020022003200420062006200520052005200520042003200120FE1FFC1FF91FF71FF51FF51FF61FF71FF71FF61FF61FF61FF61FF71FF71FF81FF81FF81FF81FF81FF81FF81FF81FF81FF41FEF1FEB1FF11F03201B2034204C206120722073206020442029200F20F71FE61FE11FE51FED1FF21FF31FF21FF21FF11FF11FF11FF21FF21FF31FF31FF31FF31FF31FF41FF51FF61FF61FF71FF71FF81FF…	591400745216	NULL	NULL	NULL
2018-09-28 11:59:12.145	0xF11FF11FF11FF11FF11FF11FF21FF21FF31FF31FF31FF41FF51FF51FF61FF61FF61FF71FF81FF91FFA1FFB1FFC1FFD1FFE1FFE1FFF1F012002200220032004200520072009200B200D200F20112012201220112010200F200D200C200C200A2007200220FD1FF91FF61FF51FF31FF11FF21FF21FF21FF21FF21FF31FF31FF31FF31FF31FF31FF31FF31FF31FF31FF31FF41FF41FF41FF41FF41FF41FF41FF41FF51FF51FF51FF51FF51FF51FF61FF81FFA1FFD1F0020022003200420062006200520052006200…	591400750336	NULL	NULL	NULL
2018-09-28 11:59:17.265	0xF41FF51FF51FF61FF51FF51FF61FF81FFA1FFD1FFF1F01200320042005200520052005200520042002200020FF1FFD1FFA1FF81FF61FF61FF61FF61FF61FF61FF61FF61FF71FF71FF71FF61FF71FF71FF71FF71FF81FF81FF81FF81FF61FF21FED1FEC1FF41F082021203920512066207420702059203D2022200920F21FE31FE11FE71FEE1FF21FF21FF11FF11FF11FF11FF11FF11FF21FF21FF21FF31FF31FF41FF41FF41FF61FF71FF81FF81FF81FF91FFA1FFB1FFB1FFB1FFC1FFD1FFE1FFF1F002001200…	591400755456	NULL	NULL	NULL
2018-09-28 11:59:22.385	0xF51FF61FF61FF61FF71FF71FF71FF81FFA1FFB1FFB1FFC1FFC1FFE1FFF1F0020012001200220032004200520072009200B200D201020122013201220112010200E200D200C200C200A2005200120FC1FF91FF71FF41FF21FF11FF11FF21FF21FF31FF31FF21FF21FF21FF31FF31FF31FF31FF31FF31FF31FF41FF41FF41FF41FF51FF51FF51FF41FF41FF51FF51FF51FF51FF51FF61FF61FF81FFA1FFD1F0020012003200520052005200520052005200420032002200120FF1FFD1FFA1FF81FF61FF61FF61FF…	591400760576	NULL	NULL	NULL
2018-09-28 11:59:27.505	0x022003200420052005200520042004200320022001200020FD1FFB1FF81FF61FF51FF51FF61FF61FF61FF61FF61FF71FF71FF61FF71FF71FF71FF81FF81FF81FF71FF71FF81FF61FF21FED1FEC1FF81F0E202720402057206C2076206D20542036201C200320ED1FE11FE21FE91FF01FF21FF21FF11FF21FF11FF21FF21FF21FF21FF31FF31FF31FF31FF41FF51FF61FF61FF61FF71FF71FF81FF91FFA1FFB1FFC1FFD1FFE1FFE1FFF1F002001200220032005200520062008200A200C200E201020112011201…	591400765696	NULL	NULL	NULL
2018-09-28 11:59:32.625	0xFC1FFD1FFD1FFE1F0020012001200220032004200620082009200B200D200F2011201220122011200F200E200D200D200C2009200420FF1FFB1FF81FF51FF31FF21FF21FF21FF21FF21FF21FF21FF21FF31FF31FF31FF31FF31FF31FF31FF31FF41FF41FF41FF41FF41FF41FF41FF41FF51FF51FF51FF51FF51FF51FF51FF51FF61FF81FFB1FFE1F0020022003200420062006200520052005200420032002200020FE1FFC1FF91FF71FF61FF61FF61FF71FF71FF71FF61FF71FF71FF71FF71FF71FF71FF81FF…	591400770816	NULL	NULL	NULL
2018-09-28 11:59:37.745	0xFF1FFD1FFA1FF81FF61FF61FF61FF61FF61FF71FF71FF61FF61FF61FF61FF71FF71FF71FF71FF71FF71FF71FF71FF71FF51FF11FEC1FED1FFC1F14202D2045205C206F20762067204C2030201620FE1FE91FE11FE41FEB1FF01FF21FF21FF11FF11FF11FF11FF21FF21FF21FF21FF31FF31FF31FF41FF51FF51FF61FF71FF71FF81FF81FF91FFA1FFB1FFC1FFD1FFD1FFE1FFF1F012002200320032004200520072009200B200D200F20102011201120112010200E200D200C200B200A2006200220FD1FF81FF…	591400775936	NULL	NULL	NULL
2018-09-28 11:59:42.865	0x09200B200C200E20102012201220122010200F200E200D200C200B2007200320FE1FF91FF61FF41FF31FF21FF21FF21FF21FF21FF21FF21FF21FF31FF31FF31FF31FF21FF21FF21FF31FF41FF51FF51FF41FF41FF41FF41FF41FF51FF51FF51FF51FF41FF51FF51FF51FF61FF81FFB1FFE1F002002200420052006200620062005200520042003200220FF1FFD1FFA1FF81FF61FF51FF51FF61FF61FF61FF61FF61FF61FF61FF61FF61FF71FF71FF71FF71FF71FF71FF81FF81FF71FF31FEE1FEC1FF61F0C202…	591400781056	NULL	NULL	NULL
2018-09-28 11:59:47.985	0xF61FF61FF71FF81FF81FF81FF71FF81FF81FF81FF81FF91FF91FF51FF01FEC1FF11F03201B2033204B206220732074206120452029200F20F81FE61FE11FE61FEE1FF21FF21FF21FF21FF21FF31FF31FF31FF31FF31FF31FF31FF41FF51FF51FF61FF61FF71FF71FF81FF91FFA1FFB1FFB1FFC1FFC1FFD1FFE1FFE1FFF1F00200120032003200420052007200A200C200D200F2011201220122010200F200E200D200D200C20092005200020FB1FF81FF51FF41FF31FF21FF21FF21FF21FF31FF31FF31FF31FF…	591400786176	NULL	NULL	NULL
2018-09-28 11:59:53.105	0x0C200C200A2007200220FE1FFA1FF71FF51FF31FF21FF21FF21FF31FF31FF31FF31FF21FF21FF31FF31FF31FF31FF31FF31FF31FF41FF41FF41FF41FF41FF41FF41FF41FF41FF51FF51FF51FF51FF61FF61FF61FF71FF91FFB1FFE1F002002200420062006200620052006200520042003200220FF1FFD1FFA1FF81FF61FF51FF61FF61FF61FF71FF61FF61FF71FF81FF81FF71FF71FF71FF71FF81FF81FF81FF81FF81FF61FF11FEC1FED1FFA1F12202B20422059206D2076206A204F2032201820FF1FEB1FE…	591400791296	NULL	NULL	NULL
2018-09-28 11:59:58.225	0xF91FF81FF41FEF1FEC1FF41F08202120392051206620742071205A203E2023200A20F31FE31FE01FE71FEF1FF31FF31FF21FF11FF11FF11FF21FF31FF31FF31FF31FF31FF31FF41FF51FF61FF61FF71FF71FF81FF81FF91FFB1FFB1FFB1FFC1FFD1FFE1FFF1F0020012002200320042005200620072009200C200E200F2011201120112010200E200D200C200C200B2008200320FE1FFA1FF71FF51FF31FF21FF11FF21FF21FF21FF21FF21FF21FF21FF21FF31FF31FF31FF31FF31FF31FF31FF31FF41FF51FF…	591400796416	NULL	NULL	NULL
2018-09-28 12:00:03.345	0xF21FF31FF31FF31FF31FF21FF31FF41FF41FF41FF41FF41FF41FF31FF41FF41FF41FF51FF51FF41FF41FF41FF51FF51FF51FF51FF51FF61FF61FF61FF61FF81FFB1FFE1F0120022003200420052006200620062005200520042003200120FF1FFC1FFA1FF81FF61FF61FF61FF61FF61FF71FF71FF71FF71FF71FF71FF81FF81FF81FF81FF71FF71FF71FF81FF91FF61FF01FEB1FEF1F00201820312049205F2072207520642048202B201220FA1FE81FE01FE51FED1FF21FF31FF21FF21FF11FF11FF21FF21FF…	591400801536	NULL	NULL	NULL
2018-09-28 12:00:08.465	0x76206C20542037201D200420ED1FE11FE11FE91FEF1FF21FF21FF21FF21FF21FF21FF21FF21FF21FF31FF41FF41FF51FF51FF51FF61FF71FF71FF71FF71FF81FF91FFA1FFB1FFC1FFD1FFE1FFF1F0020002001200220032004200520062008200A200D200F20112012201220122011200F200D200C200C200A2007200320FE1FF91FF61FF51FF31FF21FF11FF21FF21FF21FF31FF31FF31FF31FF31FF31FF21FF31FF31FF41FF41FF31FF31FF41FF41FF31FF41FF51FF51FF51FF51FF41FF41FF51FF61FF61FF…	591400806656	NULL	NULL	NULL
2018-09-28 12:00:13.585	0xF41FF41FF31FF31FF41FF41FF51FF51FF51FF51FF51FF41FF51FF51FF51FF51FF51FF51FF51FF61FF81FFA1FFD1F0120022003200420062007200720062005200420032002200020FE1FFB1FF91FF71FF51FF61FF61FF61FF61FF71FF71FF71FF71FF71FF71FF71FF81FF81FF81FF81FF81FF81FF81FF81FF41FEE1FEB1FF21F06201F2037204F206520752073205E20412025200C20F51FE51FE11FE61FEE1FF21FF21FF11FF11FF21FF21FF21FF31FF31FF31FF31FF31FF31FF41FF51FF51FF61FF61FF71FF…	591400811776	NULL	NULL	NULL
2018-09-28 12:00:18.705	0xF21FF21FF11FF11FF11FF21FF21FF21FF21FF21FF21FF31FF41FF51FF51FF51FF61FF61FF61FF71FF91FF91FFA1FFB1FFC1FFC1FFD1FFE1FFF1F002001200220032004200520072009200B200D200E2010201120112010200F200E200D200C200B20092005200020FC1FF81FF61FF41FF31FF21FF21FF21FF21FF21FF11FF21FF31FF31FF31FF41FF41FF31FF31FF31FF41FF41FF41FF41FF41FF41FF41FF41FF41FF51FF51FF41FF51FF51FF51FF61FF61FF71FF91FFC1FFF1F0120032004200520052005200…	591400816896	NULL	NULL	NULL
2018-09-28 12:00:23.825	0xF51FF61FF61FF61FF61FF61FF61FF51FF61FF81FFB1FFE1F0020012003200520062006200620052005200420032002200020FE1FFB1FF91FF61FF51FF51FF61FF61FF61FF61FF61FF61FF61FF71FF71FF81FF81FF81FF81FF81FF81FF81FF81FF71FF31FEE1FEC1FF61F0C2025203D20542069207620702057203A201F200620F01FE21FE11FE81FEF1FF31FF21FF11FF11FF21FF21FF31FF31FF31FF31FF31FF31FF31FF41FF51FF51FF61FF61FF71FF71FF81FF91FFA1FFB1FFC1FFC1FFD1FFD1FFE1FFF1F0…	591400822016	NULL	NULL	NULL
2018-09-28 12:00:28.945	0xF31FF41FF41FF51FF61FF61FF61FF61FF81FF91FFA1FFB1FFB1FFC1FFC1FFD1FFE1FFF1F00200220032003200420062008200A200C200E200F20112012201220112010200F200D200D200C20092005200020FB1FF81FF51FF41FF21FF21FF21FF21FF21FF21FF21FF21FF21FF31FF31FF31FF31FF31FF31FF31FF41FF41FF41FF41FF51FF51FF51FF41FF51FF51FF61FF61FF61FF51FF51FF51FF61FF81FFB1FFD1F0020022003200420052005200520052005200420032002200120FE1FFC1FF91FF71FF51FF…	591400827136	NULL	NULL	NULL
2018-09-28 12:00:34.065	0xFF1F0220032004200520062006200520052005200420032001200020FD1FFB1FF81FF61FF51FF51FF61FF61FF61FF61FF61FF61FF61FF61FF71FF71FF71FF71FF71FF81FF81FF81FF81FF61FF21FED1FED1FFA1F11202A20422059206E2076206A204F20332019200020EC1FE01FE31FEB1FF11FF21FF21FF11FF11FF11FF21FF21FF21FF31FF31FF31FF31FF31FF41FF41FF51FF61FF61FF71FF71FF81FF91FFB1FFB1FFB1FFC1FFC1FFE1FFF1F002001200220032004200520062008200A200D200F2010201…	591400832256	NULL	NULL	NULL
2018-09-28 12:00:39.185	0xFB1FFC1FFC1FFD1FFE1FFE1FFF1F00200120022003200520062008200A200C200E20102011201220122010200F200E200D200C200B2008200320FE1FF91FF71FF51FF31FF21FF11FF21FF21FF21FF21FF31FF31FF31FF31FF41FF31FF31FF31FF41FF31FF31FF41FF51FF51FF41FF41FF41FF51FF51FF51FF61FF61FF61FF51FF51FF51FF61FF81FFB1FFE1F0020022003200520062006200620052005200420032001200020FE1FFC1FF91FF71FF61FF61FF61FF61FF61FF61FF61FF61FF61FF71FF71FF71FF…	591400837376	NULL	NULL	NULL
2018-09-28 12:00:44.305	0x03200120FF1FFC1FFA1FF81FF61FF61FF61FF61FF51FF61FF71FF71FF71FF71FF71FF61FF61FF71FF71FF81FF81FF71FF71FF71FF41FF01FEC1FF01F00201820312048205E2071207420642048202C201220FA1FE71FE01FE41FEC1FF11FF21FF21FF11FF11FF11FF11FF11FF21FF21FF31FF31FF31FF31FF31FF41FF61FF71FF71FF71FF81FF81FF91FFA1FFA1FFB1FFC1FFC1FFD1FFE1F002001200120022004200520072009200A200C200F20112012201220112010200E200D200D200C20092005200120F…	591400842496	NULL	NULL	NULL
2018-09-28 12:00:49.425	0x0520072008200A200C200E20102012201220122010200F200E200D200C200A2007200320FE1FFA1FF71FF51FF41FF21FF21FF21FF21FF31FF31FF31FF21FF21FF31FF31FF31FF31FF31FF31FF31FF31FF31FF41FF41FF41FF41FF41FF51FF41FF51FF51FF51FF51FF61FF61FF61FF71FF91FFC1FFF1F0220032004200520052005200520052005200420032002200020FD1FFB1FF91FF71FF51FF61FF61FF61FF71FF71FF71FF71FF71FF61FF71FF81FF81FF81FF71FF71FF71FF71FF81FF71FF21FED1FED1FF…	591400847616	NULL	NULL	NULL
2018-09-28 12:00:54.545	0xF61FF61FF61FF61FF61FF71FF71FF71FF71FF71FF71FF71FF71FF71FF71FF41FEF1FEB1FF21F05201E2037204E206420742072205D20412025200C20F51FE41FE01FE61FEE1FF11FF21FF11FF11FF21FF21FF21FF21FF21FF21FF31FF31FF41FF51FF51FF51FF61FF61FF61FF71FF81FF91FFA1FFB1FFC1FFD1FFD1FFE1FFE1FFE1F00200120022003200420062008200A200C200E20102011201220122010200F200E200D200C200B2007200320FE1FFA1FF71FF51FF31FF21FF21FF21FF21FF21FF21FF21FF…	591400852736	NULL	NULL	NULL
2018-09-28 12:00:59.665	0x0F200D200C200B200A2006200120FC1FF91FF71FF51FF31FF11FF21FF31FF21FF21FF21FF21FF31FF31FF31FF31FF31FF41FF41FF41FF41FF41FF41FF51FF51FF51FF51FF41FF41FF41FF51FF51FF61FF61FF51FF51FF51FF71FFA1FFD1F0020022003200420052006200620052005200420032002200120FF1FFC1FF91FF71FF51FF51FF51FF61FF71FF71FF71FF71FF71FF71FF61FF71FF81FF81FF81FF91FF91FF81FF71FF81FF61FF21FEC1FEE1FFE1F16202F2046205D207020762066204A202E201420F…	591400857856	NULL	NULL	NULL
2018-09-28 12:01:04.785	0xF81FF81FF81FF71FF31FEE1FEC1FF61F0B2024203D205420692075206F2056203A2020200720F01FE21FE21FE91FF01FF31FF31FF21FF11FF11FF21FF21FF21FF31FF31FF31FF31FF31FF41FF51FF51FF51FF61FF61FF71FF71FF81FFA1FFB1FFC1FFD1FFD1FFE1FFE1FFF1F01200220032004200520062008200A200C200E20102012201220112010200E200D200C200B200B2008200320FE1FF91FF61FF51FF31FF21FF11FF11FF11FF21FF21FF21FF21FF21FF21FF31FF31FF31FF31FF41FF41FF41FF41FF…	591400862976	NULL	NULL	NULL
2018-09-28 12:01:09.905	0xF21FF11FF11FF21FF21FF21FF21FF21FF21FF31FF31FF31FF31FF31FF31FF31FF31FF31FF31FF31FF41FF41FF41FF41FF41FF51FF51FF51FF61FF61FF61FF61FF61FF71FF91FFC1FFF1F012003200420052005200520052005200520032002200120FF1FFD1FFB1FF81FF61FF51FF61FF61FF61FF61FF61FF71FF71FF71FF71FF71FF71FF81FF81FF81FF71FF71FF81FF71FF41FEF1FEC1FF11F03201C2034204C206220732074206020442028200E20F71FE51FE11FE61FEE1FF21FF31FF21FF11FF11FF11FF…	591400868096	NULL	NULL	NULL
2018-09-28 12:01:15.025	0x59206D2076206A20502033201920FF1FEB1FE01FE31FEA1FF01FF21FF21FF21FF11FF11FF11FF21FF21FF21FF31FF31FF31FF31FF31FF41FF51FF61FF61FF71FF71FF81FF91FFA1FFB1FFC1FFC1FFD1FFE1FFF1F002001200220032004200520062008200A200C200F20102011201120102010200F200D200C200B200A2006200220FD1FF91FF71FF51FF31FF21FF11FF11FF21FF21FF31FF31FF31FF31FF21FF21FF31FF31FF31FF31FF31FF31FF31FF31FF41FF41FF41FF41FF41FF41FF41FF51FF51FF51FF…	591400873216	NULL	NULL	NULL
2018-09-28 12:01:20.145	0xF41FF41FF41FF31FF31FF41FF41FF41FF41FF41FF51FF51FF51FF51FF51FF51FF51FF51FF51FF51FF51FF61FF91FFC1FFF1F0120022003200520062007200720072006200520042003200120FE1FFC1FF91FF71FF61FF61FF61FF71FF71FF71FF71FF71FF71FF71FF71FF71FF81FF81FF81FF81FF81FF71FF71FF71FF31FEE1FEC1FF41F082022203B20522067207620702059203C2022200920F31FE31FE11FE71FEF1FF21FF21FF21FF21FF21FF21FF31FF31FF31FF31FF41FF41FF31FF41FF61FF61FF61FF…	591400878336	NULL	NULL	NULL
2018-09-28 12:01:25.265	0xED1FF11FF31FF21FF11FF21FF21FF21FF21FF21FF31FF31FF31FF31FF31FF41FF51FF61FF61FF71FF81FF81FF81FF91FFA1FFB1FFD1FFD1FFE1FFF1FFF1F002001200320032004200520062008200B200D200E2011201220122010200F200E200D200C200B20092005200020FB1FF81FF61FF51FF31FF11FF21FF21FF21FF21FF21FF21FF21FF21FF31FF31FF21FF31FF21FF21FF31FF31FF41FF41FF41FF31FF41FF41FF41FF41FF41FF51FF51FF51FF51FF51FF51FF71FF91FFC1FFF1F01200320042005200…	591400883456	NULL	NULL	NULL
2018-09-28 12:01:30.385	0xF41FF41FF51FF51FF51FF61FF61FF61FF61FF61FF71FF91FFC1FFF1F012002200420052006200620062005200520042003200120FF1FFD1FFB1FF81FF61FF51FF61FF61FF61FF61FF61FF61FF61FF61FF61FF71FF71FF71FF71FF71FF71FF81FF81FF81FF61FF21FED1FEC1FF81F0F202820412058206C2076206B20522036201B200220ED1FE11FE31FEA1FF01FF31FF21FF11FF11FF21FF21FF21FF21FF21FF21FF21FF31FF41FF41FF41FF51FF61FF61FF71FF71FF81FF91FFA1FFA1FFB1FFC1FFD1FFD1FF…	591400888576	NULL	NULL	NULL
2018-09-28 12:01:35.505	0xF31FF31FF31FF41FF51FF61FF61FF71FF71FF81FF81FF91FFB1FFB1FFC1FFC1FFD1FFE1FFF1F002001200220032004200520062008200A200C200E201020122012201220112010200E200D200C200B20082004200020FB1FF81FF61FF41FF21FF21FF21FF31FF31FF31FF31FF21FF21FF21FF31FF41FF41FF41FF31FF31FF31FF31FF41FF51FF51FF51FF41FF41FF41FF41FF51FF51FF51FF51FF61FF61FF61FF71FFA1FFE1F0020032004200520062005200520052005200420032002200120FE1FFB1FF81FF…	591400893696	NULL	NULL	NULL
2018-09-28 12:01:40.625	0xF91FFC1F0020022003200420052006200520052005200520042003200120FF1FFD1FFA1FF81FF61FF51FF51FF61FF71FF71FF71FF71FF71FF71FF71FF71FF71FF81FF81FF81FF71FF71FF71FF71FF51FF11FEC1FEE1FFD1F14202E2046205D207020752066204B202F201520FD1FE91FE11FE41FEB1FF11FF21FF21FF11FF11FF11FF21FF21FF21FF31FF31FF31FF31FF41FF51FF51FF61FF61FF71FF71FF71FF81FF91FFB1FFB1FFC1FFD1FFE1FFE1FFF1FFF1F00200220032004200520072009200A200C200…	591400898816	NULL	NULL	NULL
2018-09-28 12:01:45.745	0xF91FFA1FFA1FFB1FFC1FFD1FFE1FFF1F002001200120022003200420062008200A200C200E20102011201220122010200E200D200D200C200B2007200220FD1FF91FF71FF51FF31FF21FF21FF21FF21FF21FF21FF21FF31FF31FF31FF31FF31FF31FF31FF31FF31FF41FF41FF41FF51FF41FF41FF41FF41FF51FF51FF51FF51FF51FF51FF51FF61FF71FF91FFB1FFE1F012003200420052006200620062006200520042002200120FF1FFD1FFB1FF81FF61FF51FF51FF61FF61FF51FF61FF61FF61FF61FF71FF…	591400903936	NULL	NULL	NULL
2018-09-28 12:01:50.865	0x0420032002200020FE1FFB1FF91FF71FF61FF51FF51FF61FF61FF61FF61FF71FF71FF71FF71FF71FF81FF81FF71FF71FF71FF81FF91FF91FF51FF01FEB1FF01F03201C2034204B206220732074206020442028200F20F71FE51FE11FE51FED1FF11FF21FF11FF01FF11FF11FF11FF21FF21FF31FF31FF21FF31FF31FF51FF61FF61FF61FF71FF71FF81FF91FFA1FFA1FFB1FFC1FFD1FFD1FFE1FFF1F012001200220032004200520072009200B200D200F2011201220122010200F200E200D200C200B2008200…	591400909056	NULL	NULL	NULL
2018-09-28 12:01:55.985	0x042004200620072009200A200C200E20112012201220122010200F200D200C200C200A2007200220FD1FF91FF61FF41FF31FF21FF21FF21FF31FF31FF21FF21FF21FF21FF31FF31FF41FF41FF41FF41FF41FF41FF51FF51FF51FF51FF51FF51FF51FF41FF51FF51FF51FF51FF51FF51FF51FF71FF91FFC1FFF1F0120032004200520052005200520052005200420032001200020FD1FFA1FF81FF61FF51FF61FF71FF71FF71FF71FF71FF71FF61FF61FF71FF81FF81FF81FF81FF81FF81FF71FF71FF61FF21FE…	591400914176	NULL	NULL	NULL
2018-09-28 12:02:01.105	0xF51FF61FF61FF61FF61FF61FF61FF61FF71FF81FF71FF71FF71FF71FF81FF81FF71FF31FEE1FEC1FF41F082022203A20512067207520702059203C2022200920F31FE31FE11FE71FEE1FF21FF21FF11FF11FF11FF21FF21FF21FF31FF31FF31FF31FF31FF41FF51FF61FF61FF71FF81FF81FF81FF91FFB1FFB1FFC1FFC1FFD1FFE1FFF1F002001200220042004200420062009200B200C200E20102012201320122010200F200E200D200C200B2008200320FE1FFA1FF81FF61FF41FF21FF21FF21FF31FF31FF…	591400919296	NULL	NULL	NULL
2018-09-28 12:02:06.225	0x11200F200E200D200C200B20092005200020FB1FF81FF61FF41FF21FF11FF21FF21FF21FF21FF31FF31FF21FF31FF31FF31FF31FF31FF31FF31FF31FF41FF41FF41FF41FF41FF41FF41FF41FF51FF51FF61FF61FF61FF61FF61FF61FF81FFA1FFD1F0020022003200420062006200620052004200420032002200020FF1FFC1FFA1FF81FF61FF61FF61FF71FF71FF61FF61FF61FF71FF71FF71FF71FF81FF81FF81FF71FF71FF71FF81FF81FF51FF01FEB1FF01F0120192031204920602072207420632047202…	591400924416	NULL	NULL	NULL
2018-09-28 12:02:11.345	0xF81FF71FF81FF81FF81FF71FF31FED1FEC1FF81F0F202820402057206C2076206B20522036201C200320EE1FE11FE21FEA1FF01FF31FF21FF21FF21FF21FF21FF31FF31FF41FF41FF41FF41FF41FF41FF51FF61FF61FF71FF71FF81FF81FF91FFA1FFB1FFC1FFD1FFE1FFF1FFF1F002001200220032004200520062008200A200C200E20102012201220112010200E200D200C200C200B2007200220FD1FF91FF71FF51FF31FF11FF21FF21FF31FF21FF21FF21FF21FF21FF31FF31FF31FF31FF31FF31FF31FF…	591400929536	NULL	NULL	NULL
2018-09-28 12:02:16.465	0xF51FF41FF21FF01FF11FF21FF21FF21FF21FF21FF21FF31FF31FF21FF31FF31FF31FF31FF31FF31FF41FF41FF41FF51FF51FF51FF41FF41FF41FF41FF51FF51FF51FF51FF61FF91FFB1FFD1F0020022003200420052005200520052005200520042003200120FE1FFB1FF91FF71FF51FF51FF51FF51FF51FF61FF61FF61FF61FF61FF61FF71FF71FF71FF71FF81FF81FF81FF71FF71FF31FEE1FEC1FF31F0620202038204F206420742072205D20402024200B20F41FE41FE11FE71FEE1FF21FF31FF21FF21FF…	591400934656	NULL	NULL	NULL
2018-09-28 12:02:21.585	0x2E2046205C206F20742065204B202F201520FD1FE81FE01FE31FEB1FF11FF21FF11FF11FF21FF11FF21FF21FF11FF21FF21FF21FF31FF31FF41FF41FF41FF51FF61FF71FF71FF81FF91FF91FFA1FFC1FFC1FFD1FFD1FFE1FFF1F00200120012002200420062008200B200D200E200F201120112010200F200E200C200C200B200A2006200120FB1FF81FF51FF41FF31FF11FF21FF21FF21FF21FF31FF31FF21FF31FF31FF31FF31FF31FF31FF31FF31FF31FF31FF31FF31FF41FF41FF41FF41FF41FF41FF41FF…	591400939776	NULL	NULL	NULL
2018-09-28 12:02:26.705	0xF31FF31FF31FF31FF31FF31FF41FF41FF51FF51FF51FF41FF31FF41FF41FF51FF51FF51FF51FF51FF51FF51FF51FF71FF91FFB1FFE1F0120022003200420062006200620052005200420032001200020FD1FFB1FF81FF61FF61FF61FF71FF71FF61FF61FF71FF71FF71FF81FF81FF81FF81FF81FF81FF81FF81FF91FF91FF71FF31FEE1FEC1FF71F0D2026203E2055206A2076206E20552039201E200520EF1FE21FE11FE81FEF1FF21FF21FF11FF11FF11FF21FF21FF21FF21FF21FF21FF31FF41FF41FF51FF…	591400944896	NULL	NULL	NULL
2018-09-28 12:02:31.825	0xE01FE51FED1FF11FF21FF11FF11FF11FF11FF21FF21FF31FF31FF31FF31FF31FF41FF51FF51FF61FF61FF71FF71FF71FF81FF91FFA1FFB1FFC1FFC1FFD1FFE1FFE1FFF1F01200220022003200420062009200B200E20102011201120112010200F200E200D200D200C2009200520FF1FFB1FF81FF61FF41FF21FF11FF11FF21FF21FF21FF21FF21FF21FF11FF21FF31FF31FF31FF31FF31FF31FF31FF31FF41FF41FF41FF41FF41FF41FF51FF51FF51FF51FF51FF51FF61FF61FF71FF91FFC1F0020032004200…	591400950016	NULL	NULL	NULL
2018-09-28 12:02:36.945	0xF41FF51FF51FF51FF51FF61FF61FF61FF61FF51FF51FF61FF71FFA1FFD1F0020012003200420052005200520052005200420042003200120FF1FFD1FFB1FF91FF71FF51FF51FF61FF71FF71FF71FF61FF61FF61FF61FF71FF71FF71FF71FF71FF71FF71FF71FF81FF61FF21FEC1FED1FFB1F13202B2043205A206E20762069204E2031201720FF1FEB1FE01FE31FEB1FF11FF21FF11FF11FF11FF21FF21FF21FF21FF31FF31FF31FF31FF41FF41FF51FF51FF61FF71FF71FF81FF91FFA1FFC1FFC1FFC1FFC1FF…	591400955136	NULL	NULL	NULL
2018-09-28 12:02:42.065	0xF21FF21FF31FF31FF31FF41FF41FF51FF61FF61FF61FF71FF81FF91FF91FFA1FFB1FFC1FFC1FFD1FFE1FFF1F00200220032004200520062008200B200D200E20102011201220112010200F200E200D200D200C2008200420FF1FFA1FF71FF51FF31FF21FF21FF21FF21FF21FF31FF31FF31FF31FF31FF41FF41FF41FF31FF31FF31FF31FF41FF41FF51FF51FF41FF41FF41FF51FF51FF51FF61FF61FF61FF61FF51FF71FF91FFC1FFE1F0120022003200520062006200620062006200520032002200020FE1FF…	591400960256	NULL	NULL	NULL
2018-09-28 12:02:47.185	0xF61FF81FFA1FFC1FFF1F012003200420052005200520062005200420032002200020FE1FFD1FFA1FF71FF61FF51FF61FF61FF61FF61FF61FF61FF61FF71FF71FF71FF71FF71FF71FF71FF71FF71FF81FF71FF41FF01FEB1FEF1F01201920322049205F2072207420632047202A201020FA1FE71FE01FE41FEC1FF11FF21FF11FF11FF11FF11FF11FF11FF21FF31FF31FF31FF41FF41FF51FF51FF51FF61FF61FF71FF81FF91FFA1FFB1FFB1FFC1FFD1FFD1FFE1FFF1F00200220032003200520062008200A200…	591400965376	NULL	NULL	NULL
2018-09-28 12:02:52.305	0xF71FF91FF91FFA1FFA1FFC1FFD1FFD1FFE1FFF1F002001200220032004200420052007200A200C200E200F2011201220112010200F200D200D200C200A2006200220FD1FF91FF71FF51FF31FF21FF21FF21FF21FF21FF21FF21FF31FF31FF31FF31FF31FF31FF31FF31FF31FF31FF31FF41FF41FF41FF41FF41FF41FF41FF51FF51FF61FF61FF51FF51FF61FF61FF81FFB1FFE1F002002200320052006200520052005200420042002200120FF1FFD1FFA1FF71FF51FF51FF61FF61FF61FF71FF71FF61FF61FF…	591400970496	NULL	NULL	NULL
2018-09-28 12:02:57.425	0x062006200520032001200020FF1FFC1FF91FF71FF61FF61FF71FF71FF61FF61FF61FF61FF61FF71FF71FF71FF71FF71FF71FF71FF71FF81FF81FF71FF41FEE1FEB1FF21F06201F2037204F206520742072205C20402024200B20F41FE41FE01FE61FEE1FF21FF21FF21FF11FF21FF21FF21FF21FF21FF21FF21FF31FF41FF41FF51FF51FF61FF71FF71FF81FF91FF91FFA1FFB1FFC1FFD1FFD1FFE1FFE1FFF1F00200120032003200520062008200B200D200F20102011201220112010200F200E200D200C200…	591400975616	NULL	NULL	NULL
2018-09-28 12:03:02.545	0x02200320032004200520062008200B200D200F2011201220122011200F200E200D200D200C20092006200120FC1FF81FF61FF41FF31FF21FF21FF21FF21FF21FF21FF21FF31FF41FF41FF31FF31FF31FF41FF41FF41FF51FF51FF41FF41FF41FF31FF41FF51FF61FF61FF51FF51FF61FF61FF61FF71FF91FFA1FFC1FFF1F0220032004200620072007200620062005200420022001200020FD1FFA1FF81FF61FF61FF71FF71FF71FF61FF71FF71FF71FF71FF81FF81FF81FF81FF71FF81FF81FF81FF91FF91FF…	591400980736	NULL	NULL	NULL
2018-09-28 12:03:07.665	0xF61FF61FF61FF61FF61FF71FF71FF71FF61FF61FF61FF61FF71FF81FF81FF81FF71FF71FF51FF21FED1FEC1FF71F0C2025203D205420692075206D20552039201E200520EF1FE21FE21FE81FEF1FF21FF21FF21FF21FF21FF21FF21FF21FF31FF41FF41FF41FF41FF41FF41FF51FF61FF71FF81FF81FF91FF91FFA1FFA1FFB1FFC1FFC1FFE1FFE1FFF1F00200120022003200420062008200A200C200E20102012201220112010200F200D200C200B200B2008200320FE1FFA1FF71FF51FF31FF21FF21FF21FF…	591400985856	NULL	NULL	NULL
2018-09-28 12:03:12.785	0x1220112010200F200E200D200C200B20092004200020FB1FF71FF51FF31FF21FF21FF11FF11FF21FF21FF21FF21FF21FF21FF31FF31FF31FF31FF31FF31FF31FF31FF31FF41FF41FF41FF41FF41FF41FF51FF51FF51FF51FF61FF51FF61FF71FF81FFA1FFD1F0020022003200420062006200520052005200520042002200120FE1FFC1FF91FF61FF51FF51FF51FF61FF61FF61FF71FF71FF71FF61FF61FF61FF71FF71FF71FF71FF71FF71FF71FF71FF41FEF1FEB1FF11F03201D2035204D206320742073205…	591400990976	NULL	NULL	NULL
2018-09-28 12:03:17.905	0xF71FF81FF81FF81FF81FF81FF81FF61FF21FEC1FED1FFB1F12202B2044205B206E20762069204F2032201820FF1FEB1FE11FE31FEB1FF11FF31FF21FF11FF11FF11FF21FF21FF21FF31FF31FF31FF21FF31FF41FF51FF51FF51FF61FF71FF81FF81FF91FFA1FFB1FFB1FFC1FFD1FFE1FFF1F002001200220032003200520072009200B200D200F20112012201220122010200F200D200C200B200A2006200220FD1FF91FF61FF41FF21FF11FF21FF31FF31FF31FF31FF21FF21FF21FF31FF41FF41FF31FF21FF…	591400996096	NULL	NULL	NULL
2018-09-28 12:03:23.025	0xF91FF71FF61FF41FF21FF21FF31FF31FF31FF31FF21FF21FF21FF31FF31FF31FF31FF31FF31FF31FF41FF41FF41FF41FF41FF51FF41FF41FF41FF51FF51FF51FF51FF51FF51FF41FF51FF81FFB1FFE1F0120022003200420052006200520052005200420032002200020FE1FFC1FF91FF71FF51FF51FF61FF61FF71FF71FF71FF61FF71FF71FF71FF71FF71FF81FF81FF81FF81FF71FF81FF71FF31FEE1FEC1FF51F0A2023203B205220672075206F2057203A2020200720F11FE31FE11FE81FEF1FF21FF21FF…	591401001216	NULL	NULL	NULL
2018-09-28 12:03:28.145	0x0020192031204920602072207520642048202B201220FB1FE81FE01FE51FED1FF21FF31FF21FF21FF21FF21FF31FF31FF31FF21FF31FF31FF31FF41FF51FF61FF61FF61FF61FF81FF81FF91FFA1FFB1FFB1FFC1FFD1FFD1FFE1FFF1F00200120022003200420052007200A200B200D201020122012201220112010200F200D200C200B2008200420FF1FFB1FF81FF61FF41FF21FF11FF31FF31FF31FF21FF21FF31FF31FF31FF31FF31FF31FF31FF41FF41FF41FF41FF41FF41FF41FF41FF51FF51FF51FF51FF…	591401006336	NULL	NULL	NULL
2018-09-28 12:03:33.265	0xF21FF21FF21FF31FF41FF41FF41FF31FF41FF41FF41FF41FF41FF41FF41FF51FF51FF41FF41FF51FF61FF61FF61FF61FF61FF71FF91FFC1FFF1F0120022003200520062006200520062006200520032002200020FD1FFB1FF81FF51FF51FF51FF61FF61FF71FF71FF71FF71FF71FF71FF71FF71FF71FF81FF81FF81FF81FF81FF81FF61FF21FED1FED1FFA1F10202920412058206C2075206A20512034201A200120ED1FE11FE31FEA1FF01FF21FF21FF21FF11FF11FF11FF21FF31FF31FF31FF31FF31FF41FF…	591401011456	NULL	NULL	NULL
2018-09-28 12:03:38.385	0xF41FE41FE11FE61FEE1FF21FF21FF21FF21FF21FF21FF21FF21FF31FF31FF31FF31FF41FF31FF31FF51FF61FF61FF71FF81FF91FF91FFA1FFB1FFB1FFC1FFC1FFC1FFD1FFF1F00200120022003200420052007200A200C200E20102011201220112010200F200D200C200C200B2009200420FF1FFB1FF81FF61FF41FF21FF11FF11FF21FF21FF21FF21FF21FF21FF21FF21FF31FF41FF41FF41FF41FF41FF31FF31FF41FF51FF51FF41FF41FF41FF51FF51FF51FF51FF61FF61FF51FF61FF81FFA1FFD1F00200…	591401016576	NULL	NULL	NULL
2018-09-28 12:03:43.505	0xF31FF41FF51FF51FF41FF51FF51FF51FF51FF51FF61FF61FF61FF61FF71FF91FFC1FFF1F012003200320052006200620062005200420032002200020FE1FFC1FF91FF71FF51FF61FF61FF61FF61FF61FF61FF61FF71FF71FF71FF71FF71FF71FF71FF71FF81FF91FF91FF81FF51FF11FEC1FEF1FFE1F16202F2046205D2070207520652049202E201420FC1FE81FE01FE41FEC1FF11FF21FF11FF21FF21FF21FF11FF11FF21FF21FF21FF31FF31FF31FF41FF51FF51FF51FF61FF81FF81FF81FF81FF91FFA1FF…	591401021696	NULL	NULL	NULL
2018-09-28 12:03:48.625	0xF21FF31FF31FF31FF31FF31FF31FF41FF41FF41FF51FF61FF61FF71FF81FF81FF91FFA1FFC1FFC1FFD1FFE1FFF1F002001200220032004200520062008200A200C200E20102011201220122011200F200D200C200C200B2007200320FE1FFA1FF71FF51FF31FF21FF21FF11FF11FF31FF31FF31FF21FF21FF31FF31FF31FF31FF31FF41FF41FF31FF31FF31FF41FF51FF51FF41FF41FF41FF51FF51FF51FF51FF61FF61FF61FF71FF91FFB1FFE1F012002200320042005200520052005200520042003200220F…	591401026816	NULL	NULL	NULL
2018-09-28 12:03:53.745	0xF51FF61FF61FF81FFA1FFD1F0020022003200420052006200620052005200520042003200120FF1FFC1FF91FF71FF51FF51FF61FF71FF71FF71FF71FF71FF71FF71FF81FF81FF81FF81FF81FF81FF71FF81FF81FF81FF51FEF1FEB1FF21F04201D2036204E206420742074206020432028200E20F71FE51FE11FE61FEE1FF21FF31FF21FF21FF21FF21FF21FF21FF31FF31FF31FF41FF41FF41FF51FF61FF71FF71FF71FF71FF81FF91FFA1FFB1FFC1FFD1FFD1FFE1FFE1FFF1F0020012002200320042005200…	591401031936	NULL	NULL	NULL
2018-09-28 12:03:58.865	0xF61FF71FF81FF81FF91FFA1FFA1FFB1FFB1FFC1FFC1FFE1FFF1F00200020022003200420062008200A200C200E2010201120112011200F200D200C200C200C200A2006200120FC1FF91FF71FF51FF31FF21FF21FF21FF21FF21FF21FF31FF41FF41FF31FF31FF31FF31FF41FF41FF41FF31FF31FF31FF41FF51FF51FF51FF41FF41FF51FF51FF51FF61FF61FF51FF51FF71FF91FFC1FFE1F002002200420052005200620062006200520042002200020FF1FFC1FFA1FF81FF71FF61FF61FF61FF61FF61FF61FF…	591401037056	NULL	NULL	NULL
2018-09-28 12:04:03.985	0x06200620062005200320022001200020FE1FFB1FF81FF61FF51FF51FF61FF61FF61FF61FF61FF61FF71FF71FF71FF71FF61FF71FF71FF71FF81FF81FF81FF61FF31FEE1FEB1FF51F0A2023203B205220672075206F2058203B2020200720F11FE21FE11FE81FEF1FF21FF21FF11FF11FF11FF11FF11FF21FF21FF31FF31FF31FF31FF41FF41FF51FF61FF61FF71FF81FF91FF91FFA1FFB1FFC1FFC1FFD1FFE1FFF1F002001200220032004200520072009200B200C200D200F2011201220112010200E200D200…	591401042176	NULL	NULL	NULL
2018-09-28 12:04:09.105	0xFF1F002001200220032003200520072009200B200D200F2011201120112010200F200D200C200C200B20092005200020FB1FF81FF61FF41FF21FF11FF11FF11FF21FF21FF21FF31FF31FF31FF31FF31FF31FF31FF31FF31FF31FF31FF31FF41FF41FF41FF41FF41FF51FF51FF41FF41FF51FF51FF61FF61FF61FF71FF91FFC1FFF1F012003200420052005200520052005200420032002200120FE1FFC1FF91FF71FF61FF61FF61FF61FF61FF71FF71FF71FF71FF61FF61FF71FF81FF81FF81FF71FF81FF81FF…	591401047296	NULL	NULL	NULL
2018-09-28 12:04:14.225	0xF61FF51FF51FF61FF61FF71FF71FF71FF61FF71FF61FF61FF71FF71FF71FF71FF71FF71FF71FF71FF61FF21FED1FEC1FF91F10202920412058206C2076206B20522035201B200220ED1FE11FE31FE91FF01FF31FF21FF21FF11FF11FF21FF21FF31FF31FF31FF31FF41FF31FF41FF51FF51FF61FF61FF71FF71FF81FF91FFB1FFB1FFC1FFD1FFE1FFE1FFF1F002001200320042004200520072009200B200C200F20102011201120112010200F200E200D200C20092006200220FD1FF91FF61FF41FF31FF11FF…	591401052416	NULL	NULL	NULL
2018-09-28 12:04:19.345	0x102011201220122011200F200D200C200C200B2008200320FF1FFA1FF71FF51FF31FF21FF11FF11FF21FF21FF21FF21FF21FF21FF21FF31FF31FF31FF31FF31FF31FF31FF31FF41FF41FF51FF51FF41FF41FF41FF41FF41FF51FF61FF61FF61FF61FF61FF81FFA1FFD1FFF1F012003200320052005200520052005200520042002200020FE1FFB1FF81FF61FF51FF51FF51FF51FF61FF71FF71FF71FF71FF61FF61FF71FF81FF81FF81FF71FF71FF71FF71FF71FF41FEF1FEC1FF31F072020203820502066207…	591401057536	NULL	NULL	NULL
2018-09-28 12:04:24.465	0xF71FF71FF71FF71FF81FF81FF71FF71FF71FF51FF01FEC1FEF1FFE1F16202E2046205D207120762066204A202E201420FC1FE81FE01FE41FEB1FF01FF11FF11FF21FF21FF21FF21FF21FF21FF21FF31FF31FF31FF31FF41FF41FF51FF61FF71FF81FF81FF81FF91FFA1FFB1FFB1FFC1FFD1FFE1FFE1FFF1F00200220032004200520062008200B200D200F20102012201220112010200E200D200C200C200A2006200120FC1FF91FF61FF41FF31FF21FF21FF21FF21FF21FF21FF31FF31FF31FF31FF31FF31FF…	591401062656	NULL	NULL	NULL
2018-09-28 12:04:29.585	0x0220FD1FF91FF71FF51FF31FF21FF21FF31FF31FF21FF21FF21FF21FF31FF31FF41FF41FF41FF31FF31FF31FF41FF51FF51FF41FF51FF51FF51FF41FF51FF61FF61FF61FF61FF51FF51FF61FF71FF91FFC1FFE1F0120022004200520062006200620052005200420032002200020FE1FFB1FF81FF61FF51FF51FF71FF71FF71FF71FF61FF71FF71FF61FF71FF81FF81FF71FF71FF71FF81FF81FF81FF71FF31FED1FEC1FF81F0E2027203F2056206B2077206E20542037201C200420EE1FE11FE21FEA1FF11FF…	591401067776	NULL	NULL	NULL
2018-09-28 12:04:34.705	0xEC1FF21F04201D2035204D206220732073205F20422028200E20F61FE41FE01FE51FEE1FF21FF31FF21FF11FF21FF21FF11FF21FF21FF31FF31FF31FF31FF31FF41FF51FF61FF61FF71FF71FF81FF91FF91FFA1FFB1FFC1FFD1FFD1FFE1FFF1F002001200220032004200620072009200B200D200F2011201220122010200E200D200D200B200A2008200420FF1FFA1FF71FF51FF31FF21FF11FF21FF21FF21FF21FF21FF21FF31FF31FF21FF31FF31FF31FF31FF31FF31FF31FF41FF41FF41FF31FF41FF41FF…	591401072896	NULL	NULL	NULL
2018-09-28 12:04:39.825	0xF21FF21FF21FF31FF31FF31FF41FF31FF31FF31FF31FF31FF31FF41FF41FF41FF41FF51FF51FF41FF51FF51FF51FF51FF61FF61FF51FF61FF81FFB1FFF1F022003200420052005200520052005200520042002200120FF1FFD1FFB1FF81FF61FF61FF61FF61FF61FF71FF71FF71FF71FF71FF71FF71FF71FF71FF71FF71FF71FF71FF71FF81FF71FF21FED1FEF1FFC1F14202D2045205B206E20762068204D2030201620FD1FE91FE11FE41FEB1FF11FF21FF21FF21FF21FF21FF21FF31FF31FF41FF41FF41FF…	591401078016	NULL	NULL	NULL
2018-09-28 12:04:44.945	0x21200820F11FE21FE11FE71FEE1FF21FF21FF11FF21FF21FF21FF31FF31FF31FF31FF31FF31FF31FF41FF51FF61FF61FF71FF71FF71FF81FF91FFA1FFB1FFC1FFC1FFD1FFE1FFE1F002001200220032004200520072008200A200C200E20102011201220112010200F200D200C200B200A2008200420FF1FFA1FF71FF51FF31FF11FF11FF11FF21FF31FF31FF31FF21FF21FF21FF21FF31FF31FF31FF31FF31FF31FF31FF41FF41FF51FF51FF41FF41FF41FF41FF41FF51FF61FF61FF51FF51FF61FF81FFA1FF…	591401083136	NULL	NULL	NULL
2018-09-28 12:04:50.065	0xF51FF51FF51FF41FF41FF41FF41FF51FF51FF51FF51FF51FF51FF51FF51FF61FF81FFB1FFE1F0120022004200520062006200520052005200520042002200120FF1FFC1FF91FF71FF51FF51FF61FF61FF71FF71FF61FF61FF71FF71FF71FF71FF71FF71FF71FF71FF71FF81FF71FF81FF51FF01FEC1FF01F02201A2033204A20602072207420622047202A201020F91FE71FE01FE51FED1FF21FF31FF21FF11FF01FF11FF21FF21FF21FF21FF21FF31FF31FF41FF51FF51FF61FF61FF71FF71FF81FF91FFA1FF…	591401088256	NULL	NULL	NULL
2018-09-28 12:04:55.185	0xF11FF11FF21FF21FF21FF21FF21FF31FF41FF51FF61FF61FF71FF71FF81FF81FF81FF91FFB1FFC1FFC1FFD1FFD1FFE1FFF1FFF1F00200220032003200420062008200A200D200F20102011201120112010200E200D200C200B200A2007200220FD1FF91FF61FF51FF31FF11FF21FF21FF21FF31FF31FF31FF31FF31FF31FF41FF31FF31FF31FF31FF31FF41FF51FF51FF51FF51FF41FF41FF41FF51FF51FF51FF51FF51FF51FF51FF51FF71FF91FFC1FFF1F01200320032004200520062005200420042004200…	591401093376	NULL	NULL	NULL
2018-09-28 12:05:00.305	0xF61FF61FF61FF51FF61FF81FFB1FFE1F0120032004200520062006200520062006200520032002200120FF1FFC1FF91FF71FF61FF51FF61FF71FF71FF71FF71FF71FF61FF61FF71FF71FF71FF81FF81FF81FF81FF81FF81FF71FF41FEE1FEB1FF31F0720202038204F206520752071205A203E2023200920F21FE31FE01FE71FEF1FF21FF21FF21FF11FF11FF21FF21FF21FF21FF21FF31FF31FF31FF41FF41FF51FF61FF61FF61FF71FF81FF91FFB1FFB1FFC1FFC1FFD1FFD1FFE1F002001200220032004200…	591401098496	NULL	NULL	NULL
2018-09-28 12:05:05.425	0xF51FF61FF71FF71FF81FF91FFA1FFB1FFC1FFC1FFD1FFD1FFE1F0020012002200220032004200420062008200B200D200F20102012201220122010200E200E200D200C200A2006200120FC1FF81FF61FF41FF21FF21FF21FF21FF31FF31FF31FF31FF31FF31FF41FF41FF41FF41FF41FF41FF41FF51FF51FF41FF41FF41FF51FF41FF51FF51FF51FF51FF61FF61FF61FF61FF71FF91FFB1FFD1F0020022003200420052006200620062006200520042003200120FF1FFD1FFA1FF81FF61FF51FF61FF71FF71FF…	591401103616	NULL	NULL	NULL
2018-09-28 12:05:10.545	0x0420052005200520052005200420032002200020FD1FFB1FF81FF61FF51FF51FF51FF51FF61FF61FF61FF61FF61FF61FF61FF61FF71FF71FF71FF71FF71FF81FF81FF61FF21FEC1FEB1FF71F0D2027203F2056206A2076206D20542037201C200320EE1FE11FE11FE81FEF1FF21FF21FF11FF01FF11FF11FF11FF21FF21FF21FF21FF21FF21FF31FF41FF51FF61FF61FF71FF71FF81FF91FF91FFA1FFB1FFC1FFD1FFE1FFF1F0020002001200220032004200620072009200B200D200F201020112010200F200…	591401108736	NULL	NULL	NULL
2018-09-28 12:05:15.665	0xFD1FFE1F0020012002200320042005200620072009200B200E201020122012201220112010200E200D200C200B20092005200020FB1FF81FF61FF41FF21FF11FF21FF31FF31FF31FF31FF31FF31FF31FF31FF41FF41FF41FF31FF31FF31FF31FF41FF51FF51FF41FF41FF41FF41FF41FF41FF51FF51FF51FF51FF51FF51FF71FF91FFC1FFF1F012003200420042005200520052004200420032001200020FE1FFC1FF91FF71FF61FF51FF51FF61FF61FF71FF71FF71FF61FF71FF71FF71FF71FF71FF71FF71FF…	591401113856	NULL	NULL	NULL
2018-09-28 12:05:20.785	0xFB1FF81FF61FF51FF61FF61FF71FF71FF61FF71FF71FF71FF71FF71FF81FF81FF81FF81FF81FF81FF81FF91FF71FF21FEC1FEE1FFD1F15202D2045205B206F20762068204D2031201720FF1FEA1FE11FE41FEB1FF01FF31FF31FF31FF21FF21FF21FF31FF31FF31FF21FF31FF31FF41FF41FF61FF71FF71FF71FF71FF81FF91FFA1FFA1FFB1FFC1FFD1FFE1FFF1F0020002001200220032004200520062008200B200E201020112012201220112010200F200D200D200C200A2006200220FD1FF91FF71FF51FF…	591401118976	NULL	NULL	NULL
2018-09-28 12:05:25.905	0x0C200E20102012201220122010200E200D200C200C200B2007200220FE1FF91FF71FF51FF31FF31FF11FF11FF11FF11FF21FF21FF31FF31FF31FF21FF21FF21FF31FF31FF31FF31FF41FF41FF41FF31FF31FF41FF41FF41FF41FF41FF41FF41FF51FF51FF61FF71FF81FFB1FFD1F0020012002200320052005200520062006200520042003200020FD1FFA1FF81FF71FF61FF61FF61FF51FF61FF61FF61FF71FF71FF61FF71FF71FF71FF61FF71FF81FF81FF81FF81FF61FF21FED1FEB1FF61F0B2024203C205…	591401124096	NULL	NULL	NULL
2018-09-28 12:05:31.025	0xF71FF71FF71FF71FF71FF71FF71FF71FF71FF81FF81FF41FF01FEB1FEF1F01201A2033204B20612072207420622046202A201020F81FE61FE01FE51FED1FF11FF21FF21FF11FF11FF11FF21FF21FF21FF21FF21FF21FF31FF31FF41FF51FF51FF61FF71FF71FF81FF81FF91FFB1FFC1FFC1FFC1FFD1FFD1FFE1FFF1F01200320042004200520062008200B200D20102011201220122011200F200D200C200B200B20092005200020FB1FF71FF51FF41FF21FF11FF11FF21FF31FF31FF31FF21FF21FF21FF21FF…	591401129216	NULL	NULL	NULL
2018-09-28 12:05:36.145	0x0A2006200220FC1FF91FF71FF51FF31FF21FF21FF21FF21FF21FF21FF21FF31FF31FF31FF41FF41FF41FF41FF31FF31FF41FF41FF41FF51FF41FF41FF41FF41FF51FF51FF51FF61FF61FF51FF51FF51FF71FF91FFC1F00200220032004200520062006200520052004200320022001200020FD1FFA1FF81FF61FF61FF71FF71FF61FF61FF61FF61FF71FF71FF81FF81FF71FF71FF71FF71FF81FF81FF81FF81FF61FF11FEC1FED1FFB1F13202B20432059206D2076206A204F20332019200120EC1FE01FE21FE…	591401134336	NULL	NULL	NULL
2018-09-28 12:05:41.265	0xF41FEF1FEB1FF31F07202120392050206620742071205B203E2023200A20F31FE31FE01FE61FEE1FF21FF21FF11FF11FF21FF21FF31FF31FF31FF31FF31FF31FF41FF41FF51FF51FF51FF61FF71FF81FF81FF91FFB1FFC1FFC1FFC1FFD1FFE1FFF1F012002200220032005200520062008200A200C200E20102011201220122011200F200D200C200C200C2009200520FF1FFA1FF71FF51FF31FF11FF11FF11FF21FF31FF31FF31FF31FF21FF21FF21FF31FF31FF31FF31FF41FF41FF41FF41FF41FF41FF41FF…	591401139456	NULL	NULL	NULL
2018-09-28 12:05:46.385	0xF21FF21FF21FF21FF31FF31FF31FF31FF41FF41FF41FF31FF31FF41FF41FF41FF41FF41FF31FF31FF41FF41FF51FF51FF51FF51FF51FF51FF61FF81FFA1FFC1F0020022004200520052006200620052005200520042002200120FF1FFC1FFA1FF71FF51FF51FF51FF61FF61FF61FF61FF61FF61FF71FF71FF71FF71FF71FF71FF71FF71FF71FF71FF71FF41FF01FEB1FEF1F01201920312048205E2071207420642048202C201320FB1FE81FE01FE41FEC1FF21FF31FF21FF11FF21FF31FF31FF31FF31FF31FF…	591401144576	NULL	NULL	NULL
2018-09-28 12:05:51.505	0x542037201D200420EF1FE21FE21FE81FEF1FF21FF21FF21FF21FF21FF31FF31FF31FF31FF31FF31FF31FF31FF41FF51FF61FF61FF61FF71FF71FF81FF91FFA1FFB1FFD1FFD1FFD1FFE1FFF1F012002200320032004200420062009200B200C200E201120122012201220112010200E200D200C200A2007200220FE1FF91FF71FF51FF31FF21FF21FF21FF21FF21FF31FF31FF31FF31FF41FF41FF41FF41FF41FF41FF41FF41FF41FF51FF51FF51FF51FF51FF51FF51FF51FF51FF61FF61FF61FF61FF71FF81FF…	591401149696	NULL	NULL	NULL
2018-09-28 12:05:56.625	0xF41FF41FF31FF41FF41FF51FF51FF41FF41FF41FF41FF41FF51FF51FF51FF51FF51FF61FF81FFA1FFD1F002002200320052005200520052005200520052003200120FF1FFE1FFC1FF91FF61FF51FF51FF51FF51FF61FF61FF61FF61FF61FF61FF71FF71FF71FF71FF71FF71FF71FF71FF71FF71FF41FEF1FEB1FF11F04201D2036204D206320732072205E20412025200B20F41FE41FE01FE61FEE1FF21FF21FF11FF11FF11FF21FF21FF21FF21FF31FF31FF31FF31FF41FF51FF61FF61FF61FF71FF81FF91FF…	591401154816	NULL	NULL	NULL
2018-09-28 12:06:01.745	0xF11FF11FF11FF11FF21FF21FF21FF21FF31FF31FF31FF41FF51FF61FF71FF71FF71FF71FF81FF91FFB1FFC1FFC1FFD1FFE1FFF1F0020012002200320032004200520072009200B200D200F20112011201120112010200E200C200C200B200A2007200220FC1FF81FF61FF41FF31FF11FF11FF11FF21FF21FF21FF21FF31FF31FF31FF31FF31FF31FF41FF41FF31FF31FF31FF31FF41FF51FF51FF51FF41FF31FF41FF51FF51FF51FF61FF61FF51FF61FF91FFC1FFF1F012002200320042004200520052005200…	591401159936	NULL	NULL	NULL
2018-09-28 12:06:06.865	0xF61FF61FF61FF51FF51FF61FF61FF81FFB1FFE1F0020022003200420062006200620062005200420022001200020FD1FFB1FF81FF61FF51FF61FF61FF61FF61FF51FF61FF71FF71FF71FF71FF71FF71FF71FF71FF71FF81FF91FF91FF81FF31FED1FEB1FF61F0C2025203D205420692076206F2056203A201F200620F01FE21FE11FE81FEF1FF21FF21FF21FF21FF21FF21FF21FF21FF21FF21FF31FF41FF41FF41FF41FF51FF51FF61FF71FF71FF81FF91FFA1FFA1FFB1FFC1FFD1FFE1FFF1FFF1F002001200…	591401165056	NULL	NULL	NULL
2018-09-28 12:06:11.985	0xF41FF51FF51FF61FF61FF71FF91FF91FFA1FFA1FFB1FFC1FFD1FFE1FFF1F002001200120022003200520062008200A200C200D200F2011201220122011200F200E200D200D200B20092005200020FB1FF81FF51FF41FF21FF21FF21FF21FF21FF21FF21FF21FF31FF31FF31FF31FF31FF31FF31FF31FF31FF41FF41FF41FF41FF41FF41FF41FF41FF51FF51FF51FF51FF51FF61FF51FF61FF81FFA1FFD1F0020022004200520062006200620052005200520042002200020FF1FFD1FFA1FF71FF51FF51FF61FF…	591401170176	NULL	NULL	NULL
2018-09-28 12:06:17.105	0x032003200520052005200520052005200420032001200020FD1FFA1FF81FF61FF61FF61FF51FF61FF61FF61FF61FF61FF71FF71FF71FF71FF71FF81FF81FF81FF71FF71FF71FF61FF21FED1FED1FFA1F11202A20422059206E2076206A205020322018200020EB1FE01FE21FE91FEF1FF11FF11FF11FF11FF11FF11FF11FF21FF31FF21FF21FF31FF31FF31FF41FF51FF61FF61FF71FF71FF81FF91FF91FFA1FFB1FFB1FFC1FFD1FFE1FFF1F01200320032004200520062008200A200C200F201120112011201…	591401175296	NULL	NULL	NULL
2018-09-28 12:06:22.225	0xFB1FFB1FFC1FFD1FFE1F002001200220032004200520072009200B200E20102011201120112011200F200D200C200C200C2008200420FF1FFB1FF81FF61FF41FF21FF11FF21FF31FF31FF31FF21FF21FF21FF31FF31FF31FF31FF31FF31FF31FF31FF31FF31FF41FF41FF41FF41FF41FF41FF41FF41FF41FF51FF51FF51FF61FF61FF81FFA1FFD1F0020012002200420052006200520052005200420032002200120FE1FFC1FF91FF71FF51FF51FF51FF61FF71FF71FF61FF61FF61FF61FF61FF61FF71FF81FF…	591401180416	NULL	NULL	NULL
2018-09-28 12:06:27.345	0xFF1FFD1FFB1FF81FF61FF51FF61FF61FF71FF71FF61FF61FF61FF61FF81FF81FF81FF81FF81FF81FF81FF81FF81FF81FF51FF11FEC1FEF1F00201920312049205E2071207420642048202C201320FB1FE71FE01FE41FEC1FF21FF31FF21FF11FF11FF21FF21FF21FF31FF31FF31FF31FF31FF51FF51FF51FF61FF71FF71FF71FF81FF91FFA1FFA1FFB1FFC1FFD1FFD1FFE1FFF1F00200120022003200420052007200A200C200E20102011201320132011200F200E200D200C200C200A2005200020FB1FF81FF…	591401185536	NULL	NULL	NULL
2018-09-28 12:06:32.465	0x08200A200D200F20112012201220112010200E200C200B200B200A2007200220FD1FF81FF61FF41FF31FF21FF11FF11FF11FF21FF21FF21FF21FF21FF21FF11FF21FF31FF31FF31FF31FF31FF31FF41FF41FF41FF41FF41FF41FF41FF41FF41FF41FF51FF51FF51FF51FF61FF81FFB1FFD1F0020012003200420042005200620062005200320032002200020FE1FFB1FF81FF61FF51FF51FF51FF51FF61FF61FF61FF61FF61FF71FF71FF61FF61FF71FF81FF81FF71FF71FF81FF61FF21FED1FED1FF91F10202…	591401190656	NULL	NULL	NULL
2018-09-28 12:06:37.585	0xF71FF71FF61FF71FF71FF71FF81FF81FF81FF71FF71FF81FF81FF41FEF1FEB1FF21F05201F2037204E206420742072205D20412025200C20F51FE41FE01FE71FEF1FF21FF31FF21FF21FF21FF21FF21FF31FF31FF31FF31FF31FF41FF41FF51FF51FF61FF61FF71FF71FF81FF81FFA1FFB1FFC1FFC1FFD1FFE1FFF1F0020012002200320042005200620072009200C200E201020122012201120112010200F200D200C200B20092005200020FB1FF81FF61FF41FF21FF11FF11FF21FF21FF21FF21FF31FF31FF…	591401195776	NULL	NULL	NULL
2018-09-28 12:06:42.705	0x0C200B200A2006200120FC1FF91FF71FF51FF31FF11FF11FF21FF21FF21FF21FF21FF21FF21FF31FF41FF41FF41FF41FF31FF41FF41FF41FF51FF51FF51FF41FF41FF41FF51FF51FF51FF51FF51FF61FF61FF61FF71FFA1FFD1F00200220032004200520052005200520052005200420032002200020FD1FFA1FF81FF61FF61FF61FF61FF71FF61FF71FF71FF61FF61FF61FF71FF81FF81FF71FF71FF71FF81FF81FF71FF51FF11FEC1FEE1FFD1F15202E2046205D207120762066204A202E201420FD1FE91FE…	591401200896	NULL	NULL	NULL
2018-09-28 12:06:47.825	0xF81FF71FF31FEE1FEC1FF61F0B2025203D205520692075206F2057203B2020200620F01FE31FE21FE81FEF1FF21FF11FF11FF11FF11FF11FF11FF21FF21FF21FF21FF21FF31FF31FF41FF51FF61FF61FF61FF71FF81FF81FF91FFB1FFC1FFD1FFD1FFE1FFF1F002001200220032004200520062008200A200C200E20102012201220112010200E200E200E200D200B2008200320FE1FFA1FF81FF61FF41FF21FF21FF21FF31FF31FF31FF21FF21FF21FF21FF31FF41FF41FF41FF41FF31FF31FF41FF51FF51FF…	591401206016	NULL	NULL	NULL
2018-09-28 12:06:52.945	0xF21FF11FF21FF21FF21FF21FF31FF31FF31FF31FF31FF31FF31FF41FF41FF41FF41FF41FF41FF41FF41FF41FF51FF61FF51FF51FF51FF51FF51FF51FF61FF81FFA1FFD1F0020022003200420062006200620062005200420032002200020FE1FFC1FF91FF71FF51FF61FF61FF71FF71FF61FF61FF61FF61FF61FF71FF71FF71FF71FF71FF71FF81FF81FF91FF81FF51FF01FEC1FF11F04201C2034204C206220732073206020432028200E20F81FE61FE11FE51FED1FF21FF31FF21FF11FF11FF11FF21FF31FF…	591401211136	NULL	NULL	NULL
2018-09-28 12:06:58.065	0x76206A205020332019200120EC1FE11FE31FEB1FF11FF31FF21FF11FF11FF11FF21FF21FF31FF31FF31FF31FF31FF31FF31FF51FF61FF71FF71FF71FF71FF81FF91FFA1FFB1FFC1FFD1FFE1FFE1FFF1F002001200220032004200520062008200B200D200E200F201120112011200F200E200D200C200B200A2007200220FE1FF91FF71FF51FF31FF11FF11FF21FF31FF31FF31FF31FF31FF31FF41FF41FF31FF31FF41FF41FF41FF41FF41FF41FF51FF51FF51FF51FF51FF51FF61FF61FF61FF61FF61FF71FF…	591401216256	NULL	NULL	NULL
2018-09-28 12:07:03.185	0xF31FF31FF41FF41FF31FF41FF41FF51FF51FF41FF41FF41FF41FF51FF61FF61FF61FF61FF61FF61FF81FFA1FFD1F0020022004200520062006200520052005200520042003200120FE1FFC1FF91FF71FF51FF51FF51FF51FF61FF61FF71FF71FF71FF71FF61FF71FF71FF81FF81FF81FF81FF81FF81FF71FF41FEF1FEC1FF51F092023203B205220662075206F2059203D2023200920F21FE21FE11FE81FEF1FF31FF31FF21FF11FF21FF11FF21FF21FF21FF21FF21FF31FF31FF41FF51FF51FF61FF71FF71FF…	591401221376	NULL	NULL	NULL
2018-09-28 12:07:08.305	0xF21FF11FF11FF11FF11FF11FF11FF21FF21FF21FF31FF31FF31FF41FF51FF61FF61FF71FF71FF71FF81FF91FFA1FFB1FFC1FFD1FFE1FFF1F0020012001200220032004200520072009200B200D200F2011201220122011200F200E200D200C200C200A2006200120FB1FF81FF61FF41FF21FF11FF11FF21FF21FF21FF21FF21FF21FF21FF21FF31FF31FF31FF21FF31FF31FF31FF41FF41FF41FF41FF41FF41FF41FF51FF51FF51FF51FF51FF51FF51FF51FF71FF91FFC1FFF1F0220032004200520062006200…	591401226496	NULL	NULL	NULL
2018-09-28 12:07:13.425	0xF51FF41FF51FF51FF51FF51FF51FF61FF71FF91FFC1FFE1F012002200320052006200620072006200620042003200120FF1FFD1FFA1FF81FF61FF51FF71FF71FF71FF61FF71FF61FF61FF71FF71FF71FF71FF71FF71FF71FF71FF81FF81FF81FF61FF21FEC1FEC1FF91F10202920412058206C2076206B20512034201A200220ED1FE11FE21FEA1FF01FF21FF21FF11FF21FF21FF21FF21FF21FF21FF21FF31FF31FF41FF41FF41FF51FF51FF71FF81FF91FF91FF91FFA1FFA1FFB1FFC1FFD1FFD1FFE1F00200…	591401231616	NULL	NULL	NULL
2018-09-28 12:07:18.545	0xF31FF31FF51FF61FF61FF61FF71FF71FF81FF81FF91FFB1FFC1FFC1FFD1FFE1FFE1FFF1F002001200220032004200620072009200B200D200F2011201220122011200F200D200C200B200B2009200420FF1FFB1FF71FF51FF31FF21FF11FF21FF21FF21FF21FF21FF21FF31FF31FF41FF31FF31FF31FF31FF31FF31FF41FF41FF41FF41FF41FF51FF51FF41FF41FF51FF51FF51FF51FF51FF51FF61FF81FFB1FFE1F0120022003200520062006200520052005200420032001200020FE1FFC1FF91FF71FF51FF…	591401236736	NULL	NULL	NULL
2018-09-28 12:07:23.665	0xFF1F012003200420052006200620062006200520032002200120FF1FFC1FFA1FF81FF61FF71FF71FF71FF61FF61FF61FF61FF61FF71FF71FF71FF71FF71FF71FF71FF71FF81FF81FF81FF51FF01FEC1FEE1FFD1F15202E2046205C206F20752066204B202F201520FD1FE81FE01FE31FEB1FF01FF21FF21FF21FF11FF21FF21FF21FF21FF31FF41FF41FF41FF41FF41FF51FF51FF61FF71FF71FF81FF91FF91FFA1FFB1FFB1FFC1FFD1FFE1FFF1F002001200220032003200520062008200B200D200F2011201…	591401241856	NULL	NULL	NULL
2018-09-28 12:07:28.785	0xFB1FFC1FFD1FFD1FFE1FFE1F002001200220032004200520062008200B200D200E20102012201220122010200E200D200D200C200B2008200320FE1FFA1FF71FF51FF31FF21FF21FF21FF21FF21FF21FF21FF21FF31FF41FF41FF41FF31FF31FF21FF31FF41FF41FF41FF41FF51FF51FF41FF41FF51FF51FF51FF51FF51FF61FF61FF61FF71FF91FFB1FFE1F0120032003200520052005200520052004200420032002200020FE1FFB1FF81FF61FF51FF61FF61FF61FF61FF61FF61FF71FF71FF71FF71FF81FF…	591401246976	NULL	NULL	NULL
2018-09-28 12:07:33.905	0x0020FF1FFE1FFC1FF81FF61FF41FF51FF61FF61FF61FF51FF51FF61FF61FF71FF71FF61FF71FF71FF71FF71FF71FF71FF71FF71FF41FEF1FEA1FF11F03201C2034204C206220722073206020432028200E20F61FE41FDF1FE41FEC1FF11FF21FF11FF11FF11FF11FF11FF11FF11FF11FF21FF31FF31FF31FF41FF41FF51FF51FF61FF71FF81FF81FF91FFA1FFB1FFC1FFC1FFD1FFE1FFF1F002001200220032004200520072009200C200E200F2011201220122010200E200D200C200C200B2008200420FF1FF…	591401252096	NULL	NULL	NULL
2018-09-28 12:07:39.025	0x0520072009200A200D200F2011201220122010200F200E200D200C200B200A2006200120FC1FF81FF61FF41FF31FF21FF21FF31FF31FF21FF21FF31FF31FF31FF31FF31FF31FF41FF41FF41FF41FF31FF41FF41FF51FF51FF51FF41FF41FF51FF61FF61FF61FF61FF61FF61FF61FF71FF91FFC1FFF1F012003200420062007200720062005200520042003200220FF1FFD1FFA1FF81FF61FF51FF51FF71FF71FF71FF71FF71FF71FF71FF61FF71FF81FF81FF81FF71FF81FF81FF81FF81FF61FF11FEC1FEE1FF…	591401257216	NULL	NULL	NULL
2018-09-28 12:07:44.145	0xF61FF71FF71FF71FF71FF61FF61FF61FF61FF71FF81FF81FF71FF71FF61FF21FED1FEB1FF41F092022203A20522068207620702058203C2021200820F11FE21FE11FE71FEE1FF11FF11FF11FF21FF11FF11FF21FF21FF31FF31FF31FF31FF31FF31FF31FF41FF51FF61FF81FF81FF81FF81FF91FFA1FFB1FFB1FFC1FFD1FFD1FFE1FFF1F01200220032003200520072009200C200E20102011201120112010200F200D200C200C200B2008200420FE1FF91FF61FF51FF31FF21FF21FF11FF11FF11FF21FF21FF…	591401262336	NULL	NULL	NULL
2018-09-28 12:07:49.265	0xF51FF61FF71FF91FFA1FFB1FFD1F002001200220042008200B200E200F200F200E200D200C2009200420FD1FF71FF31FF11FF01FEF1FF01FF21FF41FF81FFC1FFE1F00200120012000200020FF1FFD1FFA1FF71FF41FF21FF11FF21FF21FF21FF21FF21FF21FF21FF21FF31FF31FF31FF31FF31FF01FEC1FE61FE81FF61F0E2027203F20562069207120642049202D201320FB1FE61FDD1FDF1FE71FEC1FEE1FED1FED1FEE1FEE1FEF1FEF1FF01FF11FF11FF21FF31FF31FF41FF51FF71FF81FF91FFA1FFB1FF…	591401267456	NULL	NULL	NULL
2018-09-28 12:07:54.385	0xF41F0A2023203C2053206820722067204E2031201720FE1FE91FDC1FDE1FE61FEC1FEF1FEF1FEE1FEE1FEF1FF01FF01FF01FF01FF11FF21FF31FF31FF41FF51FF61FF71FF81FFA1FFB1FFD1FFE1FFF1F00200220042007200B200E2010200F200D200B200A2008200320FD1FF61FF31FF11FEF1FEF1FF01FF21FF51FF91FFC1FFE1FFF1F002000200020FF1FFE1FFC1FFA1FF71FF31FF11FF01FF11FF21FF21FF21FF21FF21FF21FF31FF31FF31FF31FF31FF31FF01FEB1FE71FEA1FF91F11202A20422058206…	591401272576	NULL	NULL	NULL
2018-09-28 12:07:59.505	0xF81FFC1FFF1F002001200120012000200020FE1FFB1FF81FF41FF21FF11FF11FF11FF11FF21FF31FF21FF31FF31FF31FF21FF21FF31FF31FF11FED1FE71FE91FF71F0E2027203F2056206920712064204A202F201520FC1FE71FDD1FDF1FE71FED1FEE1FEE1FEE1FEE1FEE1FEF1FF01FF01FF11FF11FF11FF31FF41FF51FF51FF61FF71FF91FFB1FFB1FFC1FFD1FFF1F00200220042008200C200E20102010200E200C200A2008200320FB1FF61FF21FF01FEF1FF01FF11FF31FF61FF91FFB1FFE1FFF1F00200…	591401277696	NULL	NULL	NULL
2018-09-28 12:08:04.625	0xF41FF51FF61FF71FF81FF91FFA1FFC1FFE1FFF1F01200220042007200B200E200F200F200D200C200B2008200320FD1FF71FF31FF11FEF1FEF1FF01FF21FF51FF91FFC1FFD1FFF1F0020002000200020FE1FFC1FF91FF61FF31FF11FF11FF21FF11FF21FF21FF21FF21FF21FF21FF21FF31FF31FF31FF31FF11FEC1FE71FEA1FFA1F11202A20422058206B207120612046202A201020F81FE41FDC1FE01FE81FED1FEE1FEE1FED1FEE1FEE1FEF1FF01FF01FF11FF11FF11FF21FF21FF41FF51FF71FF71FF81FF…	591401282816	NULL	NULL	NULL
2018-09-28 12:08:09.745	0xE81FE91FF61F0D2026203E2055206920722065204B202E201420FC1FE71FDD1FDF1FE71FEC1FEE1FEE1FEE1FEF1FEE1FEE1FEF1FF01FF01FF11FF11FF21FF41FF51FF51FF61FF71FF81FFA1FFB1FFC1FFD1FFE1F00200220042007200B200E200F200F200C200B200A2008200320FC1FF61FF21FF01FEF1FF11FF21FF31FF61FF91FFD1FFF1F0020002000200020FF1FFE1FFC1FF91FF71FF41FF31FF21FF21FF21FF21FF21FF21FF21FF31FF31FF31FF21FF31FF31FF31FF01FEC1FE71FEB1FFD1F16202E204…	591401287936	NULL	NULL	NULL
2018-09-28 12:08:14.865	0xF21FF51FF91FFC1FFE1F00200020002000200020FF1FFD1FFA1FF71FF41FF21FF11FF21FF21FF21FF21FF21FF21FF21FF31FF31FF31FF31FF31FF31FF11FEC1FE71FEA1FF91F11202920412058206B207120622047202B201120F91FE51FDC1FE01FE81FED1FEF1FEE1FED1FEE1FEF1FEF1FEF1FEF1FF11FF21FF21FF21FF31FF41FF51FF61FF71FF91FFA1FFC1FFD1FFE1FFF1F01200320052008200C200F200F200E200D200B200A2007200220FB1FF51FF21FF01FF01FF01FF11FF31FF61FFA1FFD1FFF1F0…	591401293056	NULL	NULL	NULL
2018-09-28 12:08:19.985	0xF21FF31FF41FF51FF61FF71FF91FFA1FFB1FFC1FFE1FFF1F00200220052008200B200E200F200E200C200B200A2007200320FC1FF61FF21FF01FEF1FF01FF11FF31FF51FF91FFC1FFE1FFF1F0020002000200020FE1FFC1FF91FF61FF31FF11FF11FF11FF11FF11FF11FF11FF21FF21FF21FF21FF31FF31FF31FF21FEF1FEB1FE61FEA1FFC1F15202D2045205B206D2070205E20422027200D20F51FE31FDC1FE11FE81FED1FEE1FEE1FED1FEE1FEF1FEF1FEF1FF01FF11FF11FF11FF31FF41FF51FF61FF71FF…	591401298176	NULL	NULL	NULL
2018-09-28 12:08:25.105	0xF01FEC1FE71FEA1FF91F11202920412058206B207120622047202A201120F91FE41FDC1FDF1FE71FED1FEE1FED1FEE1FEE1FEE1FEF1FF01FF01FF11FF11FF21FF31FF41FF51FF61FF61FF71FF81FFA1FFB1FFC1FFE1F002002200320062008200B200D200E200E200D200B200A2007200220FA1FF41FF11FF01FEF1FF01FF11FF31FF51FF91FFC1FFE1F00200120012001200020FF1FFC1FF91FF61FF31FF11FF01FF11FF21FF21FF21FF21FF21FF31FF31FF31FF31FF31FF41FF31FF01FEB1FE61FED1F00201…	591401303296	NULL	NULL	NULL
2018-09-28 12:08:30.225	0xEF1FF01FF21FF51FF91FFC1FFE1F00200120012000200020FE1FFC1FF91FF61FF31FF11FF11FF21FF21FF21FF21FF21FF21FF21FF21FF31FF31FF31FF21FF21FEF1FEB1FE71FEB1FFC1F14202D2044205B206D2070205F20432027200D20F61FE31FDC1FE01FE81FEC1FEE1FEE1FEE1FED1FEE1FEE1FEF1FEF1FF01FF11FF21FF31FF31FF41FF51FF71FF81FF91FFA1FFB1FFD1FFE1F002001200320062009200C200F200F200F200D200B200A2006200120FB1FF51FF21FF01FEF1FF01FF11FF41FF71FFA1FF…	591401308416	NULL	NULL	NULL
2018-09-28 12:08:35.345	0xF11FF21FF31FF31FF41FF51FF61FF81FFA1FFB1FFB1FFC1FFE1F002001200320062009200C200E200E200E200D200C200B2007200220FA1FF51FF21FF01FF01FF01FF11FF31FF61FFA1FFD1FFE1F0020012001200020FF1FFE1FFC1FFA1FF61FF41FF21FF11FF11FF21FF21FF21FF21FF21FF21FF31FF31FF31FF31FF41FF31FEF1FEA1FE61FED1F00201920312048205E206E206E205B203F2024200B20F41FE21FDD1FE21FEB1FEE1FEF1FEE1FEE1FEF1FEF1FF01FF01FF11FF11FF21FF31FF31FF41FF51FF…	591401313536	NULL	NULL	NULL
2018-09-28 12:08:40.465	0xF21FF21FEF1FEB1FE61FEA1FFB1F13202C2043205B206E2071206020432027200E20F61FE31FDC1FE01FE81FED1FEE1FEE1FEE1FEE1FEF1FF01FF01FF11FF11FF11FF11FF31FF41FF51FF61FF71FF81FF91FFA1FFB1FFC1FFE1F002001200320052008200B200E200E200E200C200B20092006200020FA1FF41FF21FF01FEF1FF01FF11FF31FF61FFA1FFC1FFE1F00200120012001200020FE1FFB1FF81FF61FF41FF21FF11FF21FF21FF21FF21FF31FF31FF31FF21FF31FF31FF31FF31FF31FEF1FEA1FE71FE…	591401318656	NULL	NULL	NULL
2018-09-28 12:08:45.585	0xF01FEF1FF01FF11FF31FF51FF91FFC1FFE1F0020002000200020FF1FFD1FFB1FF91FF61FF31FF11FF11FF21FF21FF21FF11FF11FF21FF21FF21FF21FF21FF21FF21FF21FEF1FEA1FE61FEC1FFE1F17202F2047205D206F2070205D20402024200B20F31FE11FDC1FE21FE91FED1FED1FED1FEE1FEF1FEF1FEF1FF01FF01FF11FF11FF21FF31FF41FF61FF61FF71FF81FF91FFB1FFB1FFC1FFD1FFF1F01200320052008200C200E200F200E200C200B2009200520FF1FF91FF41FF11FEF1FF01FF01FF11FF31FF…	591401323776	NULL	NULL	NULL
2018-09-28 12:08:50.705	0xF01FF01FF01FF11FF31FF41FF41FF51FF61FF71FF81FF91FFB1FFD1FFF1F002002200420062009200C200F20102010200D200B20092006200020FA1FF41FF21FF01FF01FF01FF11FF31FF61FFA1FFD1FFF1F0020002001200020FF1FFE1FFC1FF91FF51FF31FF11FF21FF21FF21FF21FF21FF21FF31FF31FF31FF31FF31FF31FF31FF21FEF1FEA1FE71FEE1F01201A2033204A20602070206E2058203C2020200620F01FE01FDD1FE21FEA1FEE1FEF1FEE1FEE1FEE1FEF1FEF1FF01FF01FF01FF11FF31FF41FF…	591401328896	NULL	NULL	NULL
2018-09-28 12:08:55.825	0xF21FF31FF31FF31FEF1FEB1FE61FEC1FFE1F17202F2047205E206F2070205D20412025200B20F41FE21FDD1FE21FEA1FEE1FEE1FEE1FEE1FEE1FEE1FEF1FF01FF01FF11FF21FF21FF31FF41FF51FF61FF71FF81FF91FFA1FFC1FFD1FFE1F002001200320062009200C200F200F200E200C200B200A2006200020FA1FF41FF21FF01FF01FF11FF21FF41FF71FFB1FFD1FFF1F0020002000200020FF1FFD1FFB1FF81FF51FF31FF11FF11FF21FF21FF21FF21FF11FF21FF21FF31FF31FF31FF21FF21FF11FEE1FE…	591401334016	NULL	NULL	NULL
2018-09-28 12:09:00.945	0xF41FF21FF01FEF1FEF1FF01FF31FF61FFA1FFD1FFF1FFF1F0020012001200020FE1FFC1FF91FF51FF31FF11FF11FF11FF11FF21FF21FF21FF21FF21FF31FF31FF31FF31FF31FF21FEF1FEA1FE61FED1F00201A2033204A20602070206E2059203D2021200820F01FE01FDD1FE21FEA1FEE1FEE1FED1FEE1FEE1FEF1FEF1FF01FF11FF11FF11FF21FF31FF41FF41FF51FF71FF81FF91FFB1FFC1FFD1FFE1FFF1F01200420062009200C200E200E200D200C200A2009200520FF1FF91FF41FF11FEF1FEF1FF01FF…	591401339136	NULL	NULL	NULL
2018-09-28 12:09:06.065	0xEF1FEF1FF01FF11FF21FF21FF31FF41FF51FF61FF71FF91FFA1FFB1FFB1FFD1FFF1F002001200320062009200D200F2010200F200D200B200A200620FF1FF91FF41FF11FF01FEF1FEF1FF01FF31FF71FFB1FFE1FFF1F0020012001200020FF1FFD1FFB1FF81FF41FF21FF11FF11FF11FF21FF21FF21FF21FF21FF21FF21FF31FF31FF31FF31FF21FEE1FE91FE71FF01F04201D2035204D20622071206C20552039201D200420EE1FDF1FDD1FE31FEB1FEE1FEE1FEE1FEE1FEE1FEF1FEF1FF01FF01FF11FF21FF…	591401344256	NULL	NULL	NULL
2018-09-28 12:09:11.185	0xF31FF31FF31FF31FF21FF11FEE1FE91FE61FED1F00201820312048205F206F206E2059203D2022200820F11FE11FDD1FE31FEB1FEE1FEE1FED1FEE1FEE1FEE1FEE1FEF1FF01FF11FF21FF21FF31FF41FF51FF61FF71FF81FF91FFB1FFC1FFE1FFF1F00200120042007200A200D200F200F200E200C200B2009200620FF1FF91FF41FF11FF01FF01FF01FF11FF31FF61FFA1FFD1FFF1F00200020002000200020FE1FFB1FF71FF41FF21FF01FF11FF21FF21FF11FF11FF11FF11FF11FF21FF21FF21FF31FF31FF…	591401349376	NULL	NULL	NULL
2018-09-28 12:09:16.305	0x0020FA1FF41FF11FEF1FEF1FF01FF11FF31FF61FF91FFC1FFE1F0020002000200020FF1FFD1FFA1FF81FF51FF21FF11FF11FF11FF11FF21FF21FF21FF21FF21FF21FF21FF21FF31FF31FF31FEF1FE91FE71FEF1F04201D2036204D20622070206C20552039201E200520EE1FDF1FDD1FE31FEA1FEE1FEE1FEE1FEE1FEE1FEF1FEF1FF01FF01FF11FF21FF21FF31FF41FF51FF61FF71FF81FF91FFA1FFC1FFD1FFF1F01200220042007200A200D200F200F200E200D200B2009200420FE1FF81FF31FF11FF01FF…	591401354496	NULL	NULL	NULL
2018-09-28 12:09:21.425	0xEE1FEE1FEF1FF01FF01FF11FF11FF21FF31FF41FF51FF61FF71FF81FF91FFA1FFB1FFD1FFE1F002001200320062009200C200E200F200E200C200A2008200520FF1FF91FF31FF11FEF1FF01FF11FF21FF31FF61FF91FFC1FFF1F0020002000200020FF1FFD1FFB1FF81FF41FF21FF11FF11FF11FF21FF21FF21FF21FF21FF31FF31FF31FF21FF21FF21FF11FED1FE81FE61FF21F0720212039205020652071206A20512035201A200120EB1FDE1FDE1FE61FEC1FEF1FEE1FEE1FEF1FEF1FEF1FEF1FF01FF11FF…	591401359616	NULL	NULL	NULL
2018-09-28 12:09:26.545	0xF21FF21FF21FF21FF31FF31FF31FF21FEE1FE91FE71FEF1F03201C2034204C20622070206D20562039201E200520EF1FDF1FDC1FE31FEB1FEE1FEE1FEE1FEE1FEE1FEF1FEF1FEF1FEF1FF11FF21FF31FF31FF41FF51FF61FF81FF91FFA1FFB1FFC1FFD1FFF1F00200220042007200A200D200E200F200E200C200A2008200420FD1FF71FF31FF11FF01FF01FF01FF21FF41FF81FFB1FFD1FFF1F0120012001200020FF1FFE1FFB1FF81FF41FF21FF11FF21FF31FF31FF21FF21FF21FF21FF21FF21FF31FF31FF…	591401364736	NULL	NULL	NULL
2018-09-28 12:09:31.665	0x09200620FF1FF91FF41FF11FEF1FF01FF11FF21FF41FF71FFA1FFD1FFF1F0020012000200020FF1FFD1FFA1FF71FF41FF21FF11FF11FF11FF11FF11FF11FF11FF21FF31FF31FF31FF31FF31FF31FF11FED1FE81FE71FF11F06201F2037204E20642072206B20522035201B200220EC1FDE1FDD1FE41FEB1FEE1FEE1FEE1FEE1FEF1FEF1FEF1FEF1FF01FF11FF21FF31FF31FF41FF51FF61FF81FF91FFA1FFB1FFC1FFD1FFF1F00200220042006200A200D200F200F200E200C200A2008200320FD1FF71FF31FF…	591401369856	NULL	NULL	NULL
2018-09-28 12:09:36.785	0xED1FEE1FEF1FEF1FEF1FF01FF11FF11FF11FF21FF31FF31FF41FF61FF81FF91FFA1FFB1FFD1FFE1FFF1F00200220042007200A200D200F200F200E200C200B2009200520FE1FF71FF31FF11FF01FF01FF01FF21FF51FF91FFC1FFE1F002001200120012001200020FE1FFB1FF71FF41FF21FF11FF11FF11FF21FF21FF21FF21FF21FF21FF21FF21FF21FF31FF31FF21FED1FE81FE71FF31F0B2023203B2051206720722068204F2031201720FF1FEA1FDE1FDE1FE61FEC1FEF1FEF1FEF1FEF1FEF1FF01FF01FF…	591401374976	NULL	NULL	NULL
2018-09-28 12:09:41.905	0xF21FF21FF21FF21FF21FF21FF31FF31FF31FF21FEE1FE91FE71FF11F0620202038204F20642071206B20532037201C200320EC1FDE1FDD1FE41FEB1FEE1FEE1FEE1FEE1FEE1FEF1FEF1FF01FF11FF11FF11FF31FF31FF41FF41FF51FF61FF81FF91FFB1FFC1FFE1F002001200220042007200B200D200E200E200D200B200B2008200420FD1FF71FF31FF11FF01FF01FF01FF21FF41FF81FFC1FFE1FFF1F0020012001200120FF1FFD1FFA1FF71FF41FF21FF11FF11FF21FF21FF31FF31FF21FF21FF21FF21FF…	591401380096	NULL	NULL	NULL
2018-09-28 12:09:47.025	0x0C200A2009200520FF1FF91FF41FF11FEF1FF01FF01FF21FF41FF81FFB1FFD1FFF1F00200020002000200020FE1FFB1FF81FF41FF21FF11FF11FF21FF21FF21FF31FF21FF21FF21FF31FF31FF31FF31FF31FF11FED1FE81FE81FF41F0A2023203B2052206720722067204E2032201820FF1FEA1FDE1FDE1FE51FEB1FEE1FEE1FEE1FEE1FEF1FEF1FEF1FEF1FF01FF01FF11FF11FF31FF41FF51FF61FF71FF81FF91FFA1FFB1FFD1FFF1F01200220052008200B200D200F200E200C200B200A2008200320FC1FF…	591401385216	NULL	NULL	NULL
2018-09-28 12:09:52.145	0xEF1FEF1FEE1FEE1FEF1FEF1FEF1FEF1FF01FF11FF21FF21FF31FF41FF51FF61FF81FF91FFA1FFB1FFC1FFE1FFF1F00200220042007200B200D200F200F200D200B200A2009200520FD1FF71FF31FF11FF01FF01FF01FF21FF41FF81FFB1FFD1FFF1F0020002000200020FE1FFC1FFA1FF71FF31FF11FF11FF21FF21FF11FF11FF21FF21FF11FF21FF31FF21FF21FF21FF21FF11FEC1FE71FE81FF61F0D2026203E2054206820712065204A202D201320FB1FE71FDC1FDE1FE61FEC1FEF1FEE1FEE1FEE1FEE1FE…	591401390336	NULL	NULL	NULL
2018-09-28 12:09:57.265	0xF21FF21FF21FF21FF21FF21FF21FF21FF31FF31FF31FF11FED1FE71FE71FF31F092022203A2051206620722068204F2033201820FF1FEA1FDD1FDD1FE41FEB1FEE1FEE1FEE1FEE1FEE1FEF1FEF1FF01FF11FF11FF21FF21FF31FF41FF51FF61FF71FF81FFA1FFB1FFC1FFD1FFF1F01200220052007200A200D200F200F200D200B200A2008200320FD1FF71FF31FF11FF01FEF1FF01FF21FF51FF91FFC1FFE1FFE1FFF1F002001200020FF1FFD1FFA1FF71FF41FF11FF11FF21FF21FF21FF21FF21FF21FF21FF…	591401395456	NULL	NULL	NULL
2018-09-28 12:10:02.385	0x0F200E200C200A2008200320FD1FF81FF41FF21FF01FF01FF01FF21FF51FF81FFC1FFD1FFF1F0120022002200120FF1FFD1FFA1FF71FF41FF21FF11FF21FF21FF21FF11FF31FF31FF31FF21FF21FF21FF21FF21FF31FF11FED1FE71FE81FF51F0D2026203E2055206920722066204B202E201420FC1FE71FDC1FDF1FE61FEC1FEE1FED1FEE1FEE1FEE1FEF1FEF1FF01FF01FF11FF21FF31FF41FF41FF51FF61FF71FF81FF91FFB1FFD1FFF1F002002200420072009200B200E20102010200E200C200A2008200…	591401400576	NULL	NULL	NULL
2018-09-28 12:10:07.505	0xE51FEC1FEF1FEF1FEE1FEE1FEF1FEF1FEF1FF01FF01FF11FF21FF31FF31FF41FF51FF61FF71FF91FFA1FFB1FFC1FFE1F002001200220042007200B200E200F200F200D200B200A2008200420FD1FF71FF31FF11FEF1FF01FF01FF21FF51FF91FFC1FFE1FFF1F0020002000200020FF1FFC1FF91FF61FF31FF11FF01FF11FF11FF21FF21FF21FF21FF21FF21FF21FF31FF31FF31FF31FF01FEC1FE61FE81FF81F11202A20412058206B207120622047202B201220F91FE51FDC1FDF1FE71FED1FEE1FEE1FED1FE…	591401405696	NULL	NULL	NULL
2018-09-28 12:10:12.625	0xF11FF21FF21FF21FF21FF21FF21FF21FF21FF21FF31FF41FF31FF01FEC1FE71FE81FF51F0C2026203D2054206820712065204B202F201520FD1FE81FDD1FDF1FE61FEC1FEF1FEE1FED1FEE1FEF1FF01FF01FF01FF11FF21FF21FF21FF31FF31FF51FF61FF81FF91FFA1FFB1FFC1FFE1F002001200220042007200B200E200F200E200C200B200A2007200320FC1FF61FF21FF01FEF1FEF1FF11FF31FF61FF91FFC1FFE1F00200120012001200020FF1FFD1FFA1FF61FF31FF11FF11FF21FF21FF21FF11FF21FF…	591401410816	NULL	NULL	NULL
2018-09-28 12:10:17.745	0x0D200F200F200D200B200A2007200320FD1FF71FF31FF01FEF1FEF1FF01FF21FF51FF91FFC1FFE1FFF1F0020012000200020FF1FFD1FFA1FF71FF31FF11FF11FF11FF21FF21FF21FF21FF21FF21FF31FF31FF31FF31FF21FF21FF01FEC1FE81FE91FF81F10202920412057206A207020622047202B201120FA1FE51FDD1FE01FE71FED1FEE1FEE1FEE1FEE1FEF1FEF1FEF1FF01FF01FF11FF11FF21FF31FF41FF51FF61FF71FF81FF91FFB1FFC1FFE1FFF1F00200220052008200B200E200F200F200D200B200…	591401415936	NULL	NULL	NULL
2018-09-28 12:10:22.865	0xDD1FDF1FE71FED1FEF1FEE1FEE1FEE1FEF1FEF1FEF1FF01FF11FF21FF21FF21FF31FF41FF51FF61FF81FF91FFA1FFB1FFD1FFE1F002001200320052008200B200E200F200F200E200C200B2008200320FC1FF61FF31FF21FF01FEF1FF01FF21FF51FF91FFC1FFF1F01200120012001200020FF1FFD1FFA1FF71FF31FF11FF11FF11FF11FF11FF21FF21FF21FF21FF21FF21FF31FF31FF31FF31FEF1FEB1FE71FEA1FFB1F13202C2044205A206C2070205F20442028200E20F71FE41FDC1FE01FE71FED1FEE1FE…	591401421056	NULL	NULL	NULL
2018-09-28 12:10:27.985	0xF21FF11FF21FF21FF21FF21FF21FF21FF21FF21FF21FF31FF31FF31FF21FF01FEB1FE71FE91FF71F0F202820402057206B207220642049202C201220FA1FE51FDD1FE01FE71FED1FEE1FEE1FEE1FEE1FEF1FEF1FF01FF01FF01FF11FF21FF31FF31FF31FF41FF61FF71FF91FFA1FFB1FFC1FFE1F002001200320052008200C200E200E200E200D200B200A2007200220FC1FF61FF31FF11FF01FF01FF11FF31FF51FF91FFD1FFF1F00200120012001200020FE1FFC1FF91FF61FF41FF21FF11FF21FF21FF21FF…	591401426176	NULL	NULL	NULL
2018-09-28 12:10:33.105	0x08200B200E200F200F200D200C200B2008200320FD1FF71FF21FF01FEF1FEF1FF11FF31FF61FF91FFC1FFE1FFF1F002000200020FF1FFE1FFD1FFA1FF61FF31FF11FF11FF21FF21FF21FF21FF11FF11FF11FF21FF31FF31FF31FF21FF21FEF1FEB1FE61FEA1FFA1F12202B2043205A206C2070206020442028200F20F71FE31FDC1FE01FE81FED1FEE1FEE1FEE1FEE1FEF1FEF1FEF1FF01FF11FF11FF11FF21FF41FF51FF61FF71FF81FF91FFA1FFB1FFC1FFD1FFF1F00200220052008200B200E200F200E200…	591401431296	NULL	NULL	NULL
2018-09-28 12:10:38.225	0xFB1FE61FDD1FE01FE71FEC1FEE1FEE1FEE1FEF1FF01FF01FF01FF01FF01FF11FF21FF31FF41FF41FF51FF71FF81FF91FFA1FFB1FFD1FFE1F002001200320052008200C200E200F200F200D200C200B2008200220FB1FF61FF31FF11FEF1FEF1FF11FF31FF61FFA1FFD1FFF1F00200120012001200020FE1FFC1FFA1FF61FF31FF11FF01FF11FF21FF21FF11FF11FF11FF11FF21FF21FF31FF31FF31FF21FEF1FEA1FE71FEB1FFD1F16202F2046205C206D206F205D20412025200B20F31FE11FDC1FE11FE91FE…	591401436416	NULL	NULL	NULL
2018-09-28 12:10:43.345	0xF71FF41FF21FF21FF21FF21FF21FF21FF21FF31FF31FF31FF31FF21FF21FF21FF21FF01FEB1FE71FEA1FFA1F13202B20432059206C2070206020452029200F20F81FE41FDC1FE01FE81FED1FEE1FEE1FED1FEE1FEF1FEF1FF01FF11FF11FF11FF21FF31FF31FF41FF51FF71FF81FF91FFA1FFB1FFD1FFE1F002001200320062009200D200F200F200E200C200B200A2006200120FA1FF51FF21FF11FEF1FF01FF11FF31FF61FFA1FFD1FFF1F00200120012001200020FE1FFC1FF91FF51FF21FF11FF11FF21FF…	591401441536	NULL	NULL	NULL
2018-09-28 12:10:48.465	0x0320062009200D200F200F200E200D200C200B2007200220FB1FF51FF21FF01FF01FF01FF01FF21FF51FF91FFC1FFE1F00200120012001200020FE1FFC1FF91FF61FF31FF11FF11FF11FF11FF11FF11FF11FF11FF21FF21FF21FF31FF31FF31FF21FEF1FEA1FE61FEB1FFD1F16202F2046205C206D206E205C20412025200B20F41FE21FDC1FE11FE91FED1FEE1FEE1FED1FEE1FEE1FEF1FF01FF01FF11FF11FF21FF31FF31FF41FF51FF71FF81FF91FFA1FFB1FFD1FFF1F00200120042007200B200E200F200…	591401446656	NULL	NULL	NULL
2018-09-28 12:10:53.585	0x29201020F71FE31FDC1FE01FE81FED1FEE1FEE1FEE1FEF1FEF1FEF1FF01FF01FF11FF11FF21FF31FF41FF41FF51FF71FF91FFA1FFA1FFB1FFD1FFE1F002001200320052008200B200E200E200E200C200B200A2006200120FB1FF51FF21FF01FEF1FF01FF21FF41FF71FFA1FFC1FFE1FFF1F0020012001200020FE1FFB1FF81FF51FF31FF11FF11FF11FF21FF21FF21FF21FF21FF21FF31FF31FF31FF31FF31FF31FEF1FEA1FE61FED1F0020192032204920602070206E2059203D2022200820F11FE11FDD1FE…	591401451776	NULL	NULL	NULL
2018-09-28 12:10:58.705	0xFC1FF91FF61FF41FF21FF21FF21FF11FF11FF21FF21FF31FF31FF31FF21FF21FF21FF31FF31FF01FEB1FE61FEB1FFD1F15202E2045205C206D2070205E20412026200C20F51FE31FDD1FE11FE91FED1FED1FED1FEE1FEF1FEF1FF01FF01FF01FF01FF11FF21FF31FF31FF41FF51FF71FF81FF91FF91FFB1FFD1FFF1F002002200420062009200C200E200F200F200D200B200A2006200020FA1FF41FF21FF01FEF1FF01FF11FF41FF71FFA1FFD1FFE1F0020012001200020FF1FFD1FFB1FF81FF51FF31FF21FF…	591401456896	NULL	NULL	NULL
2018-09-28 12:11:03.825	0x002001200220052008200C200E200F200F200D200B20092006200120FB1FF51FF11FEF1FF01FF11FF21FF41FF61FF91FFD1FFE1FFF1F002000200020FF1FFE1FFB1FF81FF51FF21FF11FF11FF11FF11FF11FF11FF11FF21FF31FF31FF21FF21FF31FF31FF21FEE1FEA1FE61FED1F00201920312048205F206F206E2059203D2022200920F11FE11FDD1FE31FEB1FEE1FEE1FED1FEE1FEE1FEE1FEF1FEF1FF01FF11FF11FF21FF31FF41FF51FF61FF71FF81FF91FFA1FFB1FFD1FFE1F00200120032006200A200…	591401462016	NULL	NULL	NULL
2018-09-28 12:11:08.945	0x5E20422026200D20F51FE21FDC1FE11FE91FEE1FEF1FEE1FEE1FEF1FEF1FEF1FF01FF01FF11FF21FF21FF21FF31FF41FF51FF61FF81FF91FFB1FFC1FFD1FFE1FFF1F01200320062009200C200F200F200E200C200B200A2007200120FA1FF41FF11FF01FEF1FF01FF11FF41FF81FFC1FFE1FFF1F0020012001200120FF1FFE1FFC1FF91FF51FF21FF01FF11FF11FF11FF11FF21FF21FF21FF21FF21FF31FF41FF41FF31FF21FEE1FE91FE71FEF1F03201C2034204C20612070206C20552039201E200520EE1FD…	591401467136	NULL	NULL	NULL
2018-09-28 12:11:14.065	0x0020FE1FFC1FF91FF61FF31FF11FF01FF11FF21FF21FF21FF21FF21FF21FF31FF31FF31FF41FF41FF41FF01FEB1FE71FEE1F01201920312049205F2070206E205A203E2023200920F31FE21FDD1FE21FEA1FEE1FEE1FEF1FEF1FEF1FEF1FF01FF11FF11FF11FF11FF21FF41FF41FF51FF61FF71FF81FFA1FFB1FFC1FFE1F0020012002200320052009200C200F200F200E200C200B2009200520FF1FF91FF41FF11FEF1FF01FF11FF21FF31FF61FFA1FFD1FFF1FFF1FFF1F002000200020FE1FFC1FF91FF51FF…	591401472256	NULL	NULL	NULL
2018-09-28 12:11:19.185	0xFD1FFE1FFF1F01200320062009200C200E200F200E200C200A20092006200120FB1FF51FF11FEF1FEF1FF01FF11FF31FF61FFA1FFC1FFE1F01200220012001200020FE1FFC1FF91FF51FF31FF21FF21FF11FF11FF11FF21FF21FF31FF31FF31FF21FF21FF21FF31FF21FEF1FE91FE71FEF1F03201C2034204C20622071206D2057203A201F200620EF1FE01FDC1FE31FEB1FEF1FEF1FEE1FEE1FEF1FEF1FEF1FEF1FF01FF01FF11FF31FF31FF31FF41FF61FF71FF81FF91FFB1FFC1FFE1FFF1F0120022004200…	591401477376	NULL	NULL	NULL
2018-09-28 12:11:24.305	0x6E206E205B203E2023200920F21FE01FDC1FE21FEA1FEE1FEE1FED1FEE1FEF1FEF1FEF1FEF1FF01FF11FF11FF11FF21FF41FF41FF51FF71FF81FF91FFA1FFB1FFD1FFF1F002001200320052009200C200E200E200E200C200A2009200520FF1FF91FF31FF11FEF1FEF1FF01FF11FF41FF71FFA1FFD1FFF1F0020002001200120FF1FFD1FFB1FF81FF41FF21FF11FF11FF21FF21FF21FF21FF21FF21FF31FF31FF31FF21FF21FF21FF11FED1FE81FE61FF11F06201F2037204E20642071206B20522036201B200…	591401482496	NULL	NULL	NULL
2018-09-28 12:11:29.425	0x012001200020FE1FFC1FF91FF61FF31FF11FF01FF01FF11FF21FF21FF21FF21FF11FF11FF11FF21FF31FF31FF21FEE1FE91FE61FEE1F02201C2034204B2060206F206D2057203A2020200620EF1FDF1FDD1FE31FEB1FEE1FEE1FEE1FEE1FEE1FEF1FEF1FEF1FF01FF11FF21FF31FF31FF41FF41FF51FF71FF91FFA1FFB1FFC1FFE1F0020012002200420062009200D200F200F200E200C200A2009200520FE1FF81FF41FF21FF01FEF1FF01FF21FF51FF81FFB1FFD1FFE1FFF1F002000200020FF1FFD1FFB1FF…	591401487616	NULL	NULL	NULL
2018-09-28 12:11:34.545	0xFB1FFC1FFD1FFE1F00200120032006200A200C200F200F200E200C200B200A2006200020F91FF31FF11FF01FEF1FEF1FF11FF41FF81FFB1FFD1FFF1F0120012001200120FF1FFD1FFB1FF81FF51FF31FF11FF11FF21FF21FF21FF21FF21FF21FF21FF21FF31FF31FF31FF31FF11FED1FE81FE71FF11F0620202038204F20632070206A20532037201C200320ED1FDE1FDD1FE31FEB1FEE1FEF1FEE1FEE1FEF1FF01FF01FEF1FF01FF11FF21FF31FF31FF31FF41FF61FF71FF81FF91FFB1FFC1FFD1FFF1F00200…	591401492736	NULL	NULL	NULL
2018-09-28 12:11:39.665	0x4B2060206F206D2057203B2021200720F01FE01FDD1FE31FEA1FEE1FEE1FEE1FEE1FEF1FEF1FEF1FEF1FF01FF11FF21FF21FF31FF31FF31FF51FF71FF81FF91FFA1FFC1FFE1FFF1F00200220042007200A200D200F200F200E200D200B200A200620FF1FF81FF41FF11FEF1FEF1FF01FF21FF51FF81FFB1FFE1FFF1F0020012000200020FF1FFD1FFB1FF81FF41FF21FF11FF21FF21FF21FF21FF21FF21FF21FF21FF31FF31FF31FF31FF31FF21FED1FE81FE71FF31F092022203B2052206620712068204F203…	591401497856	NULL	NULL	NULL
2018-09-28 12:11:44.785	0x01200120012001200120FF1FFC1FF81FF51FF31FF11FF01FF11FF11FF21FF21FF21FF21FF21FF21FF31FF31FF31FF31FF21FEE1FE91FE71FF01F06201F2037204E20632071206B20542038201D200420ED1FDE1FDD1FE41FEB1FEE1FEF1FEE1FEE1FEE1FEF1FEF1FF01FF01FF11FF11FF21FF31FF41FF51FF61FF71FF81FFA1FFB1FFC1FFE1FFF1F00200220042007200B200D200E200E200E200D200B2008200420FD1FF71FF31FF11FEF1FEF1FF01FF21FF51FF81FFC1FFE1F002001200120012001200020F…	591401502976	NULL	NULL	NULL
2018-09-28 12:11:49.905	0xF81FFA1FFB1FFC1FFD1FFF1F01200220042007200A200D200F200F200E200C200B2009200520FF1FF81FF41FF11FEF1FF01FF11FF31FF51FF81FFB1FFD1FFF1F0120012001200120FF1FFD1FFB1FF81FF41FF21FF11FF21FF21FF21FF21FF21FF21FF21FF21FF21FF31FF31FF31FF31FF11FED1FE81FE71FF31F082021203A2051206620712068204F20332019200020EA1FDD1FDD1FE41FEB1FEE1FEE1FEE1FED1FEE1FEF1FEF1FF01FF11FF11FF11FF21FF21FF31FF51FF61FF81FF81FF91FFB1FFC1FFE1FF…	591401508096	NULL	NULL	NULL
2018-09-28 12:11:55.025	0x1E2037204E20622070206A20522036201C200320ED1FDE1FDD1FE41FEB1FEE1FEE1FED1FEE1FEF1FEF1FEF1FF01FF11FF11FF21FF21FF31FF31FF51FF61FF71FF81FFA1FFB1FFC1FFE1FFF1F00200220042007200A200D200F200F200E200C200A2008200420FE1FF81FF31FF11FEF1FEF1FF01FF21FF51FF81FFB1FFD1FFF1F0020012001200020FF1FFD1FFA1FF71FF41FF11FF01FF11FF11FF11FF11FF11FF11FF21FF21FF21FF21FF21FF21FF21FF11FEC1FE71FE81FF51F0C2025203D205420682071206…	591401513216	NULL	NULL	NULL
2018-09-28 12:12:00.145	0xFD1FFF1FFF1FFF1FFF1FFF1FFE1FFD1FFB1FF81FF51FF31FF11FF11FF11FF11FF11FF11FF21FF31FF31FF31FF21FF21FF21FF31FF21FEE1FE81FE71FF31F092022203A2051206720722069205020342019200020EA1FDD1FDD1FE41FEB1FEE1FEE1FEE1FEE1FEE1FEF1FF01FF01FF01FF11FF11FF31FF41FF41FF51FF61FF71FF81FF91FFA1FFC1FFE1F002001200320052007200A200D200F200F200D200C200B2008200320FD1FF71FF31FF11FF01FF11FF21FF31FF51FF81FFB1FFD1FFF1F002000200020F…	591401518336	NULL	NULL	NULL
2018-09-28 12:12:05.265	0xF71FF81FF91FFA1FFB1FFD1FFE1FFF1F01200320052008200A200D20102010200E200C200B2009200520FE1FF81FF31FF01FEF1FF01FF11FF21FF51FF81FFC1FFE1F00200120012001200020FF1FFD1FFA1FF71FF41FF21FF11FF21FF21FF21FF21FF21FF31FF31FF31FF31FF21FF21FF31FF31FF21FED1FE81FE81FF51F0C2025203D2054206820722067204D2030201620FC1FE81FDD1FDF1FE61FEC1FEE1FEE1FEE1FEF1FEF1FEF1FF01FF01FF01FF11FF11FF21FF31FF51FF51FF61FF71FF81FF91FFA1FF…	591401523456	NULL	NULL	NULL
2018-09-28 12:12:10.385	0xF21F08202120392050206520712069205020332019200020EA1FDD1FDD1FE41FEB1FEE1FEE1FED1FED1FEE1FEF1FEF1FF01FF01FF11FF21FF31FF31FF41FF51FF61FF71FF81FFA1FFB1FFD1FFE1FFF1F01200320052008200B200E200F200F200E200C200B2008200420FD1FF61FF21FF01FF01FF01FF01FF21FF51FF81FFC1FFE1FFF1F0020012001200120FF1FFC1FFA1FF71FF41FF11FF01FF11FF21FF21FF21FF21FF21FF21FF21FF21FF21FF31FF31FF31FF01FEC1FE61FE81FF71F0F202820402057206…	591401528576	NULL	NULL	NULL
2018-09-28 12:12:15.505	0xF81FFB1FFD1FFF1F0020012001200020FF1FFD1FFA1FF71FF41FF11FF11FF11FF11FF11FF21FF21FF21FF11FF11FF21FF21FF21FF21FF31FF11FED1FE71FE71FF41F0A2023203C2053206820712066204C2030201520FD1FE81FDD1FDF1FE61FEC1FEE1FEE1FED1FEE1FEF1FEF1FEF1FF01FF11FF21FF21FF21FF31FF41FF51FF61FF71FF81FF91FFB1FFC1FFE1FFF1F01200320052008200C200E200F200F200D200B200A2008200320FD1FF61FF21FF01FEF1FF01FF11FF31FF51FF91FFB1FFD1FFF1F00200…	591401533696	NULL	NULL	NULL
2018-09-28 12:12:20.625	0xF31FF51FF61FF81FF91FFA1FFB1FFC1FFE1FFF1F00200220042008200B200E200F200F200D200C200B2009200520FE1FF81FF31FF11FF01FEF1FF01FF21FF51FF91FFC1FFE1FFF1F0020012001200120FF1FFD1FFA1FF71FF41FF21FF11FF11FF21FF21FF21FF21FF11FF11FF21FF31FF31FF31FF31FF31FF11FEC1FE71FE91FF81F102029204020562069207120642049202D201320FA1FE61FDC1FDF1FE71FEC1FEE1FEE1FEE1FEE1FEE1FEF1FEF1FF01FF01FF11FF21FF31FF31FF31FF41FF51FF71FF91FF…	591401538816	NULL	NULL	NULL
2018-09-28 12:12:25.745	0xE71FE71FF41F0A2023203C2053206820722067204E2030201620FE1FE91FDD1FDE1FE61FEB1FEE1FEE1FEE1FEE1FEF1FEF1FEE1FEF1FF01FF11FF21FF21FF31FF41FF51FF61FF81FF91FFA1FFB1FFC1FFE1FFF1F01200220042008200B200E200F200F200D200B200A2009200420FD1FF71FF31FF11FF01FF01FF11FF31FF51FF91FFC1FFE1FFF1F002000200020FF1FFE1FFD1FFA1FF71FF41FF11FF01FF11FF21FF21FF21FF21FF21FF21FF21FF31FF31FF31FF31FF31FF01FEB1FE71FEB1FFB1F13202B204…	591401543936	NULL	NULL	NULL
2018-09-28 12:12:30.865	0xF11FF51FF91FFD1FFE1FFF1F0120012001200120FF1FFD1FFA1FF61FF41FF21FF21FF21FF21FF21FF21FF21FF21FF21FF31FF31FF31FF31FF31FF31FF01FEC1FE71FE91FF71F0F202820402056206920712064204A202E201420FB1FE71FDD1FE01FE71FED1FEE1FEE1FEE1FEE1FEF1FEF1FEF1FF01FF11FF21FF21FF31FF31FF41FF51FF71FF81FF91FFA1FFB1FFD1FFE1F002001200320052008200C200E200F200F200D200B200A2007200220FB1FF51FF31FF11FF01FF01FF01FF31FF61FFA1FFD1FFF1F0…	591401549056	NULL	NULL	NULL
2018-09-28 12:12:35.985	0xF21FF31FF41FF61FF71FF81FF81FF91FFB1FFD1FFE1FFF1F01200220042007200B200D200F200F200D200B200A2007200320FC1FF61FF21FF01FEF1FF01FF11FF31FF51FF81FFC1FFE1FFF1F002000200020FF1FFE1FFC1FF91FF61FF31FF11FF21FF21FF21FF11FF21FF21FF21FF31FF31FF31FF31FF31FF31FF21FF01FEB1FE71FEA1FF91F11202A20422059206C207020602045202A201020F71FE31FDC1FE01FE81FED1FEE1FEE1FED1FEE1FEF1FEF1FEF1FF01FF11FF11FF11FF21FF31FF51FF61FF61FF…	591401554176	NULL	NULL	NULL
2018-09-28 12:12:41.105	0xF01FEC1FE61FE81FF61F0E2027203F2056206920712064204A202D201320FB1FE61FDD1FDF1FE71FED1FEF1FEE1FED1FEE1FEE1FEE1FEF1FEF1FF11FF21FF21FF21FF31FF31FF51FF71FF81FF91FFA1FFB1FFC1FFE1FFF1F01200220052008200C200F200F200F200D200C200B2007200320FC1FF61FF31FF11FF01FF01FF11FF31FF61FFA1FFD1FFF1F0020002000200020FF1FFE1FFC1FFA1FF61FF21FF01FF01FF11FF11FF11FF21FF21FF21FF11FF21FF31FF31FF41FF41FF31FEF1FEB1FE71FEB1FFD1F1…	591401559296	NULL	NULL	NULL
2018-09-28 12:12:46.225	0xF01FF01FF21FF51FF91FFC1FFF1F00200120012001200020FF1FFD1FFA1FF71FF41FF21FF01FF11FF21FF31FF31FF31FF11FF11FF21FF21FF31FF31FF31FF31FEF1FEB1FE61FEA1FFA1F12202A20422058206B207120612046202A201020F81FE41FDC1FE01FE81FED1FEE1FEE1FEE1FEE1FEE1FEF1FEF1FEF1FF01FF11FF21FF21FF31FF31FF41FF51FF71FFA1FFB1FFC1FFD1FFF1F002002200320062009200C200E200F200E200C200A20092006200120FA1FF51FF21FF11FF01FF01FF01FF31FF61FFA1FF…	591401564416	NULL	NULL	NULL
2018-09-28 12:12:51.345	0xF11FF21FF31FF41FF51FF61FF71FF81FF91FF91FFA1FFC1FFE1F002001200320052008200B200E200F200F200D200A20092007200320FC1FF61FF21FF01FEF1FEF1FF01FF21FF51FF91FFC1FFD1FFF1F0120012001200120FF1FFC1FF91FF61FF31FF11FF11FF11FF11FF11FF11FF21FF21FF21FF11FF21FF31FF31FF31FF31FF01FEB1FE61FEB1FFD1F16202F2046205C206E2070205E20422027200D20F61FE31FDD1FE11FE91FEE1FEF1FEF1FEE1FEE1FEF1FEF1FF01FF11FF11FF21FF21FF31FF51FF51FF…	591401569536	NULL	NULL	NULL
2018-09-28 12:12:56.465	0xF31FF31FF01FEC1FE71FEA1FF91F11202B20422059206C207120612046202A201120F91FE41FDC1FE01FE81FED1FEE1FEE1FEE1FEE1FEF1FEF1FF01FF01FF01FF11FF21FF31FF41FF41FF51FF61FF81FF91FFB1FFC1FFE1FFF1F012002200420062009200C200E200F200F200E200C200A2006200120FB1FF51FF21FF01FF01FF11FF21FF41FF61FF91FFC1FFF1F01200220012001200020FE1FFC1FF91FF61FF31FF11FF11FF11FF11FF11FF11FF21FF21FF21FF21FF21FF21FF21FF21FF21FEF1FEA1FE61FE…	591401574656	NULL	NULL	NULL
2018-09-28 12:13:01.585	0xF01FEF1FF11FF11FF31FF51FF91FFC1FFF1F00200120012001200020FF1FFC1FF91FF61FF41FF21FF21FF21FF21FF11FF21FF11FF21FF21FF21FF21FF31FF31FF31FF21FF01FEB1FE71FEA1FFC1F14202D2045205C206E2070205E20422027200D20F51FE21FDC1FE11FE91FEE1FEE1FEE1FEE1FEF1FEF1FEF1FF01FF11FF11FF01FF11FF21FF31FF41FF61FF71FF81FF91FFA1FFB1FFD1FFF1F002001200320062009200C200E200F200E200C200A20092006200120FA1FF51FF21FF11FF01FF01FF11FF41FF…	591401579776	NULL	NULL	NULL
2018-09-28 12:13:06.705	0xF01FF01FF11FF11FF21FF41FF41FF51FF71FF81FF91FFA1FFB1FFC1FFE1F002001200320062008200B200E200F200F200D200B200A2007200220FB1FF51FF11FEF1FF01FF11FF11FF31FF51FF91FFC1FFE1FFF1F002000200020FF1FFE1FFC1FF91FF61FF41FF21FF21FF21FF21FF21FF21FF21FF31FF31FF31FF21FF21FF21FF31FF31FF01FEB1FE71FED1F00201920312049205F206F206E205B203E2023200920F21FE11FDC1FE21FEA1FEE1FEF1FEE1FEE1FEE1FEE1FEF1FF01FF11FF11FF11FF21FF31FF…	591401584896	NULL	NULL	NULL
2018-09-28 12:13:11.825	0xF31FF31FF31FF31FF01FEB1FE71FEA1FFC1F14202D2045205B206D2070205F20432027200D20F61FE31FDC1FE11FE81FEE1FEF1FEE1FED1FEE1FEE1FEE1FEF1FF01FF11FF11FF21FF21FF31FF41FF61FF71FF81FF91FFA1FFB1FFD1FFF1F002001200320062009200D200F200F200E200C200A20092006200120FA1FF51FF21FF01FF01FF11FF21FF31FF61FFA1FFD1FFE1F00200120012000200020FE1FFC1FF91FF51FF21FF01FF11FF11FF21FF21FF21FF21FF21FF21FF31FF31FF21FF21FF21FF21FEE1FE…	591401590016	NULL	NULL	NULL
2018-09-28 12:13:16.945	0xF51FF31FF11FF11FF11FF21FF31FF61FFA1FFC1FFE1FFF1F002000200020FF1FFE1FFC1FF91FF61FF41FF21FF21FF21FF21FF21FF21FF21FF31FF31FF31FF31FF31FF31FF31FF31FEF1FEA1FE61FEC1FFF1F1920312048205E206F206F205B203F2023200A20F31FE11FDD1FE21FEA1FEE1FEE1FEE1FEE1FEE1FEE1FEF1FF01FF01FF01FF11FF31FF31FF41FF51FF61FF71FF81FF91FFB1FFC1FFD1FFF1F002002200420072009200C200F2010200F200D200B2009200620FF1FF91FF41FF21FF01FF01FF01FF…	591401595136	NULL	NULL	NULL
2018-09-28 12:13:22.065	0xEF1FF01FF01FF11FF11FF21FF31FF41FF51FF61FF71FF81FF91FFA1FFB1FFC1FFD1FFF1F01200320062009200B200E200F200E200C200B200A2006200120FA1FF41FF21FF01FEF1FF01FF11FF41FF61FFA1FFD1FFF1F00200120012001200020FE1FFB1FF81FF51FF21FF11FF11FF21FF21FF21FF11FF21FF31FF41FF41FF31FF21FF31FF31FF31FEF1FEA1FE71FEE1F02201B2033204B20612070206D2057203A2020200620EF1FE01FDD1FE41FEB1FEE1FEF1FEE1FEE1FEE1FEE1FEE1FEF1FF01FF01FF11FF…	591401600256	NULL	NULL	NULL
2018-09-28 12:13:27.185	0xF31FF31FF21FF31FF31FF31FF01FEB1FE61FEC1FFE1F1720302047205E206F206F205C20402024200B20F31FE11FDD1FE21FEA1FEE1FEF1FEE1FEF1FEF1FEF1FEF1FF01FF01FF01FF11FF21FF31FF41FF51FF51FF71FF81FF91FFA1FFB1FFD1FFE1F002001200320062009200C200F200F200F200C200B200A2006200020FA1FF41FF11FEF1FF01FF11FF21FF41FF71FFA1FFD1FFF1F0020012001200120FF1FFD1FFB1FF81FF51FF31FF11FF11FF11FF21FF21FF21FF21FF31FF31FF31FF21FF31FF31FF31FF…	591401605376	NULL	NULL	NULL
2018-09-28 12:13:32.305	0x0120FA1FF51FF21FF01FEF1FEF1FF11FF41FF71FFA1FFC1FFE1F0020002000200020FF1FFE1FFC1FF91FF61FF31FF11FF21FF21FF21FF21FF21FF21FF21FF21FF31FF31FF31FF31FF31FF21FEF1FEA1FE71FEE1F01201C2034204C20612070206D2057203B2021200720F01FE01FDC1FE31FEB1FEE1FEE1FEE1FEE1FEE1FEF1FEF1FEF1FF11FF21FF21FF21FF31FF41FF51FF61FF71FF91FFA1FFB1FFB1FFD1FFF1F01200220052007200A200D200E200E200D200C200B2009200520FF1FF91FF31FF11FF01FF…	591401610496	NULL	NULL	NULL
2018-09-28 12:13:37.425	0xED1FEE1FEF1FF01FF01FF11FF11FF21FF21FF31FF51FF61FF71FF91FFA1FFB1FFC1FFD1FFE1FFF1F01200320052009200C200F200F200E200C200A20092006200020FA1FF41FF11FF01FF01FF01FF11FF31FF61FFA1FFD1FFF1FFF1FFF1F00200020FF1FFD1FFB1FF81FF41FF21FF01FF11FF21FF21FF21FF11FF11FF11FF21FF21FF31FF31FF31FF31FF11FED1FE81FE71FF01F04201E2037204E20632071206B20532037201C200320EC1FDE1FDD1FE41FEB1FEE1FEE1FED1FED1FEE1FEE1FEF1FEF1FF01FF…	591401615616	NULL	NULL	NULL
2018-09-28 12:13:42.545	0xF21FF21FF21FF31FF31FF31FF31FF21FEE1FE91FE71FEE1F01201A2032204A20612070206E2057203B2020200720EF1FDF1FDC1FE21FEA1FEE1FEF1FEE1FEE1FEE1FEF1FEF1FEF1FF01FF11FF21FF21FF31FF41FF51FF61FF71FF81FF91FFA1FFC1FFD1FFF1F00200220042007200A200D200F200F200E200C200B2009200520FF1FF91FF41FF21FF01FF01FF11FF21FF41FF81FFB1FFE1F00200120012001200020FF1FFE1FFB1FF81FF41FF21FF11FF11FF11FF11FF21FF21FF11FF21FF31FF31FF31FF21FF…	591401620736	NULL	NULL	NULL
2018-09-28 12:13:47.665	0x092006200020F91FF41FF11FEF1FEF1FF01FF11FF41FF71FFA1FFC1FFE1FFF1F00200020FF1FFF1FFE1FFC1FF91FF51FF21FF11FF21FF21FF21FF21FF21FF21FF21FF31FF31FF31FF31FF31FF21FF11FEE1FE91FE61FEF1F05201E2036204E20632071206B20542037201D200420ED1FDE1FDD1FE31FEB1FEE1FEE1FED1FEE1FEE1FEE1FEF1FF01FF11FF21FF21FF21FF31FF41FF51FF61FF81FF91FFA1FFB1FFC1FFD1FFF1F01200220042007200A200D200F200F200D200B200A2009200520FF1FF81FF31FF…	591401625856	NULL	NULL	NULL
2018-09-28 12:13:52.785	0xEE1FEE1FEE1FEF1FF01FF01FF01FF11FF21FF31FF41FF41FF51FF51FF71FF81FFA1FFB1FFC1FFE1FFF1F00200220042007200A200D200F200F200E200C200B2009200520FE1FF81FF31FF11FEF1FF01FF01FF21FF41FF71FFB1FFE1F002000200020002000200020FE1FFB1FF81FF41FF21FF11FF11FF21FF21FF11FF21FF21FF11FF21FF21FF31FF31FF31FF31FF11FED1FE81FE71FF21F082021203A2051206620722069205020342019200020EB1FDE1FDE1FE51FEC1FEF1FEF1FEF1FEF1FEF1FEF1FEF1FE…	591401630976	NULL	NULL	NULL
2018-09-28 12:13:57.905	0xF21FF11FF21FF31FF31FF31FF31FF31FF31FF21FEE1FE91FE71FF01F04201D2036204D20622071206B20552039201E200420ED1FDF1FDD1FE31FEB1FEE1FEE1FEE1FEE1FEF1FEF1FEF1FF01FF11FF21FF21FF21FF31FF41FF51FF61FF71FF81FFA1FFB1FFC1FFD1FFF1F00200220042007200A200D200F200F200D200B200B2009200420FD1FF71FF31FF11FF01FEF1FF01FF21FF41FF71FFB1FFD1FFF1F0020002000200020FF1FFD1FFA1FF71FF31FF11FF11FF21FF21FF21FF21FF21FF21FF21FF21FF31FF…	591401636096	NULL	NULL	NULL
2018-09-28 12:14:03.025	0x0B200A2009200520FF1FF91FF41FF21FF01FF01FF01FF11FF41FF71FFB1FFD1FFF1F0020002000200020FF1FFE1FFB1FF81FF41FF21FF01FF11FF11FF21FF21FF21FF11FF11FF21FF21FF31FF31FF31FF31FF11FED1FE81FE71FF21F0720202039205020652071206920512035201A200120EA1FDD1FDD1FE41FEB1FEE1FEE1FEE1FEE1FEF1FEF1FEF1FF01FF01FF11FF21FF21FF31FF41FF51FF51FF71FF91FFA1FFB1FFC1FFE1FFF1F00200220042007200A200D200E200E200E200C200B2008200420FD1FF…	591401641216	NULL	NULL	NULL
2018-09-28 12:14:08.145	0xEE1FEE1FEE1FED1FEE1FEE1FEF1FEF1FF01FF11FF21FF31FF31FF41FF41FF51FF71FF91FFA1FFB1FFC1FFD1FFF1F01200220042007200A200D200F200F200E200C200B2008200420FE1FF81FF41FF21FF01FF01FF01FF21FF41FF81FFB1FFD1FFF1F0020002000200020FF1FFE1FFB1FF81FF41FF21FF01FF11FF21FF21FF21FF21FF21FF21FF21FF31FF31FF31FF31FF31FF11FED1FE81FE81FF51F0B2024203C2053206820712067204D2030201520FD1FE81FDD1FDE1FE61FEC1FEF1FEE1FEE1FED1FEE1FE…	591401646336	NULL	NULL	NULL
2018-09-28 12:14:13.265	0xF21FF21FF11FF11FF11FF11FF11FF21FF21FF21FF21FF01FEC1FE71FE61FF11F0620202038204F20642071206920502034201A200120EB1FDE1FDD1FE41FEB1FEE1FEE1FEE1FED1FEE1FEE1FEE1FF01FF01FF11FF21FF21FF31FF41FF51FF61FF71FF81FF91FFA1FFC1FFE1FFF1F00200120042007200B200E200F200F200D200B200A2008200420FD1FF71FF31FF11FEF1FF01FF11FF31FF51FF91FFC1FFE1F00200120012000200020FE1FFD1FFA1FF71FF41FF21FF11FF21FF21FF21FF21FF21FF21FF31FF…	591401651456	NULL	NULL	NULL
2018-09-28 12:14:18.385	0x0E200D200B200A2009200520FF1FF91FF41FF21FF01FF01FF01FF21FF41FF81FFB1FFD1FFF1F0020002000200020FF1FFE1FFB1FF71FF41FF21FF11FF21FF21FF21FF21FF21FF11FF21FF21FF31FF31FF41FF31FF31FF11FED1FE71FE81FF41F0A2024203C2053206820712067204D2030201620FE1FE91FDD1FDF1FE71FED1FEF1FEE1FED1FEE1FEE1FEF1FEF1FF01FF11FF11FF21FF31FF41FF41FF41FF61FF81FF91FF91FFA1FFB1FFD1FFE1F00200220052008200B200E200F200F200D200B200B2008200…	591401656576	NULL	NULL	NULL
2018-09-28 12:14:23.505	0xE41FEB1FEE1FED1FED1FEE1FEE1FEF1FF01FF01FF11FF11FF21FF31FF31FF41FF51FF61FF81FF91FFA1FFB1FFC1FFD1FFE1FFF1F0120032006200A200D200F200F200D200B20092008200420FD1FF71FF21FF01FEF1FF01FF01FF21FF41FF71FFB1FFD1FFF1F0120022002200120FF1FFD1FFB1FF81FF51FF31FF21FF11FF11FF11FF11FF21FF21FF21FF21FF21FF21FF21FF31FF31FF11FED1FE71FE81FF71F0F2027203F2056206A207120642049202D201320FA1FE61FDC1FDF1FE71FED1FEE1FED1FEE1FE…	591401661696	NULL	NULL	NULL
2018-09-28 12:14:28.625	0xF11FF11FF21FF21FF21FF21FF31FF31FF31FF31FF31FF31FF31FF21FEE1FE81FE81FF41F0C2025203C2053206820722067204E2032201820FE1FE91FDD1FDF1FE71FED1FEF1FEE1FEF1FEF1FEE1FEF1FF01FF01FF11FF11FF11FF21FF41FF51FF61FF71FF81FF91FFA1FFB1FFC1FFE1FFF1F00200220032006200A200E200F200F200C200B200A2008200320FC1FF61FF21FF11FF01FF01FF01FF21FF51FF91FFC1FFE1F00200120012001200020FF1FFD1FFA1FF71FF41FF21FF11FF21FF21FF31FF31FF21FF…	591401666816	NULL	NULL	NULL
2018-09-28 12:14:33.745	0x0D200F200F200D200C200A2008200420FE1FF81FF31FF11FEF1FEF1FF01FF21FF51FF81FFC1FFE1FFF1F0020002000200020FF1FFC1FF91FF61FF31FF11FF11FF11FF11FF11FF11FF11FF11FF21FF21FF31FF31FF31FF31FF31FF11FEC1FE71FE81FF61F0E2027203F2056206A20722065204A202D201320FB1FE61FDD1FE01FE71FEC1FEE1FEE1FED1FEE1FEE1FEF1FEF1FEF1FEF1FF01FF11FF11FF21FF41FF51FF71FF81FF91FFA1FFB1FFC1FFD1FFF1F00200220042007200B200E200F200F200C200A200…	591401671936	NULL	NULL	NULL
2018-09-28 12:14:38.865	0xDD1FDF1FE61FEC1FEF1FEE1FEF1FEE1FEE1FEE1FF01FF01FF01FF01FF11FF21FF41FF41FF51FF61FF81FF91FFA1FFB1FFC1FFE1F002001200320052008200B200D200F200E200D200C200A2007200220FC1FF61FF31FF11FF01FF01FF11FF21FF41FF81FFB1FFD1F00200120002000200020FF1FFC1FF91FF61FF31FF11FF11FF11FF11FF21FF21FF21FF21FF31FF31FF21FF31FF31FF31FF31FF01FEB1FE71FEA1FFA1F12202A20422059206C207120612046202A201020F81FE41FDC1FE01FE81FED1FEE1FE…	591401677056	NULL	NULL	NULL
2018-09-28 12:14:43.985	0xF21FF11FF21FF21FF21FF11FF11FF11FF21FF21FF31FF31FF31FF31FF31FF01FEC1FE71FE81FF61F0E2027203F2056206A20722065204A202D201320FB1FE71FDD1FE01FE71FED1FEE1FEE1FEE1FEE1FEF1FEF1FEF1FF01FF11FF11FF11FF21FF31FF41FF51FF61FF71FF81FF91FFB1FFC1FFE1F002001200220042008200B200F200F200F200D200B200A2007200220FC1FF61FF31FF11FF01FEF1FF01FF21FF61FF91FFC1FFE1F00200120012001200020FE1FFC1FF91FF61FF31FF11FF11FF21FF21FF21FF…	591401682176	NULL	NULL	NULL
2018-09-28 12:14:49.105	0x08200B200E20102010200E200B200A2009200420FD1FF71FF31FF11FF01FF01FF11FF31FF51FF91FFC1FFE1FFF1F0020012001200020FE1FFC1FFA1FF71FF31FF11FF11FF21FF21FF21FF31FF31FF31FF21FF21FF31FF31FF31FF31FF31FF01FEB1FE71FEA1FF91F11202A20422058206B207120612047202A201020F81FE41FDC1FE01FE81FED1FEE1FEE1FEE1FEE1FEF1FEF1FEF1FF01FF11FF21FF21FF31FF31FF41FF51FF61FF81FFA1FFB1FFB1FFD1FFE1FFF1F01200320062009200C200E200E200E200…	591401687296	NULL	NULL	NULL
2018-09-28 12:14:54.225	0xFC1FE81FDD1FDF1FE61FEC1FEF1FEE1FEE1FEF1FEF1FEF1FEF1FF01FF11FF11FF21FF31FF31FF41FF51FF61FF71FF81FF91FFB1FFC1FFE1FFF1F01200320052008200C200E200F200F200D200B200A2007200220FB1FF51FF21FF01FEF1FF01FF11FF31FF51FF91FFC1FFE1F00200020002000200020FE1FFC1FF91FF61FF41FF21FF11FF21FF21FF21FF21FF21FF21FF31FF31FF31FF31FF31FF31FF21FF01FEB1FE71FEB1FFD1F15202E2045205B206D2070205E20422026200C20F51FE31FDD1FE11FE91FE…	591401692416	NULL	NULL	NULL
2018-09-28 12:14:59.345	0xF71FF41FF21FF11FF11FF11FF11FF21FF21FF21FF21FF21FF21FF31FF31FF21FF21FF01FEB1FE71FE91FF81F10202920412058206C2072206220462029201020F91FE51FDC1FE01FE71FED1FEE1FED1FED1FEE1FEE1FEE1FEF1FF01FF11FF21FF31FF31FF31FF41FF51FF71FF81FF91FFA1FFB1FFD1FFE1F002001200220052008200C200E200F200F200D200C200A2007200220FB1FF61FF31FF11FF01FF01FF11FF31FF61FFA1FFD1FFF1F00200120022001200020FE1FFC1FF91FF51FF31FF11FF11FF21FF…	591401697536	NULL	NULL	NULL
2018-09-28 12:15:04.465	0x0220052008200B200E200F200E200D200B200A2007200320FC1FF61FF31FF11FF01FF01FF11FF31FF61FF91FFC1FFE1FFF1F002000200020FF1FFE1FFC1FF91FF61FF31FF11FF01FF11FF21FF21FF11FF11FF21FF21FF31FF31FF21FF31FF31FF21FEF1FEA1FE61FEA1FFB1F14202C2044205B206D2070205E20422026200C20F51FE21FDC1FE01FE81FED1FEE1FED1FED1FEF1FEF1FEF1FEF1FF01FF11FF11FF21FF31FF41FF51FF61FF71FF91FFA1FFA1FFB1FFD1FFF1F002001200320062009200C200F200…	591401702656	NULL	NULL	NULL
2018-09-28 12:15:09.585	0x2B201120F81FE41FDC1FDF1FE71FED1FEE1FED1FED1FEE1FEE1FEE1FEF1FF01FF11FF21FF21FF21FF31FF41FF61FF71FF81FF91FFA1FFB1FFD1FFE1FFF1F01200320052008200B200E200F200E200C200B200A2007200220FB1FF51FF21FF01FEF1FF01FF11FF31FF61FFA1FFC1FFE1F0020002000200020FF1FFE1FFC1FF91FF51FF31FF11FF11FF11FF11FF21FF21FF21FF21FF21FF31FF31FF21FF21FF21FF11FEF1FEA1FE61FEC1FFF1F1920312048205D206E206E205B203E2023200A20F21FE11FDD1FE…	591401707776	NULL	NULL	NULL
2018-09-28 12:15:14.705	0xFC1FF91FF61FF31FF11FF01FF11FF11FF21FF21FF21FF21FF21FF21FF31FF31FF31FF31FF31FEF1FEB1FE71FEB1FFB1F13202C2044205A206D206F205E20432027200D20F51FE21FDC1FE01FE81FED1FEE1FEE1FEE1FEF1FEF1FEF1FEF1FF11FF11FF21FF21FF31FF31FF41FF51FF61FF81FF91FFA1FFB1FFD1FFE1F002001200320052009200C200E200E200E200C200B200A2007200120FA1FF41FF21FF01FF01FF01FF11FF31FF61FFA1FFD1FFF1F0020002000200020FF1FFD1FFB1FF81FF51FF21FF11FF…	591401712896	NULL	NULL	NULL
2018-09-28 12:15:19.825	0xFF1F01200220052008200B200E200E200E200C200A20092006200120FB1FF61FF21FF01FEE1FF01FF11FF31FF61FF91FFC1FFE1FFF1F002000200020FF1FFE1FFC1FF91FF51FF31FF11FF11FF11FF21FF21FF21FF11FF21FF31FF31FF31FF31FF31FF31FF21FEF1FEA1FE61FEC1FFF1F1820302047205E206F206F205C203F2022200920F21FE11FDD1FE21FE91FED1FEE1FEE1FED1FEE1FEF1FEF1FF01FF01FF11FF21FF21FF31FF41FF51FF61FF71FF81FF91FFA1FFB1FFC1FFE1FFF1F01200320062009200…	591401718016	NULL	NULL	NULL
2018-09-28 12:15:24.945	0x6020442028200E20F71FE41FDC1FE11FE81FEE1FEF1FEE1FEE1FEF1FEF1FF01FF01FF01FF01FF11FF21FF31FF41FF51FF51FF61FF81FF91FFB1FFC1FFD1FFF1F002002200420062009200C200F2010200F200D200B20092006200020FA1FF41FF11FF01FF01FF01FF11FF31FF61FFA1FFC1FFE1F0020012001200120FF1FFD1FFB1FF91FF61FF31FF11FF11FF11FF21FF21FF21FF21FF21FF31FF31FF21FF21FF21FF31FF31FEF1FEA1FE71FEF1F02201C2034204B20602070206E2058203C2020200620EF1FD…	591401723136	NULL	NULL	NULL
2018-09-28 12:15:30.065	0x0120FF1FFC1FF91FF61FF31FF11FF11FF11FF11FF21FF21FF21FF21FF21FF21FF31FF31FF31FF31FF31FEF1FEB1FE61FEC1FFF1F1720302047205D206E206F205C20402024200A20F31FE11FDC1FE21FEA1FEE1FEE1FED1FEE1FEF1FEF1FEF1FEF1FF01FF11FF11FF21FF31FF31FF41FF51FF61FF81FF91FFA1FFB1FFD1FFE1F00200220042007200A200C200F200F200E200C200B2009200520FF1FF91FF41FF11FF01FF01FF11FF21FF31FF61FFA1FFC1FFE1F0120012001200020FF1FFD1FFB1FF81FF51FF…	591401728256	NULL	NULL	NULL
2018-09-28 12:15:35.185	0xFE1FFF1FFF1F01200320052009200C200E200F200F200C200A20092006200120FA1FF41FF21FF01FEF1FF01FF11FF31FF61FFA1FFD1FFE1F00200120012000200020FE1FFC1FF91FF51FF31FF21FF21FF11FF11FF11FF11FF21FF31FF31FF31FF31FF31FF31FF31FF21FEF1FEA1FE71FEF1F02201B2033204B20602070206E2058203C2021200720F01FE01FDD1FE31FEA1FEE1FEE1FEE1FEE1FEF1FEF1FEF1FF01FF11FF11FF21FF21FF21FF31FF51FF61FF71FF91FFA1FFB1FFB1FFD1FFF1F0020012003200…	591401733376	NULL	NULL	NULL
2018-09-28 12:15:40.305	0x6E206F205C20402024200A20F31FE11FDC1FE21FEA1FEE1FEF1FEF1FEE1FEE1FEE1FEF1FEF1FF11FF21FF21FF21FF31FF31FF41FF51FF71FF81FF91FFA1FFB1FFD1FFF1F002001200320062009200C200F200F200E200C200B200A200620FF1FF91FF31FF11FF01FEF1FF01FF21FF41FF71FFA1FFD1FFF1F0020002000200020FF1FFE1FFB1FF81FF51FF31FF21FF21FF21FF21FF11FF21FF21FF21FF21FF21FF31FF31FF31FF21FF11FEE1FE91FE71FF01F06201F2037204E20632071206B20542037201D200…	591401738496	NULL	NULL	NULL
2018-09-28 12:15:45.425	0x01200120FF1FFE1FFB1FF81FF51FF21FF01FF01FF21FF21FF11FF21FF11FF11FF21FF21FF21FF31FF31FF31FF21FEE1FEA1FE71FEE1F01201A2033204A20602070206E2058203C2020200720EF1FE01FDD1FE31FEB1FEE1FEE1FEE1FEE1FEF1FEF1FEF1FEF1FF01FF11FF21FF21FF21FF31FF41FF61FF71FF81FF91FFA1FFC1FFD1FFE1F00200120032006200A200C200F200F200E200C200A2009200520FF1FF91FF41FF11FF01FEF1FF01FF21FF41FF71FFB1FFD1FFF1F0020002000200020FF1FFC1FFA1FF…	591401743616	NULL	NULL	NULL
2018-09-28 12:15:50.545	0xFB1FFB1FFD1FFF1F012002200320062009200D200F200F200E200C200B200A2006200020FA1FF51FF21FF01FF01FF01FF21FF41FF71FFB1FFD1FFF1F00200020012001200020FE1FFB1FF81FF51FF31FF11FF21FF21FF31FF31FF21FF21FF21FF21FF31FF31FF31FF31FF31FF21FEE1FE91FE71FF01F05201E2036204E20622070206B20552038201D200420ED1FDE1FDD1FE41FEB1FEE1FEE1FEE1FEE1FEF1FEF1FEF1FEF1FF01FF11FF21FF21FF31FF41FF41FF51FF71FF81FF91FFB1FFC1FFD1FFF1F01200…	591401748736	NULL	NULL	NULL
2018-09-28 12:15:55.665	0x4A205F206F206D2058203C2021200720F01FDF1FDC1FE31FEB1FEF1FEF1FEE1FED1FEE1FEF1FEF1FEF1FF01FF11FF21FF21FF31FF31FF51FF71FF81FF91FF91FFA1FFC1FFD1FFE1FFF1F0120042007200A200E200F200F200E200C200B200A2006200020F91FF41FF21FF11FF11FF11FF21FF41FF71FFB1FFD1FFF1F0120012000200020FE1FFD1FFB1FF81FF51FF21FF11FF11FF11FF11FF21FF21FF11FF11FF21FF21FF21FF21FF21FF21FF11FED1FE81FE71FF21F072021203920512065207120692050203…	591401753856	NULL	NULL	NULL
2018-09-28 12:16:00.785	0x00200120012001200020FE1FFB1FF81FF51FF21FF01FF11FF11FF21FF21FF21FF21FF21FF21FF21FF21FF21FF31FF31FF21FEE1FE91FE71FEF1F04201D2036204D20622071206C20552038201D200420ED1FDE1FDD1FE41FEB1FEE1FEE1FEE1FEE1FEE1FEF1FEF1FF01FF01FF11FF21FF31FF41FF41FF41FF51FF71FF91FFB1FFB1FFC1FFE1FFF1F00200220042007200B200D200F200F200F200C200B2009200420FD1FF71FF31FF11FF01FEF1FF01FF21FF41FF81FFB1FFE1F00200120012001200120FF1FF…	591401758976	NULL	NULL	NULL
2018-09-28 12:16:05.905	0xF91FFA1FFB1FFC1FFD1FFE1F00200220032006200A200D200F200F200E200C200B2009200520FE1FF81FF31FF11FF01FF01FF01FF11FF41FF81FFB1FFE1FFF1F0020002000200020FF1FFD1FFB1FF81FF51FF21FF11FF11FF11FF11FF21FF21FF21FF21FF21FF21FF31FF31FF21FF21FF11FED1FE81FE71FF21F082021203A205120652071206A20512035201A200120EB1FDE1FDE1FE51FEB1FEE1FEE1FEE1FEE1FEF1FEF1FEF1FEF1FF01FF11FF21FF21FF31FF41FF41FF61FF81FF91FFA1FFB1FFC1FFD1FF…	591401764096	NULL	NULL	NULL
2018-09-28 12:16:11.025	0x1D2035204C20622071206C20552039201E200420EE1FDF1FDD1FE41FEB1FEE1FEF1FEE1FEF1FEF1FEF1FEF1FEF1FF01FF11FF21FF21FF31FF41FF51FF71FF81FF91FFA1FFB1FFC1FFD1FFF1F00200120042007200B200D200E200E200E200C200B2009200520FD1FF71FF31FF11FEF1FEF1FF01FF21FF41FF81FFB1FFD1FFF1F0020002000200020FF1FFD1FFB1FF71FF31FF11FF01FF11FF21FF11FF11FF21FF21FF21FF31FF31FF31FF21FF31FF31FF21FED1FE81FE81FF51F0B2024203D205420682072206…	591401769216	NULL	NULL	NULL
2018-09-28 12:16:16.145	0xFC1FFE1FFF1F002000200020FE1FFD1FFA1FF71FF41FF21FF11FF11FF11FF11FF11FF21FF21FF21FF31FF31FF21FF21FF21FF21FF11FEE1FE91FE71FF11F06201F2038204F20642071206A20512035201A200120EB1FDE1FDD1FE51FEC1FEF1FEE1FEE1FEE1FEE1FEF1FEF1FF01FF11FF11FF11FF21FF41FF51FF51FF61FF71FF81FF91FF91FFB1FFD1FFF1F01200320052008200A200D200F200F200E200C200A2008200320FD1FF71FF21FF01FEF1FF01FF01FF21FF41FF81FFB1FFD1F00200120012001200…	591401774336	NULL	NULL	NULL
2018-09-28 12:16:21.265	0xF51FF61FF81FFA1FFB1FFC1FFE1FFF1F012002200520072009200C200F200F200D200B200A2009200420FD1FF71FF21FF01FEF1FEF1FEF1FF11FF41FF71FFB1FFE1FFF1F0020002000200020FF1FFC1FFA1FF71FF41FF21FF11FF11FF11FF21FF21FF21FF21FF21FF21FF31FF31FF31FF31FF31FF11FED1FE81FE81FF41F0A2024203C2053206820722067204E2031201720FE1FE91FDD1FDF1FE61FEC1FEF1FEF1FEF1FEE1FEF1FF01FEF1FF01FF11FF21FF21FF21FF31FF41FF51FF61FF71FF81FFA1FFB1FF…	591401779456	NULL	NULL	NULL
2018-09-28 12:16:26.385	0xF11F0720202038204F20642071206A20522036201B200220EB1FDD1FDD1FE41FEB1FEE1FEE1FED1FEE1FEF1FEF1FEF1FF01FF11FF11FF11FF11FF21FF31FF51FF61FF81FF91FF91FFA1FFC1FFD1FFE1F002001200420072009200C200F200F200D200C200A2008200420FD1FF71FF21FF01FEF1FEF1FF01FF21FF51FF81FFB1FFD1FFE1FFF1F002000200020FE1FFC1FFA1FF71FF41FF21FF11FF11FF21FF21FF21FF11FF21FF21FF31FF31FF31FF31FF31FF31FF11FEC1FE71FE91FF71F0F2027203F2056206…	591401784576	NULL	NULL	NULL
2018-09-28 12:16:31.505	0xF81FFB1FFD1FFF1F0020002000200020FF1FFD1FFA1FF71FF41FF21FF11FF11FF11FF11FF11FF11FF11FF21FF31FF31FF31FF21FF21FF31FF11FED1FE81FE71FF31F0A2023203B2052206720712067204E2031201720FE1FE91FDD1FDF1FE61FEC1FEF1FEE1FEE1FEE1FEE1FEF1FEF1FEF1FF01FF11FF21FF21FF31FF41FF51FF61FF71FF81FF91FFA1FFB1FFD1FFF1F00200220042007200B200D200F200F200D200B20092006200220FC1FF61FF31FF01FEF1FF01FF11FF21FF51FF81FFB1FFD1FFF1F00200…	591401789696	NULL	NULL	NULL
2018-09-28 12:16:36.625	0xF41FF51FF61FF71FF91FFA1FFB1FFC1FFE1F002001200220042007200B200D200F200F200E200C200A2008200320FD1FF71FF21FF11FF01FF01FF01FF21FF41FF81FFB1FFE1F00200120012001200120FF1FFE1FFB1FF71FF41FF21FF11FF11FF11FF11FF21FF21FF21FF21FF21FF21FF21FF11FF21FF21FF11FEC1FE61FE71FF51F0D2027203F20542068207020632049202D201320FB1FE71FDC1FDF1FE61FEC1FEE1FEE1FEE1FEE1FEE1FEF1FEF1FEF1FF01FF11FF21FF31FF41FF41FF61FF61FF71FF81FF…	591401794816	NULL	NULL	NULL
2018-09-28 12:16:41.745	0xE71FE71FF31F0A2023203B2052206620712067204F2032201820FE1FE91FDD1FDE1FE51FEB1FEE1FEE1FEE1FEE1FEE1FEF1FEF1FF01FF11FF11FF11FF21FF31FF41FF61FF71FF81FF81FF91FFA1FFC1FFD1FFF1F00200220042007200A200D200F200E200D200B200A2007200220FC1FF61FF21FF01FEF1FF01FF11FF21FF51FF81FFC1FFE1F00200120012001200020FE1FFC1FF91FF71FF41FF21FF11FF11FF11FF21FF21FF21FF21FF21FF21FF21FF31FF31FF31FF31FF01FEC1FE71FEA1FFA1F12202A204…	591401799936	NULL	NULL	NULL
2018-09-28 12:16:46.865	0xF21FF51FF81FFB1FFD1FFF1F0020002000200020FF1FFC1FFA1FF71FF41FF21FF11FF21FF21FF11FF11FF11FF11FF21FF21FF31FF31FF31FF31FF21FF01FEB1FE71FE81FF61F0E2027203E2055206920712064204A202D201320FB1FE71FDC1FDE1FE61FEC1FEE1FEE1FEE1FEE1FEE1FEE1FEF1FF01FF11FF11FF21FF31FF31FF41FF51FF61FF71FF81FFA1FFB1FFC1FFD1FFF1F00200220042007200B200D200F200E200C200B200A2007200220FB1FF61FF21FF01FEF1FF01FF11FF31FF51FF91FFC1FFE1FF…	591401805056	NULL	NULL	NULL
2018-09-28 12:16:51.985	0xF21FF31FF41FF51FF61FF71FF81FF91FFB1FFC1FFD1FFF1F01200320052008200B200E200F200F200D200B200A2007200320FD1FF71FF21FF11FF01FF01FF01FF21FF51FF81FFC1FFE1F00200020012001200020FF1FFD1FFA1FF61FF31FF11FF11FF21FF21FF21FF21FF21FF21FF21FF21FF31FF31FF31FF31FF31FF01FEC1FE71FE91FF91F11202A20422058206B207020612046202A201020F81FE41FDC1FDF1FE71FED1FEE1FEE1FEE1FEE1FEE1FEF1FEF1FF01FF11FF21FF21FF21FF31FF41FF51FF61FF…	591401810176	NULL	NULL	NULL
2018-09-28 12:16:57.105	0xF11FED1FE81FE91FF61F0D2027203F2055206820702064204A202F201520FC1FE71FDC1FDF1FE61FEC1FEE1FEE1FEE1FEE1FEF1FEF1FEF1FF01FF11FF11FF11FF21FF31FF41FF51FF61FF81FF91FFA1FFB1FFD1FFE1FFF1F00200220052008200B200E200E200E200C200B200A2007200220FB1FF51FF11FF01FEF1FF01FF11FF31FF61FF91FFC1FFE1F00200020002000200020FF1FFC1FF91FF61FF31FF11FF01FF11FF11FF21FF21FF21FF21FF21FF21FF31FF31FF31FF21FF21FEF1FEA1FE61FEB1FFC1F1…	591401815296	NULL	NULL	NULL
2018-09-28 12:17:02.225	0xF01FF11FF31FF51FF91FFC1FFE1F00200020002000200020FF1FFD1FFA1FF71FF41FF21FF21FF21FF11FF11FF21FF21FF21FF21FF31FF31FF31FF31FF31FF21FF01FEC1FE71FEA1FF91F11202920412058206B207120622047202B201120F91FE51FDD1FE11FE81FEE1FEF1FEE1FEF1FEF1FEF1FEF1FF01FF11FF11FF11FF21FF31FF41FF61FF61FF71FF81FF91FFB1FFC1FFD1FFE1F002001200320052009200C200F200F200E200C200B200A2007200220FB1FF51FF21FF01FEF1FF01FF11FF41FF61FFA1FF…	591401820416	NULL	NULL	NULL
2018-09-28 12:17:07.345	0xF11FF21FF31FF41FF51FF61FF71FF81FF91FFA1FFB1FFD1FFF1F002001200220042007200B200E200F200F200D200C200A2008200320FC1FF61FF31FF11FF01FF01FF01FF21FF51FF91FFC1FFE1F00200120022002200120FF1FFD1FFA1FF71FF41FF21FF11FF21FF11FF11FF21FF31FF31FF21FF21FF31FF31FF31FF41FF31FF01FEC1FE71FEB1FFC1F15202E2045205C206E2071206020442028200E20F61FE31FDD1FE21FEA1FEF1FEF1FEF1FEF1FEF1FEF1FF01FF11FF11FF11FF21FF21FF31FF31FF51FF…	591401825536	NULL	NULL	NULL
2018-09-28 12:17:12.465	0xF31FF31FF01FEC1FE71FE91FF81F10202920412058206B207120622047202B201120F91FE51FDD1FE01FE71FED1FEF1FEE1FEE1FEE1FEF1FEF1FEF1FF01FF01FF11FF21FF31FF31FF31FF51FF71FF71FF81FF91FFB1FFC1FFE1FFF1F01200220052008200C200E200F200E200C200A200A2007200220FB1FF51FF21FF01FEF1FF01FF11FF31FF61FF91FFC1FFE1F0020012001200020FF1FFE1FFC1FF91FF51FF21FF11FF21FF21FF21FF21FF21FF21FF21FF31FF31FF31FF31FF31FF31FF21FEF1FEA1FE61FE…	591401830656	NULL	NULL	NULL
2018-09-28 12:17:17.585	0xF01FF01FF01FF11FF31FF51FF91FFC1FFE1F00200020002000200020FE1FFC1FF91FF61FF31FF11FF11FF21FF11FF11FF11FF11FF21FF21FF21FF31FF31FF31FF21FF21FEF1FEA1FE61FE91FFA1F14202D2045205A206C2070205F20432027200D20F51FE31FDC1FE01FE81FED1FEE1FEE1FEE1FEE1FEE1FEF1FF01FF01FF01FF11FF21FF31FF41FF51FF61FF61FF71FF81FFA1FFB1FFD1FFE1FFF1F01200320062009200B200E200F200E200C200B20092006200120FA1FF41FF21FF01FF01FF01FF11FF31FF…	591401835776	NULL	NULL	NULL
2018-09-28 12:17:22.705	0xF01FF01FF11FF21FF31FF41FF41FF51FF61FF71FF91FFA1FFB1FFD1FFF1F002001200320062009200D200F200F200F200D200B20092006200120FB1FF51FF21FF01FF01FF01FF11FF21FF51FF91FFC1FFE1F00200020002000200020FE1FFC1FF91FF61FF31FF11FF11FF11FF21FF21FF21FF31FF31FF21FF21FF21FF31FF31FF31FF31FF01FEB1FE71FED1FFF1F1820302048205E206F206F205C203F2024200A20F31FE11FDC1FE21FEA1FEE1FEF1FEE1FEE1FEE1FEF1FEF1FEF1FF01FF11FF21FF21FF31FF…	591401840896	NULL	NULL	NULL
2018-09-28 12:17:27.825	0xF21FF31FF31FF31FEF1FEB1FE71FEA1FFB1F14202C2044205A206D2071206020432027200E20F61FE31FDC1FE01FE81FED1FEE1FEE1FED1FEE1FEF1FEF1FEF1FF01FF01FF11FF21FF31FF31FF41FF51FF61FF71FF81FF91FFB1FFC1FFE1FFF1F01200320052008200B200D200F200E200C200B200A2006200120FA1FF41FF11FEF1FEF1FF01FF11FF31FF61FFA1FFC1FFE1F00200020FF1FFF1FFF1FFE1FFC1FF91FF51FF31FF11FF21FF21FF11FF11FF11FF21FF21FF31FF31FF31FF31FF31FF21FF21FEE1FE…	591401846016	NULL	NULL	NULL
2018-09-28 12:17:32.945	0xF51FF21FF01FEF1FF01FF11FF31FF61FF91FFD1FFF1F00200020012001200020FE1FFB1FF81FF51FF31FF11FF11FF21FF21FF21FF11FF11FF21FF21FF31FF31FF31FF31FF21FF21FEF1FEB1FE61FEC1FFE1F17202F2047205D206E206F205C203F2025200B20F31FE11FDC1FE21FEA1FEE1FEE1FED1FEE1FEE1FEF1FEF1FF01FF01FF11FF11FF21FF21FF41FF51FF61FF71FF81FF91FFA1FFB1FFD1FFE1FFF1F01200320062009200C200F200F200E200C200A20092006200020F91FF41FF21FF01FF01FF11FF…	591401851136	NULL	NULL	NULL
2018-09-28 12:17:38.065	0xEF1FEF1FF01FF01FF11FF21FF21FF31FF41FF51FF61FF71FF81FF91FFA1FFC1FFE1F002001200220052008200C200F200F200E200B200A20092006200020FA1FF51FF21FF01FEF1FF01FF21FF41FF71FFA1FFD1FFE1F0020002000200020FF1FFE1FFC1FF91FF51FF21FF01FF11FF21FF21FF21FF21FF21FF21FF21FF21FF31FF31FF31FF21FF21FEF1FEA1FE71FEE1F01201A2032204A2060206F206D2057203B2020200620EF1FDF1FDC1FE31FEB1FEF1FEF1FEE1FED1FEE1FEF1FEF1FEF1FF01FF11FF11FF…	591401856256	NULL	NULL	NULL
2018-09-28 12:17:43.185	0xF31FF31FF31FF31FF31FF31FEF1FEB1FE71FEC1FFE1F17202F2047205E206F2070205C20402024200B20F41FE21FDD1FE21FE91FED1FED1FED1FED1FEE1FEE1FEE1FEF1FF01FF01FF11FF21FF21FF31FF41FF51FF71FF81FFA1FFB1FFB1FFD1FFF1F002001200320052008200B200E200F200E200C200A20082005200020FA1FF41FF21FF01FEF1FF01FF21FF41FF71FFB1FFD1FFF1F00200120012001200020FE1FFB1FF81FF51FF31FF11FF11FF21FF21FF21FF21FF21FF21FF31FF31FF31FF21FF31FF31FF…	591401861376	NULL	NULL	NULL
2018-09-28 12:17:48.305	0x0120FA1FF41FF21FF01FEF1FF01FF11FF41FF61FFA1FFC1FFE1FFF1F00200020FF1FFE1FFD1FFB1FF81FF51FF31FF11FF11FF11FF11FF11FF21FF31FF31FF31FF31FF31FF31FF31FF21FF21FEF1FEA1FE61FEE1F01201B2033204B2060206F206D2058203C2021200720F01FE01FDD1FE31FEB1FEE1FEE1FEE1FEE1FEF1FEF1FF01FF01FF11FF11FF21FF21FF31FF41FF51FF51FF61FF81FF91FFA1FFB1FFD1FFF1F00200120032006200A200C200E200F200E200C200B2009200520FF1FF91FF31FF11FEF1FF…	591401866496	NULL	NULL	NULL
2018-09-28 12:17:53.425	0xEE1FEE1FEE1FEF1FF01FF11FF11FF21FF21FF31FF41FF51FF71FF81FF91FF91FFA1FFC1FFE1F002001200320062009200C200E200E200E200C200A20092006200020FA1FF41FF21FF01FF01FF01FF11FF41FF71FFA1FFD1FFF1F00200020002000200020FE1FFB1FF81FF51FF31FF21FF11FF11FF11FF11FF11FF21FF31FF31FF31FF31FF31FF31FF31FF21FEE1FE91FE71FEF1F05201F2037204E20632072206C20542038201D200420ED1FDE1FDD1FE41FEB1FEE1FEE1FEE1FEF1FEF1FEF1FEF1FF01FF11FF…	591401871616	NULL	NULL	NULL
2018-09-28 12:17:58.545	0xF21FF21FF21FF31FF31FF31FF31FF21FEF1FEA1FE71FEE1F01201A2033204B205F206F206E2059203D2020200720F11FE01FDC1FE21FEA1FEE1FEF1FEE1FED1FEE1FEF1FEF1FF01FF11FF11FF21FF21FF31FF41FF51FF61FF71FF91FFA1FFA1FFB1FFD1FFE1FFF1F0120032006200A200D200E200F200E200C200B20092005200020F91FF41FF11FF01FF01FF01FF21FF41FF71FFB1FFE1FFF1F0120012001200020FF1FFD1FFB1FF81FF41FF21FF11FF21FF21FF21FF21FF21FF11FF11FF21FF21FF21FF21FF…	591401876736	NULL	NULL	NULL
2018-09-28 12:18:03.665	0x092006200020F91FF41FF11FF01FEF1FF01FF11FF31FF61FFA1FFD1FFF1F0020002000200020FF1FFD1FFB1FF81FF51FF31FF11FF21FF21FF21FF11FF11FF11FF21FF31FF31FF31FF31FF31FF31FF21FEE1FE91FE71FF01F04201D2036204E20632071206C20552039201E200420ED1FDE1FDD1FE41FEA1FEE1FEE1FEE1FEE1FEF1FEF1FEF1FEF1FF01FF11FF11FF21FF31FF31FF41FF61FF71FF81FFA1FFB1FFB1FFD1FFE1F00200220042007200B200D200F200F200D200C200B2009200520FE1FF81FF31FF…	591401881856	NULL	NULL	NULL
2018-09-28 12:18:08.785	0xEE1FEE1FEE1FEE1FEF1FF01FF11FF11FF11FF21FF31FF41FF51FF61FF71FF81FF91FFB1FFC1FFD1FFE1F002002200320062009200D200F200F200E200C200A2009200520FF1FF91FF41FF21FF01FF01FF01FF21FF41FF71FFB1FFD1FFF1F002000200020FF1FFE1FFD1FFB1FF81FF51FF31FF11FF21FF21FF21FF21FF21FF21FF21FF21FF31FF31FF31FF31FF31FF21FEE1FE81FE71FF21F082021203A205120662072206A20512035201A200120EB1FDD1FDD1FE51FEC1FEF1FEF1FEE1FEE1FEF1FEF1FEF1FF…	591401886976	NULL	NULL	NULL
2018-09-28 12:18:13.905	0xF21FF21FF21FF11FF31FF31FF31FF31FF31FF21FEE1FE91FE81FF01F04201E2036204D20622071206C20552038201D200520EE1FDF1FDD1FE31FEB1FEF1FEF1FEE1FEE1FEE1FEF1FEF1FEE1FEF1FF01FF11FF21FF21FF31FF41FF61FF71FF81FF81FF91FFB1FFD1FFE1F00200220042007200A200C200F200F200D200B200A2008200420FE1FF81FF41FF21FF01FF01FF11FF31FF51FF81FFB1FFD1FFF1F0020002000200020FF1FFD1FFA1FF71FF41FF21FF11FF11FF11FF21FF21FF21FF21FF31FF31FF31FF…	591401892096	NULL	NULL	NULL
2018-09-28 12:18:19.025	0x0C200B2009200520FF1FF91FF41FF21FF01FF01FF11FF21FF41FF71FFA1FFE1F002002200220012001200020FE1FFB1FF81FF51FF31FF11FF11FF21FF21FF31FF31FF31FF31FF31FF31FF31FF21FF31FF41FF31FEF1FE91FE71FF21F0720202038205020652072206B20522034201A200120EC1FDF1FDE1FE51FEB1FEE1FEF1FEF1FEE1FEE1FEF1FEF1FF01FF01FF11FF21FF31FF41FF51FF61FF71FF81FF91FFA1FFB1FFD1FFE1F002001200320052008200A200C200F200F200E200C200B2008200420FD1FF…	591401897216	NULL	NULL	NULL
2018-09-28 12:18:24.145	0xEF1FF01FEF1FEE1FEE1FEF1FEF1FEF1FF01FF11FF21FF31FF41FF41FF41FF61FF81FFA1FFA1FFB1FFC1FFE1FFF1F00200120032006200A200D200E200E200D200B200A2008200520FE1FF81FF31FF11FEF1FEF1FF01FF21FF51FF91FFC1FFD1FFE1F0020002000200020FF1FFD1FFB1FF81FF41FF21FF01FF11FF21FF21FF11FF11FF11FF11FF21FF21FF21FF21FF31FF31FF11FED1FE81FE81FF41F0A2023203C2053206820712066204D2031201720FE1FE81FDD1FDE1FE51FEB1FEE1FEE1FEE1FEE1FEF1FE…	591401902336	NULL	NULL	NULL
2018-09-28 12:18:29.265	0xF11FF21FF21FF11FF21FF21FF21FF31FF31FF31FF31FF11FED1FE81FE71FF11F0620202038205020642071206A20512035201A200120EB1FDE1FDD1FE41FEC1FEF1FEF1FEE1FEF1FEF1FEF1FEE1FF01FF11FF11FF11FF11FF31FF41FF61FF71FF81FF91FFA1FFB1FFC1FFE1FFF1F00200220042007200A200D200F200F200D200B200B2009200420FE1FF71FF31FF11FEF1FF01FF11FF31FF61FF91FFC1FFE1FFF1F0020012000200020FF1FFD1FFA1FF71FF41FF21FF21FF21FF21FF21FF21FF21FF21FF21FF…	591401907456	NULL	NULL	NULL
2018-09-28 12:18:34.385	0x0F200D200B200A2009200520FE1FF81FF31FF11FF01FF01FF11FF21FF41FF81FFB1FFD1FFE1F0020012001200020FF1FFC1FFA1FF71FF41FF21FF21FF21FF21FF21FF11FF11FF21FF21FF21FF31FF31FF31FF31FF31FF11FED1FE81FE91FF51F0B2024203C2053206820722068204F2031201720FE1FE91FDD1FDE1FE51FEB1FEE1FEE1FEE1FEE1FEF1FEF1FEF1FF01FF01FF11FF21FF31FF31FF41FF61FF71FF81FF91FFA1FFB1FFC1FFE1FFF1F01200220052007200B200D200F200E200D200B200A2007200…	591401912576	NULL	NULL	NULL
2018-09-28 12:18:39.505	0xE41FEB1FEE1FEE1FEE1FEE1FEF1FEF1FF01FF01FF01FF11FF21FF31FF41FF41FF51FF61FF71FF91FFA1FFB1FFD1FFE1FFF1F00200220042007200B200D200E200E200D200C200A2009200520FE1FF71FF41FF21FF01FF01FF01FF21FF41FF81FFC1FFE1F00200020002000200020FF1FFD1FFA1FF71FF41FF21FF11FF11FF11FF31FF31FF31FF21FF21FF21FF21FF31FF31FF31FF31FF11FED1FE71FE91FF61F0E2027203F2056206A207220642049202D201320FC1FE81FDD1FE01FE71FEC1FEE1FEE1FEE1FE…	591401917696	NULL	NULL	NULL
2018-09-28 12:18:44.625	0xF11FF21FF21FF21FF21FF21FF21FF31FF31FF31FF31FF31FF31FF21FEE1FE91FE71FF31F092023203B2052206720722068204F2031201720FE1FE91FDD1FDE1FE61FEC1FEE1FEE1FED1FEE1FEF1FEF1FEF1FEF1FF11FF11FF11FF21FF21FF31FF51FF71FF81FF91FFA1FFB1FFC1FFD1FFF1F00200220042007200B200D200F200F200D200B200A2007200320FC1FF61FF31FF11FEF1FF01FF11FF31FF61FF91FFC1FFD1FFF1F0020002000200020FF1FFC1FFA1FF61FF41FF11FF11FF21FF11FF11FF11FF21FF…	591401922816	NULL	NULL	NULL
2018-09-28 12:18:49.745	0x0D20102010200E200C200B2008200420FE1FF81FF31FF11FF01FF01FF11FF21FF51FF81FFC1FFD1FFF1F0020012001200120FF1FFD1FFA1FF71FF41FF21FF11FF21FF21FF21FF21FF31FF31FF21FF11FF21FF21FF21FF31FF31FF01FEB1FE71FE91FF71F0D2026203E2055206920712064204A202D201420FB1FE71FDD1FDF1FE61FEC1FEE1FEE1FED1FEE1FEE1FEF1FEF1FEF1FF01FF11FF21FF31FF31FF31FF41FF61FF81FF91FFA1FFC1FFD1FFE1FFF1F01200320052008200B200E200E200E200D200B200…	591401927936	NULL	NULL	NULL
2018-09-28 12:18:54.865	0xDD1FDE1FE61FEC1FEE1FEE1FEE1FEE1FEE1FEF1FF01FF01FF01FF11FF11FF21FF41FF41FF51FF51FF61FF81FF91FFA1FFC1FFE1F002001200220052008200B200E200F200F200D200C200A2007200220FC1FF61FF21FF01FF01FF01FF01FF21FF41FF81FFC1FFE1F00200020002000200020FF1FFD1FFA1FF71FF41FF21FF11FF11FF11FF21FF31FF31FF31FF31FF21FF21FF21FF31FF31FF31FF01FEC1FE71FEA1FFA1F12202B20432058206B207120612046202A201020F91FE51FDD1FE01FE71FED1FEE1FE…	591401933056	NULL	NULL	NULL
2018-09-28 12:18:59.985	0xF11FF01FF11FF11FF11FF21FF21FF21FF21FF21FF31FF31FF31FF31FF31FF11FEC1FE61FE81FF51F0C2025203D2054206920712065204A202E201420FC1FE81FDD1FDF1FE61FEC1FED1FED1FEE1FEE1FEE1FEF1FEF1FF01FF11FF21FF31FF31FF41FF51FF61FF71FF81FF91FFA1FFB1FFD1FFE1FFF1F01200320062009200B200D200F200F200D200B200A2007200220FC1FF61FF31FF11FF01FF01FF11FF31FF51FF91FFC1FFE1F00200120012001200020FE1FFC1FF91FF71FF41FF21FF11FF11FF11FF21FF…	591401938176	NULL	NULL	NULL
2018-09-28 12:19:05.105	0x08200B200D200F200F200D200B200A2008200420FC1FF61FF31FF11FF01FF01FF01FF21FF51FF91FFC1FFE1FFF1F0020012000200020FF1FFC1FF91FF61FF31FF11FF11FF21FF21FF21FF21FF21FF21FF21FF21FF31FF31FF41FF41FF31FF01FEC1FE71FEA1FF91F11202A20412058206B207120612046202A201120F91FE51FDD1FE01FE81FED1FEE1FEE1FEE1FEE1FEF1FEF1FEF1FF01FF11FF11FF21FF31FF41FF51FF61FF71FF91FFA1FFA1FFB1FFC1FFE1F002002200320052009200C200E200F200E200…	591401943296	NULL	NULL	NULL
2018-09-28 12:19:10.225	0xFC1FE81FDC1FDE1FE61FEC1FED1FEE1FEE1FEE1FEE1FEF1FEF1FF01FF01FF11FF21FF21FF31FF41FF51FF51FF71FF91FFB1FFB1FFC1FFE1F002001200320062009200C200E200F200F200D200C200A2007200220FB1FF51FF11FF01FEF1FF01FF11FF21FF51FF91FFD1FFF1F00200120012001200020FF1FFD1FFA1FF71FF41FF21FF11FF11FF11FF11FF31FF31FF21FF11FF21FF21FF21FF21FF31FF21FEF1FEA1FE61FEA1FFC1F15202D2045205B206D2070205F20432027200D20F61FE31FDC1FE01FE81FE…	591401948416	NULL	NULL	NULL
2018-09-28 12:19:15.345	0xF71FF31FF11FF01FF11FF21FF21FF21FF21FF21FF21FF21FF21FF31FF31FF31FF31FEF1FEB1FE71FEA1FF91F11202A20422058206B207020622047202B201120F91FE51FDC1FDF1FE81FED1FEE1FEE1FEE1FED1FEE1FEF1FEF1FEF1FF01FF11FF21FF31FF41FF41FF51FF61FF71FF91FFA1FFB1FFC1FFE1FFF1F01200320062009200B200E200F200E200D200B200A2007200120FA1FF41FF11FF01FEF1FF01FF01FF21FF61FFA1FFD1FFE1FFF1F0020002000200020FF1FFC1FF91FF51FF31FF11FF11FF21FF…	591401953536	NULL	NULL	NULL
2018-09-28 12:19:20.465	0x0320062009200C200F200F200F200D200C200B2008200320FB1FF51FF21FF01FEF1FEF1FF01FF21FF51FF91FFD1FFF1F00200120012000200020FE1FFD1FFA1FF61FF31FF11FF01FF11FF11FF21FF21FF21FF11FF11FF21FF31FF31FF41FF41FF31FF01FEB1FE61FEA1FFC1F15202D2045205B206D2070205F20432028200E20F61FE31FDC1FE01FE81FED1FEE1FEE1FEE1FEE1FEF1FEF1FEF1FF01FF11FF21FF21FF31FF31FF41FF51FF71FF91FF91FFA1FFB1FFD1FFE1FFF1F0120032006200A200C200E200…	591401958656	NULL	NULL	NULL
2018-09-28 12:19:25.585	0x2B201220FA1FE61FDD1FE01FE71FED1FEF1FEE1FEE1FEE1FEE1FEF1FEF1FF01FF01FF11FF21FF41FF51FF51FF51FF61FF81FFA1FFB1FFC1FFE1FFF1F012002200420062009200B200E2010200F200D200B200A2006200120FB1FF51FF21FF01FEF1FF01FF11FF31FF61FFA1FFC1FFE1F00200120012001200120FF1FFC1FFA1FF71FF41FF31FF21FF21FF21FF21FF21FF31FF31FF31FF31FF31FF31FF31FF41FF31FF01FEB1FE71FED1F00201820302048205E206F206F205B203F2024200B20F31FE11FDD1FE…	591401963776	NULL	NULL	NULL
2018-09-28 12:19:30.705	0xFC1FFA1FF71FF31FF11FF01FF01FF11FF11FF11FF21FF21FF21FF21FF21FF21FF31FF31FF31FF01FEB1FE71FEB1FFC1F14202D2044205B206C206F205F20432028200E20F61FE31FDC1FE01FE91FED1FEE1FEE1FEE1FEE1FEE1FEF1FEF1FF01FF01FF01FF11FF31FF41FF51FF61FF61FF71FF91FFA1FFC1FFE1FFF1F002001200320062009200C200E200F200F200D200B20092005200020F91FF31FF11FEF1FF01FF11FF21FF31FF61FFA1FFC1FFE1F00200120022002200020FD1FFB1FF81FF51FF31FF11FF…	591401968896	NULL	NULL	NULL
2018-09-28 12:19:35.825	0xFF1F01200220052008200B200D200E200E200C200B200A2007200220FB1FF51FF31FF11FF01FEF1FF01FF31FF61FFA1FFD1FFF1F00200120012001200020FE1FFD1FFA1FF61FF31FF11FF11FF21FF21FF21FF21FF21FF21FF21FF31FF31FF41FF31FF31FF31FEF1FEA1FE61FEC1FFE1F1820302047205E206F206F205C203F2024200A20F31FE11FDC1FE11FEA1FEE1FEE1FEE1FEE1FEE1FEF1FF01FF01FF01FF11FF21FF21FF31FF31FF41FF51FF61FF81FF91FFA1FFC1FFD1FFF1F00200120032006200A200…	591401974016	NULL	NULL	NULL
2018-09-28 12:19:40.945	0x5F20442028200E20F71FE41FDC1FE01FE81FED1FEE1FEE1FEF1FEF1FEE1FEF1FF01FF01FF11FF21FF21FF31FF41FF41FF51FF61FF81FF91FFA1FFB1FFC1FFE1F002001200320052009200C200F200F200E200C200A20092006200120FA1FF51FF21FF11FEF1FF01FF11FF31FF61FFA1FFD1FFF1F002000200020FF1FFF1FFE1FFC1FF91FF51FF31FF11FF11FF11FF11FF11FF21FF31FF31FF31FF31FF31FF31FF31FF41FF31FF01FEA1FE61FEE1F02201C2034204B20612070206D2057203B2021200720F01FD…	591401979136	NULL	NULL	NULL
2018-09-28 12:19:46.065	0x0020FF1FFC1FF91FF61FF41FF21FF11FF21FF21FF21FF21FF31FF31FF31FF31FF31FF31FF31FF31FF31FF01FEB1FE71FEC1FFF1F1820312048205E206F206F205C203F2024200B20F31FE11FDC1FE21FEA1FEE1FEF1FEE1FEE1FEE1FEF1FEF1FF01FF11FF11FF11FF21FF31FF41FF51FF61FF71FF81FF91FFB1FFC1FFD1FFE1FFF1F01200320062009200C200E200F200E200C200A2008200520FF1FF91FF41FF11FEF1FEF1FF01FF11FF41FF71FFA1FFD1FFF1F01200120012001200020FE1FFB1FF81FF51FF…	591401984256	NULL	NULL	NULL
2018-09-28 12:19:51.185	0xFD1FFE1FFF1F01200320062009200C200F200F200E200D200B200A2006200120FB1FF51FF21FF01FEF1FEF1FF11FF31FF61FFA1FFD1FFF1F00200120012001200020FE1FFB1FF81FF51FF31FF11FF11FF21FF21FF21FF21FF21FF11FF21FF21FF31FF31FF31FF31FF21FEE1FEA1FE71FEE1F01201B2033204B20602070206D2058203C2020200620F01FE01FDD1FE31FEB1FEE1FEE1FEE1FEE1FEF1FEF1FEF1FF01FF11FF11FF11FF21FF31FF41FF51FF61FF71FF81FF91FFA1FFB1FFD1FFF1F0020012004200…	591401989376	NULL	NULL	NULL
2018-09-28 12:19:56.305	0xB71DB41D9D1D8B1D7C1D711D791D5A1D411D3C1D3E1D481D1D1DFF1CEC1CD21CDE1CC01CA21C9F1C981CA11C761C531C431C1B1C301C191CD71BBD1BBE1BDF1BB11B641B4F1B371B5A1B491BE81AB31AA71AE91AD41A721A551A321A631A581AC9197F195F19A119BD195C190E19E11838195319A5182C18D317FD173D18E817B1179217BC17C5173B17E31662162F16611631160D16D0151A169416121641155E143214A5146A14FB13A313F91392143A14B213051386126E122112C111351187119F128E12C…	591401994496	NULL	128 1279	NULL
2018-09-28 12:20:01.425	0x0420042004200420042004200420042004200420042004200420042004200420042004200420042004200420042004200420042004200420042004200420042004200420042004200420042004200420042004200420042004200420042004200420042004200420042004200420042004200420042004200420042004200420042004200420042004200420042004200420042004200420042004200420042004200420042004200420042004200420042004200420042004200420042004200420042004200…	591401999616	NULL	0 191	NULL
